# Supplementary material for: Crystal structures of two alanyl­piperidine analogues
Source: Acta Crystallogr E Crystallogr Commun. 2021 Oct 13;77(Pt 11):1095–8. doi: 10.1107/S2056989021010392 (PMC8587977; doi:10.1107/S2056989021010392)
Supplement: Supplementary file 1 [file e-77-01095-sup1.cif]

##############################################################################
#                                                                            #
# This CIF contains the data in a paper accepted for publication in          #
# Acta Crystallographica Section E. It conforms to the requirements of       #
# Notes for Authors for Acta Crystallographica Section E, and has been       #
# peer reviewed under the auspices of the IUCr Commission on Journals.       #
#                                                                            #
# Full details of the Crystallographic Information File format               #
# are given in the paper "The Crystallographic Information File (CIF):       #
# a New Standard Archive File for Crystallography" by S. R. Hall, F. H.      #
# Allen and I. D. Brown [Acta Cryst. (1991), A47, 655-685].                  #
#                                                                            #
# The current version of the core CIF dictionary is obtainable from          #
# ftp://ftp.iucr.org/pub/cif_core.dic.                                       #
#                                                                            #
# Software is freely available for graphical display of the structure(s)     #
# in this CIF. For information consult the CIF software page                 #
# http://www.iucr.org/resources/cif/software.                                #
#                                                                            #
# This file may be used for bona fide research purposes within the           #
# scientific community so long as proper attribution is given to the journal # 
# article from which it was obtained.                                        #
#                                                                            #
##############################################################################
data_I
_audit_creation_method     'SHELXL-2016/6'
_journal_date_recd_electronic     2021-09-30
_journal_date_accepted     2021-10-07
_journal_name_full     'Acta Crystallographica, Section E'
_journal_year     2021
_journal_volume     77
_journal_issue     11
_journal_page_first     0
_journal_page_last     0
_journal_paper_category     GO
_journal_paper_doi     10.1107/S2056989021010392
_journal_coeditor_code     VM2254
_publ_contact_author_name     'Kalina Mambourg'
_publ_contact_author_address
;
Department of Chemistry,
University of Namur,
Rue de Bruxelles 61,
Namur 5000,
Belgium
;
_publ_contact_author_email     'kalina.mambourg@unamur.be'
_publ_contact_author_fax     ?
_publ_contact_author_phone     ?
_publ_section_title
;
Crystal structures of two alanylpiperidine analogues
;
_publ_section_title_footnote     .
loop_
    _publ_author_name
    _publ_author_footnote
    _publ_author_address
    'Mambourg, Kalina' .
;
Department of Chemistry,
University of Namur,
Rue de Bruxelles 61,
Namur 5000,
Belgium
;
    'Tumanov, Nikolay' .
;
Department of Chemistry,
University of Namur,
Rue de Bruxelles 61,
Namur 5000,
Belgium
;
    'Henon, Gilles' .
;
Department of Chemistry,
University of Namur,
Rue de Bruxelles 61,
Namur 5000,
Belgium
;
    'Lanners, Steve' .
;
Department of Chemistry,
University of Namur,
Rue de Bruxelles 61,
Namur 5000,
Belgium
;
    'Garcia-Ladona, Javier' .
;
Abaxys Therapeutics
Rue du Berceau 91,
Villers-la-Ville 1495,
Belgium
;
    'Wouters, Johan' .
;
Department of Chemistry,
University of Namur,
Rue de Bruxelles 61,
Namur 5000,
Belgium
;
_publ_section_synopsis
;\
The crystal structures of ethyl
1-[<i>N</i>-(4-methylphenyl)-<i>N</i>-(methylsulfonyl)alanyl]piperidine-4-\
carboxylate and
1-[<i>N</i>-(4-methylphenyl)-<i>N</i>-(methylsulfonyl)alanyl]piperidine-4-\
carboxylic acid, two analogues studied as potentiators of Ubiquitin
C-terminal hydrolase-L1 (UCH-L1), have been determined. Despite being
analogues, different crystal packings are observed. A polymorph risk
assessment was carried out to study interactions in the second compound.
;
_chemical_name_systematic
;\
Ethyl 1-[<i>N</i>-(4-methylphenyl)-<i>N</i>-(methylsulfonyl)alanyl]\
piperidine-4-carboxylate
;
_chemical_name_common
;
;
_chemical_formula_moiety     'C19 H28 N2 O5 S'
_chemical_formula_sum     'C19 H28 N2 O5 S'
_chemical_formula_iupac     'C19 H28 N2 O5 S'
_chemical_formula_weight     396.49
_chemical_melting_point     ?
_space_group_crystal_system     triclinic
_space_group_name_H-M_alt     'P -1'
_space_group_name_Hall     '-P 1'
loop_
    _space_group_symop_operation_xyz
    'x, y, z'
    '-x, -y, -z'
_cell_length_a     8.5368(6)
_cell_length_b     9.6594(6)
_cell_length_c     13.5173(12)
_cell_angle_alpha     75.947(6)
_cell_angle_beta     79.302(6)
_cell_angle_gamma     74.554(5)
_cell_volume     1033.47(14)
_cell_formula_units_Z     2
_cell_measurement_reflns_used     3246
_cell_measurement_theta_min     2.4
_cell_measurement_theta_max     30.5
_cell_measurement_temperature     295(2)
_exptl_crystal_description     plate
_exptl_crystal_colour     colorless
_exptl_crystal_size_max     0.790
_exptl_crystal_size_mid     0.180
_exptl_crystal_size_min     0.050
_exptl_crystal_density_diffrn     1.274
_exptl_crystal_density_meas     ?
_exptl_crystal_density_method     'not measured'
_exptl_crystal_F_000     424
_exptl_absorpt_coefficient_mu     0.188
_exptl_absorpt_correction_type     analytical
_exptl_absorpt_process_details
;
[CrysAlisPro (Rigaku OD, 2018), based on expressions derived by Clark &
Reid (1995)]
;
_exptl_absorpt_correction_T_min     0.923
_exptl_absorpt_correction_T_max     0.991
_diffrn_ambient_temperature     295(2)
_diffrn_source     'fine-focus sealed X-ray tube'
_diffrn_radiation_type     MoK\a
_diffrn_radiation_wavelength     0.71073
_diffrn_radiation_monochromator     'graphite'
_diffrn_measurement_device_type
;
Oxford Diffraction Xcalibur, Gemini Ultra R
;
_diffrn_measurement_method     '\w scans'
_diffrn_detector_area_resol_mean     10.3712
_diffrn_reflns_number     13200
_diffrn_reflns_av_R_equivalents     0.026
_diffrn_reflns_av_unetI/netI     0.045
_diffrn_reflns_theta_min     2.234
_diffrn_reflns_theta_max     32.8
_diffrn_reflns_theta_full     25.2
_diffrn_measured_fraction_theta_max     0.900
_diffrn_measured_fraction_theta_full     1.000
_diffrn_reflns_limit_h_min     -12
_diffrn_reflns_limit_h_max     10
_diffrn_reflns_limit_k_min     -13
_diffrn_reflns_limit_k_max     14
_diffrn_reflns_limit_l_min     -20
_diffrn_reflns_limit_l_max     19
_refine_special_details     ?
_reflns_number_total     6870
_reflns_number_gt     4304
_reflns_threshold_expression     'I > 2\s(I)'
_refine_ls_structure_factor_coef     Fsqd
_refine_ls_matrix_type     full
_refine_ls_R_factor_all     0.093
_refine_ls_R_factor_gt     0.054
_refine_ls_wR_factor_gt     0.130
_refine_ls_wR_factor_ref     0.158
_refine_ls_goodness_of_fit_ref     1.02
_refine_ls_restrained_S_all     1.02
_refine_ls_number_reflns     6870
_refine_ls_number_parameters     248
_refine_ls_number_restraints     0
_refine_ls_hydrogen_treatment     constr
_refine_ls_weighting_scheme     calc
_refine_ls_weighting_details
              'w=1/[\s^2^(Fo^2^)+(0.0633P)^2^+0.1206P] where P=(Fo^2^+2Fc^2^)/3'
_atom_sites_solution_hydrogens     mixed
_atom_sites_solution_primary     dual
_atom_sites_solution_secondary     dual
_refine_ls_shift/su_max     0.000
_refine_ls_shift/su_mean     0.000
_refine_diff_density_max     0.336
_refine_diff_density_min     -0.375
_refine_ls_extinction_method     none
_refine_ls_extinction_coef     .
loop_
    _atom_type_symbol
    _atom_type_description
    _atom_type_scat_dispersion_real
    _atom_type_scat_dispersion_imag
    _atom_type_scat_source
    'C' 'C' 0.0033 0.0016
                         'International Tables Vol C Tables 4.2.6.8 and 6.1.1.4'
    'H' 'H' 0.0000 0.0000
                         'International Tables Vol C Tables 4.2.6.8 and 6.1.1.4'
    'N' 'N' 0.0061 0.0033
                         'International Tables Vol C Tables 4.2.6.8 and 6.1.1.4'
    'O' 'O' 0.0106 0.0060
                         'International Tables Vol C Tables 4.2.6.8 and 6.1.1.4'
    'S' 'S' 0.1246 0.1234
                         'International Tables Vol C Tables 4.2.6.8 and 6.1.1.4'
_computing_data_collection
;
CrysAlisPro (Rigaku OD, 2018)
;
_computing_cell_refinement
;
CrysAlisPro (Rigaku OD, 2018)
;
_computing_data_reduction
;
CrysAlisPro (Rigaku OD, 2018)
;
_computing_structure_solution
;
SHELXT2014 (Sheldrick, 2015a)
;
_computing_structure_refinement
;
SHELXL2016 (Sheldrick, 2015b)
;
_computing_molecular_graphics
;
Mercury (Macrae <i>et al.</i>,  2020)
;
_computing_publication_material
;
publCIF (Westrip, 2010)
;
loop_
    _atom_site_type_symbol
    _atom_site_label
    _atom_site_fract_x
    _atom_site_fract_y
    _atom_site_fract_z
    _atom_site_U_iso_or_equiv
    _atom_site_adp_type
    _atom_site_calc_flag
    _atom_site_occupancy
    _atom_site_disorder_assembly
    _atom_site_disorder_group
    S S1 0.21006(5) 0.11226(4) 0.49970(3) 0.04597(14) Uani d 1 . .
    O O1 0.20546(16) 0.42592(12) 0.58010(10) 0.0542(3) Uani d 1 . .
    O O2 0.2688(3) -0.0438(2) 1.00683(16) 0.1150(8) Uani d 1 . .
    O O3 0.1551(3) 0.16259(18) 1.06193(12) 0.0894(5) Uani d 1 . .
    O O4 0.21136(17) 0.03480(13) 0.42186(11) 0.0618(4) Uani d 1 . .
    O O5 0.25664(18) 0.02943(13) 0.59697(11) 0.0624(4) Uani d 1 . .
    N N1 0.33461(16) 0.22121(13) 0.45549(10) 0.0404(3) Uani d 1 . .
    N N2 0.3882(2) 0.31933(16) 0.69243(11) 0.0543(4) Uani d 1 . .
    C C1 0.4352(2) 0.24222(16) 0.52607(12) 0.0407(3) Uani d 1 . .
    H H1 0.484975 0.145601 0.564865 0.049 Uiso calc 1 . .
    C C2 0.3309(2) 0.33501(16) 0.60307(13) 0.0435(4) Uani d 1 . .
    C C3 0.2942(3) 0.4081(2) 0.76676(14) 0.0622(5) Uani d 1 . .
    H H3A 0.212739 0.487753 0.733487 0.075 Uiso calc 1 . .
    H H3B 0.367076 0.450568 0.791143 0.075 Uiso calc 1 . .
    C C4 0.2099(3) 0.3155(2) 0.85723(15) 0.0598(5) Uani d 1 . .
    H H4A 0.126979 0.283509 0.834039 0.072 Uiso calc 1 . .
    H H4B 0.155721 0.374364 0.908049 0.072 Uiso calc 1 . .
    C C5 0.3330(3) 0.1809(2) 0.90679(14) 0.0595(5) Uani d 1 . .
    H H5 0.409068 0.216659 0.934903 0.071 Uiso calc 1 . .
    C C6 0.4334(3) 0.0960(2) 0.82547(15) 0.0631(5) Uani d 1 . .
    H H6A 0.517049 0.016237 0.856466 0.076 Uiso calc 1 . .
    H H6B 0.362540 0.054116 0.798864 0.076 Uiso calc 1 . .
    C C7 0.5139(3) 0.1963(2) 0.73772(15) 0.0617(5) Uani d 1 . .
    H H7A 0.590425 0.233317 0.763271 0.074 Uiso calc 1 . .
    H H7B 0.574515 0.141684 0.685678 0.074 Uiso calc 1 . .
    C C8 0.2494(3) 0.0852(2) 0.99538(17) 0.0714(6) Uani d 1 . .
    C C9 0.0650(4) 0.0879(3) 1.1529(2) 0.1069(10) Uani d 1 . .
    H H9A 0.004626 0.029494 1.132728 0.128 Uiso calc 1 . .
    H H9B 0.140898 0.023064 1.198758 0.128 Uiso calc 1 . .
    C C10 -0.0456(5) 0.1958(4) 1.2040(2) 0.1357(14) Uani d 1 . .
    H H10A 0.012297 0.263307 1.213528 0.204 Uiso calc 1 . .
    H H10B -0.091589 0.148539 1.269779 0.204 Uiso calc 1 . .
    H H10C -0.131975 0.248210 1.163132 0.204 Uiso calc 1 . .
    C C11 0.5719(2) 0.31422(19) 0.46630(14) 0.0503(4) Uani d 1 . .
    H H11A 0.636931 0.256036 0.418334 0.075 Uiso calc 1 . .
    H H11B 0.639730 0.321567 0.513158 0.075 Uiso calc 1 . .
    H H11C 0.525388 0.410564 0.429625 0.075 Uiso calc 1 . .
    C C12 0.0118(2) 0.2217(2) 0.5200(2) 0.0700(6) Uani d 1 . .
    H H12A -0.017746 0.283965 0.455966 0.105 Uiso calc 1 . .
    H H12B 0.008836 0.280954 0.568219 0.105 Uiso calc 1 . .
    H H12C -0.064229 0.159986 0.546811 0.105 Uiso calc 1 . .
    C C13 0.3206(2) 0.31143(16) 0.35381(13) 0.0431(4) Uani d 1 . .
    C C14 0.2231(2) 0.45197(18) 0.33966(14) 0.0543(4) Uani d 1 . .
    H H14 0.166814 0.491483 0.396039 0.065 Uiso calc 1 . .
    C C15 0.2097(3) 0.5336(2) 0.24101(16) 0.0641(5) Uani d 1 . .
    H H15 0.144679 0.628604 0.232086 0.077 Uiso calc 1 . .
    C C16 0.2899(3) 0.4784(2) 0.15543(15) 0.0617(5) Uani d 1 . .
    C C17 0.3898(3) 0.3385(2) 0.17173(16) 0.0675(6) Uani d 1 . .
    H H17 0.447572 0.299605 0.115395 0.081 Uiso calc 1 . .
    C C18 0.4060(3) 0.25519(19) 0.26953(14) 0.0569(5) Uani d 1 . .
    H H18 0.474265 0.161520 0.278607 0.068 Uiso calc 1 . .
    C C19 0.2674(4) 0.5688(3) 0.04839(17) 0.0908(8) Uani d 1 . .
    H H19A 0.162225 0.569619 0.032294 0.136 Uiso calc 1 . .
    H H19B 0.351973 0.526722 -0.000565 0.136 Uiso calc 1 . .
    H H19C 0.273737 0.667492 0.045582 0.136 Uiso calc 1 . .
loop_
    _atom_site_aniso_label
    _atom_site_aniso_U_11
    _atom_site_aniso_U_22
    _atom_site_aniso_U_33
    _atom_site_aniso_U_12
    _atom_site_aniso_U_13
    _atom_site_aniso_U_23
    S1 0.0381(2) 0.0362(2) 0.0636(3) -0.00995(16) -0.00197(19) -0.01207(17)
    O1 0.0444(7) 0.0491(6) 0.0645(8) 0.0048(5) -0.0079(6) -0.0194(5)
    O2 0.157(2) 0.0689(11) 0.1072(15) -0.0226(12) 0.0015(14) -0.0131(10)
    O3 0.1050(15) 0.0800(10) 0.0695(10) -0.0174(10) 0.0144(9) -0.0133(8)
    O4 0.0598(9) 0.0532(7) 0.0829(9) -0.0212(6) -0.0043(7) -0.0280(6)
    O5 0.0629(9) 0.0520(7) 0.0669(8) -0.0211(6) -0.0053(7) 0.0039(6)
    N1 0.0352(7) 0.0367(6) 0.0492(7) -0.0082(5) -0.0054(6) -0.0089(5)
    N2 0.0541(10) 0.0534(8) 0.0517(8) 0.0017(7) -0.0076(7) -0.0191(6)
    C1 0.0333(8) 0.0376(7) 0.0507(9) -0.0047(6) -0.0051(7) -0.0119(6)
    C2 0.0389(9) 0.0382(7) 0.0527(9) -0.0075(6) -0.0036(7) -0.0114(6)
    C3 0.0761(15) 0.0538(10) 0.0557(11) -0.0053(10) -0.0049(10) -0.0226(8)
    C4 0.0598(13) 0.0600(11) 0.0568(11) -0.0007(9) -0.0072(9) -0.0214(9)
    C5 0.0600(13) 0.0647(11) 0.0542(11) -0.0060(9) -0.0145(9) -0.0170(8)
    C6 0.0635(14) 0.0587(10) 0.0620(12) 0.0094(9) -0.0241(10) -0.0167(9)
    C7 0.0490(12) 0.0749(12) 0.0598(11) 0.0038(9) -0.0152(9) -0.0247(9)
    C8 0.0784(17) 0.0663(13) 0.0668(13) -0.0071(11) -0.0187(12) -0.0122(10)
    C9 0.114(3) 0.0948(18) 0.0859(19) -0.0194(18) 0.0136(18) 0.0053(15)
    C10 0.125(3) 0.143(3) 0.092(2) -0.013(2) 0.033(2) 0.009(2)
    C11 0.0363(9) 0.0539(9) 0.0644(11) -0.0139(7) -0.0001(8) -0.0200(8)
    C12 0.0332(10) 0.0571(11) 0.1202(19) -0.0110(8) 0.0035(11) -0.0288(11)
    C13 0.0396(9) 0.0410(8) 0.0493(9) -0.0094(7) -0.0059(7) -0.0105(6)
    C14 0.0528(11) 0.0484(9) 0.0554(10) 0.0016(8) -0.0105(9) -0.0109(8)
    C15 0.0567(13) 0.0568(11) 0.0695(13) 0.0007(9) -0.0188(10) -0.0030(9)
    C16 0.0607(13) 0.0713(12) 0.0540(11) -0.0235(10) -0.0112(10) -0.0024(9)
    C17 0.0791(16) 0.0693(12) 0.0534(11) -0.0223(11) 0.0062(10) -0.0168(9)
    C18 0.0627(13) 0.0471(9) 0.0573(11) -0.0109(8) 0.0035(9) -0.0143(8)
    C19 0.092(2) 0.1060(19) 0.0624(14) -0.0224(16) -0.0167(14) 0.0085(13)
_geom_special_details
;
 All esds (except the esd in the dihedral angle between two l.s. planes)
 are estimated using the full covariance matrix.  The cell esds are taken
 into account individually in the estimation of esds in distances, angles
 and torsion angles; correlations between esds in cell parameters are only
 used when they are defined by crystal symmetry.  An approximate (isotropic)
 treatment of cell esds is used for estimating esds involving l.s. planes.
;
loop_
    _geom_bond_atom_site_label_1
    _geom_bond_atom_site_label_2
    _geom_bond_site_symmetry_2
    _geom_bond_distance
    _geom_bond_publ_flag
    S1 O5 . 1.4285(14) y
    S1 O4 . 1.4286(13) y
    S1 N1 . 1.6278(13) y
    S1 C12 . 1.7526(19) y
    O1 C2 . 1.227(2) y
    O2 C8 . 1.188(3) y
    O3 C8 . 1.324(3) y
    O3 C9 . 1.462(3) y
    N1 C13 . 1.445(2) y
    N1 C1 . 1.476(2) y
    N2 C2 . 1.346(2) y
    N2 C3 . 1.464(2) y
    N2 C7 . 1.466(2) y
    C1 C11 . 1.519(2) y
    C1 C2 . 1.537(2) y
    C1 H1 . 0.9800 ?
    C3 C4 . 1.516(3) y
    C3 H3A . 0.9700 ?
    C3 H3B . 0.9700 ?
    C4 C5 . 1.535(3) y
    C4 H4A . 0.9700 ?
    C4 H4B . 0.9700 ?
    C5 C8 . 1.514(3) y
    C5 C6 . 1.526(3) y
    C5 H5 . 0.9800 ?
    C6 C7 . 1.521(3) y
    C6 H6A . 0.9700 ?
    C6 H6B . 0.9700 ?
    C7 H7A . 0.9700 ?
    C7 H7B . 0.9700 ?
    C9 C10 . 1.428(4) y
    C9 H9A . 0.9700 ?
    C9 H9B . 0.9700 ?
    C10 H10A . 0.9600 ?
    C10 H10B . 0.9600 ?
    C10 H10C . 0.9600 ?
    C11 H11A . 0.9600 ?
    C11 H11B . 0.9600 ?
    C11 H11C . 0.9600 ?
    C12 H12A . 0.9600 ?
    C12 H12B . 0.9600 ?
    C12 H12C . 0.9600 ?
    C13 C14 . 1.380(2) y
    C13 C18 . 1.381(2) y
    C14 C15 . 1.382(3) y
    C14 H14 . 0.9300 ?
    C15 C16 . 1.379(3) y
    C15 H15 . 0.9300 ?
    C16 C17 . 1.384(3) y
    C16 C19 . 1.514(3) y
    C17 C18 . 1.381(3) y
    C17 H17 . 0.9300 ?
    C18 H18 . 0.9300 ?
    C19 H19A . 0.9600 ?
    C19 H19B . 0.9600 ?
    C19 H19C . 0.9600 ?
loop_
    _geom_angle_atom_site_label_1
    _geom_angle_atom_site_label_2
    _geom_angle_atom_site_label_3
    _geom_angle_site_symmetry_1
    _geom_angle_site_symmetry_3
    _geom_angle
    _geom_angle_publ_flag
    O5 S1 O4 . . 118.43(8) ?
    O5 S1 N1 . . 106.30(8) ?
    O4 S1 N1 . . 108.16(8) ?
    O5 S1 C12 . . 108.50(11) ?
    O4 S1 C12 . . 107.33(10) ?
    N1 S1 C12 . . 107.71(8) ?
    C8 O3 C9 . . 119.1(2) ?
    C13 N1 C1 . . 122.65(12) ?
    C13 N1 S1 . . 117.57(11) ?
    C1 N1 S1 . . 118.92(10) ?
    C2 N2 C3 . . 119.21(16) ?
    C2 N2 C7 . . 126.42(15) ?
    C3 N2 C7 . . 112.45(15) ?
    N1 C1 C11 . . 110.73(13) ?
    N1 C1 C2 . . 111.57(13) ?
    C11 C1 C2 . . 109.61(12) ?
    N1 C1 H1 . . 108.3 ?
    C11 C1 H1 . . 108.3 ?
    C2 C1 H1 . . 108.3 ?
    O1 C2 N2 . . 121.94(15) ?
    O1 C2 C1 . . 120.33(15) ?
    N2 C2 C1 . . 117.58(15) ?
    N2 C3 C4 . . 110.73(15) ?
    N2 C3 H3A . . 109.5 ?
    C4 C3 H3A . . 109.5 ?
    N2 C3 H3B . . 109.5 ?
    C4 C3 H3B . . 109.5 ?
    H3A C3 H3B . . 108.1 ?
    C3 C4 C5 . . 111.24(18) ?
    C3 C4 H4A . . 109.4 ?
    C5 C4 H4A . . 109.4 ?
    C3 C4 H4B . . 109.4 ?
    C5 C4 H4B . . 109.4 ?
    H4A C4 H4B . . 108.0 ?
    C8 C5 C6 . . 112.44(17) ?
    C8 C5 C4 . . 111.67(19) ?
    C6 C5 C4 . . 110.22(16) ?
    C8 C5 H5 . . 107.4 ?
    C6 C5 H5 . . 107.4 ?
    C4 C5 H5 . . 107.4 ?
    C7 C6 C5 . . 110.66(16) ?
    C7 C6 H6A . . 109.5 ?
    C5 C6 H6A . . 109.5 ?
    C7 C6 H6B . . 109.5 ?
    C5 C6 H6B . . 109.5 ?
    H6A C6 H6B . . 108.1 ?
    N2 C7 C6 . . 109.70(17) ?
    N2 C7 H7A . . 109.7 ?
    C6 C7 H7A . . 109.7 ?
    N2 C7 H7B . . 109.7 ?
    C6 C7 H7B . . 109.7 ?
    H7A C7 H7B . . 108.2 ?
    O2 C8 O3 . . 123.4(2) ?
    O2 C8 C5 . . 125.1(2) ?
    O3 C8 C5 . . 111.50(18) ?
    C10 C9 O3 . . 108.7(2) ?
    C10 C9 H9A . . 110.0 ?
    O3 C9 H9A . . 110.0 ?
    C10 C9 H9B . . 110.0 ?
    O3 C9 H9B . . 110.0 ?
    H9A C9 H9B . . 108.3 ?
    C9 C10 H10A . . 109.5 ?
    C9 C10 H10B . . 109.5 ?
    H10A C10 H10B . . 109.5 ?
    C9 C10 H10C . . 109.5 ?
    H10A C10 H10C . . 109.5 ?
    H10B C10 H10C . . 109.5 ?
    C1 C11 H11A . . 109.5 ?
    C1 C11 H11B . . 109.5 ?
    H11A C11 H11B . . 109.5 ?
    C1 C11 H11C . . 109.5 ?
    H11A C11 H11C . . 109.5 ?
    H11B C11 H11C . . 109.5 ?
    S1 C12 H12A . . 109.5 ?
    S1 C12 H12B . . 109.5 ?
    H12A C12 H12B . . 109.5 ?
    S1 C12 H12C . . 109.5 ?
    H12A C12 H12C . . 109.5 ?
    H12B C12 H12C . . 109.5 ?
    C14 C13 C18 . . 119.67(16) ?
    C14 C13 N1 . . 121.20(15) ?
    C18 C13 N1 . . 119.13(14) ?
    C13 C14 C15 . . 119.47(17) ?
    C13 C14 H14 . . 120.3 ?
    C15 C14 H14 . . 120.3 ?
    C16 C15 C14 . . 122.01(18) ?
    C16 C15 H15 . . 119.0 ?
    C14 C15 H15 . . 119.0 ?
    C15 C16 C17 . . 117.39(18) ?
    C15 C16 C19 . . 120.6(2) ?
    C17 C16 C19 . . 122.0(2) ?
    C18 C17 C16 . . 121.65(19) ?
    C18 C17 H17 . . 119.2 ?
    C16 C17 H17 . . 119.2 ?
    C13 C18 C17 . . 119.76(17) ?
    C13 C18 H18 . . 120.1 ?
    C17 C18 H18 . . 120.1 ?
    C16 C19 H19A . . 109.5 ?
    C16 C19 H19B . . 109.5 ?
    H19A C19 H19B . . 109.5 ?
    C16 C19 H19C . . 109.5 ?
    H19A C19 H19C . . 109.5 ?
    H19B C19 H19C . . 109.5 ?
loop_
    _geom_torsion_atom_site_label_1
    _geom_torsion_atom_site_label_2
    _geom_torsion_atom_site_label_3
    _geom_torsion_atom_site_label_4
    _geom_torsion_site_symmetry_1
    _geom_torsion_site_symmetry_2
    _geom_torsion_site_symmetry_3
    _geom_torsion_site_symmetry_4
    _geom_torsion
    _geom_torsion_publ_flag
    O5 S1 N1 C13 . . . . 176.09(11) ?
    O4 S1 N1 C13 . . . . 47.92(13) ?
    C12 S1 N1 C13 . . . . -67.78(14) ?
    O5 S1 N1 C1 . . . . -14.24(14) ?
    O4 S1 N1 C1 . . . . -142.40(12) ?
    C12 S1 N1 C1 . . . . 101.89(14) ?
    C13 N1 C1 C11 . . . . -25.36(19) ?
    S1 N1 C1 C11 . . . . 165.51(11) ?
    C13 N1 C1 C2 . . . . 97.02(16) ?
    S1 N1 C1 C2 . . . . -72.11(15) ?
    C3 N2 C2 O1 . . . . 3.0(3) ?
    C7 N2 C2 O1 . . . . 165.98(18) ?
    C3 N2 C2 C1 . . . . 178.66(15) ?
    C7 N2 C2 C1 . . . . -18.4(3) ?
    N1 C1 C2 O1 . . . . -28.1(2) ?
    C11 C1 C2 O1 . . . . 94.89(19) ?
    N1 C1 C2 N2 . . . . 156.17(14) ?
    C11 C1 C2 N2 . . . . -80.81(18) ?
    C2 N2 C3 C4 . . . . 106.1(2) ?
    C7 N2 C3 C4 . . . . -59.1(2) ?
    N2 C3 C4 C5 . . . . 54.5(2) ?
    C3 C4 C5 C8 . . . . -178.38(17) ?
    C3 C4 C5 C6 . . . . -52.6(2) ?
    C8 C5 C6 C7 . . . . 179.54(18) ?
    C4 C5 C6 C7 . . . . 54.2(2) ?
    C2 N2 C7 C6 . . . . -103.4(2) ?
    C3 N2 C7 C6 . . . . 60.5(2) ?
    C5 C6 C7 N2 . . . . -57.7(2) ?
    C9 O3 C8 O2 . . . . -2.2(4) ?
    C9 O3 C8 C5 . . . . -179.8(2) ?
    C6 C5 C8 O2 . . . . 6.3(4) ?
    C4 C5 C8 O2 . . . . 130.8(3) ?
    C6 C5 C8 O3 . . . . -176.2(2) ?
    C4 C5 C8 O3 . . . . -51.7(3) ?
    C8 O3 C9 C10 . . . . -171.3(3) ?
    C1 N1 C13 C14 . . . . -76.6(2) ?
    S1 N1 C13 C14 . . . . 92.68(17) ?
    C1 N1 C13 C18 . . . . 103.66(19) ?
    S1 N1 C13 C18 . . . . -87.07(18) ?
    C18 C13 C14 C15 . . . . 1.3(3) ?
    N1 C13 C14 C15 . . . . -178.45(17) ?
    C13 C14 C15 C16 . . . . 0.7(3) ?
    C14 C15 C16 C17 . . . . -2.1(3) ?
    C14 C15 C16 C19 . . . . 177.7(2) ?
    C15 C16 C17 C18 . . . . 1.7(3) ?
    C19 C16 C17 C18 . . . . -178.1(2) ?
    C14 C13 C18 C17 . . . . -1.7(3) ?
    N1 C13 C18 C17 . . . . 178.02(17) ?
    C16 C17 C18 C13 . . . . 0.2(3) ?
loop_
    _geom_hbond_atom_site_label_D
    _geom_hbond_atom_site_label_H
    _geom_hbond_atom_site_label_A
    _geom_hbond_site_symmetry_A
    _geom_hbond_distance_DH
    _geom_hbond_distance_HA
    _geom_hbond_distance_DA
    _geom_hbond_angle_DHA
    C12 H12B O1 . 0.96 2.50 3.210(2) 130.4
    C12 H12C O4 2_556 0.96 2.44 3.376(2) 163.7
    C14 H14 O1 . 0.93 2.48 3.177(2) 132.3
_shelx_space_group_comment
;
The symmetry employed for this shelxl refinement is uniquely defined
by the following loop, which should always be used as a source of
symmetry information in preference to the above space-group names.
They are only intended as comments.
;
_shelx_estimated_absorpt_T_min     0.866
_shelx_estimated_absorpt_T_max     0.991
_shelx_hkl_file
;
   0   0   2 1279.76    5.75
   0   0   2 1288.72    7.60
   0   0   3 1248.85    9.15
   0   0   3 1212.70    6.98
   0   0  -3 1223.12    7.48
   0   0   4  571.18    7.24
   0   0   4  561.61    5.55
   0   0  -4  582.14    5.96
   0   0   5   53.95    1.92
   0   0  -5   55.85    2.05
   0   0   5   55.15    2.53
   0   0  -6   57.61    2.30
   0   0   6   56.46    2.20
   0   0   6   59.13    2.94
   0   0  -7   20.04    1.45
   0   0   7   19.79    1.84
   0   0   7   20.54    1.43
   0   0  -8   20.26    1.57
   0   0   8   21.41    2.04
   0   0   8   19.90    1.50
   0   0   9   97.15    4.65
   0   0  -9  101.61    3.72
   0   0   9   91.88    3.43
   0   0  10    1.30    0.50
   0   0  10    2.51    0.98
   0   0 -11   23.12    1.67
   0   0  11   19.36    1.74
   0   0  11   19.87    2.40
   0   0 -11   22.74    2.88
   0   0  12   81.05    5.10
   0   0 -12   85.04    3.93
   0   0 -12   93.55    6.18
   0   0  12   76.79    3.58
   0   0 -12   89.63    3.28
   0   0 -13    0.52    0.75
   0   0  13   -0.69    0.82
   0   0 -13    0.41    0.39
   0   0 -14    1.67    0.71
   0   0 -14    3.48    1.39
   0   0  14    2.65    0.93
   0   0 -15    0.89    0.68
   0   0 -15    0.79    0.65
   0   0 -16    1.47    0.80
   0   0 -17   -0.85    1.06
   0   0 -18    3.68    1.84
   0   0 -18   -0.43    1.16
   0   0 -19   -1.72    1.89
   0   1 -19   -0.19    1.45
   0   1 -18    5.32    2.09
   0   1 -18    4.23    1.82
   0   1 -17    8.91    2.39
   0   1 -17    4.87    1.94
   0   1 -16    8.28    2.28
   0   1 -15   -0.34    0.55
   0   1 -15    0.02    0.80
   0   1 -14    1.94    0.75
   0   1 -14    6.31    1.82
   0   1 -13   36.31    4.13
   0   1 -13   29.82    2.67
   0   1 -12   55.87    3.51
   0  -1  12   51.20    4.07
   0  -1  11    5.07    1.32
   0   1 -11    5.61    0.99
   0   1 -11    5.67    1.08
   0   1 -10   44.24    2.86
   0  -1  10   56.59    3.80
   0  -1   9    6.81    1.32
   0  -1   8    1.68    0.36
   0  -1   8    2.35    0.77
   0  -1   7   97.17    2.43
   0   1  -7  104.19    3.85
   0  -1   7  102.34    4.24
   0  -1   6  134.61    4.44
   0  -1   6  130.58    2.51
   0   1  -6  134.64    4.13
   0   1  -6  140.51    4.56
   0  -1   5    8.41    0.56
   0  -1   5    9.02    1.07
   0   1  -5   10.00    1.11
   0   1  -4   66.22    2.54
   0  -1   4   64.42    2.51
   0   1  -3  180.42    3.68
   0  -1   3  182.71    3.66
   0  -1   2 1847.68    9.68
   0   1  -2 1876.61    9.85
   0   1  -1   26.53    0.87
   0  -1   1   26.77    0.88
   0  -1   0  250.07    2.97
   0   1   0  251.26    3.12
   0   1   1   38.57    1.05
   0  -1  -1   39.84    1.29
   0   1   1   39.74    1.17
   0   1   2 1886.80    7.81
   0  -1  -2 1852.85    6.46
   0  -1  -2 1825.47   10.99
   0   1   2 1838.67    8.76
   0  -1  -3   97.87    3.01
   0   1   3  101.82    2.59
   0   1   3  100.47    2.55
   0   1   3   99.72    1.50
   0   1   4  363.74    5.63
   0   1   4  348.31    5.32
   0  -1  -4  332.82    3.45
   0   1   4  358.06    3.58
   0  -1  -4  354.50    6.63
   0  -1  -5   19.45    0.97
   0   1   5   19.05    1.42
   0  -1  -5   17.75    1.69
   0   1   5   18.71    1.46
   0  -1  -6   28.05    2.32
   0   1   6   26.86    1.91
   0  -1  -6   26.27    1.28
   0   1   6   26.64    1.75
   0  -1  -7   57.70    2.12
   0   1   7   54.03    2.64
   0   1   7   53.66    2.98
   0  -1  -7   61.03    3.66
   0   1   8  124.37    4.81
   0  -1  -8  119.97    3.32
   0   1   8  121.24    4.21
   0  -1  -8  131.98    5.74
   0  -1  -9   86.17    4.97
   0  -1  -9   77.61    2.84
   0   1   9   75.43    3.51
   0   1   9   77.73    4.06
   0  -1 -10  250.17    5.43
   0   1  10  254.21    7.92
   0   1  10  259.67    6.82
   0  -1 -11   24.27    1.78
   0   1  11   27.09    1.36
   0   1  11   25.50    2.74
   0  -1 -11   26.78    3.13
   0   1  12    0.68    0.26
   0   1  12    0.56    0.67
   0  -1 -12    0.91    0.26
   0  -1 -12    1.94    1.07
   0  -1 -13    2.13    1.24
   0   1  13    1.01    0.46
   0   1  13    2.78    0.98
   0   1  14   10.01    2.11
   0   1  14   10.22    1.68
   0  -1 -14   13.20    2.55
   0   1  15   -0.17    0.80
   0  -1 -15    1.09    1.32
   0  -1 -16    2.93    1.69
   0  -1 -17    0.95    0.70
   0  -1 -18   -0.51    1.16
   0  -1 -19    2.03    1.03
   0   2 -18   -0.05    0.97
   0   2 -18    1.28    0.92
   0   2 -17    0.67    0.97
   0   2 -17    1.76    1.17
   0   2 -16    0.15    0.55
   0   2 -16    1.52    1.25
   0   2 -16   -0.57    1.11
   0   2 -15    7.61    2.12
   0   2 -15    5.17    1.33
   0   2 -14    0.68    0.45
   0   2 -14    1.83    1.18
   0   2 -13   16.30    2.19
   0  -2  12   -0.13    0.23
   0   2 -12   -0.35    0.58
   0  -2  11   44.07    2.31
   0   2 -11   49.43    3.42
   0   2 -10   60.57    3.54
   0  -2  10   59.82    4.04
   0   2 -10   64.30    3.77
   0  -2   9    4.79    1.13
   0   2  -9    4.77    1.02
   0   2  -8   40.31    2.79
   0  -2   8   61.69    3.58
   0  -2   7   16.37    1.70
   0  -2   6    6.87    1.07
   0   2  -6    5.43    0.87
   0  -2   5 1891.49   15.70
   0   2  -5 2031.68   16.20
   0  -2   4   82.37    2.94
   0   2  -4   85.57    2.99
   0   2  -3  468.32    6.12
   0  -2   3  447.98    6.08
   0   2  -2   53.34    1.74
   0   2  -2   51.62    1.25
   0   2  -1  970.84    5.96
   0  -2   1  991.97    8.42
   0   2  -1  919.57    6.46
   0  -2   1  951.38    8.62
   0   2  -1  973.07    5.81
   0   2   0   22.76    1.34
   0  -2   0   23.02    1.29
   0   2   0   23.10    1.14
   0   2   0   22.55    1.33
   0   2   1   44.46    1.71
   0  -2  -1   45.25    1.07
   0   2   1   45.35    1.77
   0   2   1   45.78    1.86
   0   2   1   44.97    1.02
   0  -2  -2    8.13    0.84
   0   2   2    8.29    0.83
   0   2   2    8.23    0.70
   0   2   2    9.39    0.85
   0   2   2    9.27    0.64
   0  -2  -2    8.77    0.73
   0  -2  -2    9.26    0.64
   0   2   3  157.19    3.33
   0  -2  -3  152.35    4.03
   0   2   3  151.66    2.65
   0  -2  -3  139.81    3.13
   0   2   3  156.00    3.10
   0  -2  -3  159.80    3.13
   0  -2  -3  150.49    2.81
   0  -2  -4  176.76    2.85
   0  -2  -4  168.26    4.78
   0   2   4  175.66    3.85
   0   2   4  181.29    3.57
   0  -2  -4  175.30    3.91
   0  -2  -5  349.42    3.87
   0  -2  -5  361.35    6.41
   0   2   5  348.59    6.64
   0   2   5  362.50    3.48
   0   2   5  362.11    5.11
   0   2   5  353.10    6.17
   0  -2  -5  368.13    7.78
   0   2   6   28.73    1.13
   0  -2  -6   29.23    2.01
   0   2   6   29.49    1.97
   0   2   6   29.48    1.51
   0  -2  -6   29.05    1.09
   0  -2  -6   28.36    2.39
   0   2   6   30.85    2.10
   0   2   7  257.35    4.50
   0   2   7  242.33    6.25
   0   2   7  251.38    6.36
   0  -2  -7  272.35    7.84
   0  -2  -7  248.38    3.16
   0   2   8   12.92    1.06
   0  -2  -8   12.80    0.72
   0  -2  -8   13.15    1.99
   0   2   8   13.07    1.58
   0  -2  -9   49.31    3.80
   0   2   9   46.49    3.14
   0  -2  -9   45.14    1.31
   0   2   9   42.97    1.95
   0  -2 -10   14.39    0.71
   0   2  10   14.89    1.18
   0  -2 -10   14.76    2.28
   0   2  10   16.11    1.97
   0   2  11   53.41    3.56
   0   2  11   53.00    2.27
   0   2  11   57.01    3.97
   0  -2 -11   65.82    4.92
   0   2  12  189.40    4.32
   0   2  12  195.84    7.82
   0   2  12  222.04    7.48
   0  -2 -12  233.59    9.80
   0   2  13    3.39    0.97
   0   2  13    3.59    1.16
   0  -2 -13    4.41    1.32
   0   2  14    6.33    1.46
   0   2  14    6.09    1.57
   0  -2 -14    5.79    1.70
   0   2  15    2.52    0.96
   0   2  15    1.41    0.76
   0   2  16    3.45    1.46
   0  -2 -16    1.15    1.29
   0  -2 -17    0.76    1.08
   0  -2 -18    3.12    1.87
   0  -2 -19   -0.68    1.14
   0   3 -18    1.98    1.04
   0   3 -17    1.91    1.11
   0   3 -17    3.32    1.76
   0   3 -16    0.02    1.02
   0   3 -16   -0.10    0.73
   0   3 -16    0.01    0.52
   0   3 -15    2.40    1.00
   0   3 -15    7.13    2.02
   0   3 -15    5.19    1.73
   0   3 -14    1.17    0.74
   0   3 -14    2.22    1.07
   0   3 -13    7.06    1.54
   0  -3  12    9.04    1.12
   0   3 -12   12.93    1.99
   0   3 -11    0.07    0.53
   0  -3  11    0.64    0.49
   0   3 -10    0.62    0.47
   0  -3  10    0.46    0.41
   0  -3   9    8.54    1.13
   0   3  -9   11.99    1.75
   0   3  -8   11.40    1.64
   0  -3   8   12.08    1.36
   0  -3   7  224.35    5.66
   0   3  -6   53.49    2.96
   0  -3   6   51.29    2.67
   0   3  -5    5.73    0.90
   0  -3   5    5.09    0.85
   0  -3   4  149.00    4.38
   0   3  -4  159.66    4.19
   0   3  -3  193.46    4.07
   0  -3   3  179.45    4.72
   0   3  -3  186.94    2.91
   0   3  -3  196.60    4.04
   0  -3   2    6.31    0.86
   0   3  -2    8.51    0.76
   0  -3   2    7.97    0.98
   0   3  -2    8.06    0.75
   0   3  -2    8.46    0.74
   0   3  -1  500.38    8.18
   0  -3   1  476.26    7.31
   0   3  -1  467.75    5.89
   0   3  -1  476.65    4.63
   0  -3   1  470.60    7.12
   0   3  -1  478.72    4.61
   0   3   0    0.25    0.31
   0   3   0    0.80    0.39
   0   3   0    0.66    0.26
   0   3   0    0.30    0.18
   0  -3   0    0.34    0.13
   0   3   1   12.26    1.19
   0   3   1   11.12    1.15
   0   3   1   11.42    1.03
   0   3   1   10.72    1.09
   0  -3  -1   10.74    0.60
   0   3   1   10.41    0.55
   0   3   2   39.88    1.27
   0  -3  -2   37.56    1.35
   0   3   2   39.75    2.08
   0   3   2   37.58    2.06
   0   3   2   38.41    1.90
   0  -3  -3  131.14    3.56
   0   3   3  136.86    3.39
   0  -3  -3  133.61    4.15
   0   3   3  133.72    2.81
   0   3   3  133.12    3.81
   0  -3  -3  126.02    2.93
   0  -3  -3  132.51    3.52
   0   3   3  132.08    4.07
   0   3   4  961.45   12.08
   0   3   4  986.44    9.07
   0   3   4  990.48    8.54
   0  -3  -4  968.65    9.12
   0  -3  -4  983.40    9.66
   0   3   4  985.68   10.31
   0  -3  -4  985.41    9.41
   0  -3  -4  956.33   12.12
   0   3   5 1401.39   16.02
   0   3   5 1489.47   12.75
   0  -3  -5 1412.70   10.72
   0  -3  -5 1486.08   16.15
   0   3   5 1460.84   12.34
   0  -3  -5 1512.81   12.95
   0  -3  -6  221.45    6.75
   0  -3  -6  217.42    4.02
   0   3   6  230.79    5.09
   0  -3  -6  233.44    5.64
   0   3   6  226.10    5.38
   0   3   6  219.89    2.99
   0   3   7  163.86    5.10
   0  -3  -7  180.09    6.49
   0   3   7  174.56    4.49
   0   3   7  179.42    2.69
   0  -3  -7  173.17    3.41
   0   3   8    1.31    0.61
   0  -3  -8    0.61    0.22
   0  -3  -8    0.02    0.58
   0   3   8    0.35    0.40
   0   3   9    1.72    0.59
   0  -3  -9    2.39    1.03
   0   3   9    2.20    0.58
   0  -3  -9    2.73    0.39
   0   3   9    2.19    0.91
   0   3  10   29.25    2.70
   0   3  10   29.09    1.93
   0  -3 -10   30.19    1.11
   0  -3 -10   34.12    3.45
   0   3  10   27.53    2.63
   0  -3 -11    0.55    0.54
   0   3  11    0.85    0.62
   0   3  11    1.96    0.92
   0   3  11    1.05    0.47
   0   3  12   -0.15    0.28
   0   3  12    0.13    0.60
   0  -3 -12   -0.86    0.90
   0   3  12   -0.39    0.53
   0  -3 -13    6.54    1.65
   0   3  13    6.54    1.56
   0   3  13    3.86    1.20
   0  -3 -14    0.13    0.82
   0   3  14    1.03    0.73
   0   3  14    0.59    0.63
   0  -3 -15    0.63    1.16
   0   3  15    0.50    0.80
   0   3  15    0.73    0.67
   0   3  16    0.93    0.65
   0   3  16    0.02    0.63
   0  -3 -17    3.41    1.83
   0  -3 -18   -0.57    0.69
   0  -3 -19    1.10    1.37
   0   4 -17    1.69    1.20
   0   4 -17    1.81    1.36
   0   4 -16    8.67    2.14
   0   4 -16   15.68    3.23
   0   4 -16   20.48    3.55
   0   4 -15    8.36    2.01
   0   4 -15    7.08    2.09
   0   4 -15    6.92    2.02
   0   4 -14    2.75    1.16
   0   4 -14    3.00    1.31
   0   4 -13    4.45    1.51
   0   4 -13    4.23    1.39
   0   4 -12    0.57    0.84
   0   4 -12    0.24    0.68
   0  -4  12    0.61    0.45
   0   4 -11    1.34    0.66
   0  -4  11    0.67    0.39
   0   4 -11    2.23    0.93
   0   4 -10   29.78    3.07
   0   4 -10   25.68    2.71
   0  -4  10   23.40    2.05
   0   4  -9   66.64    4.44
   0   4  -9   68.87    4.17
   0  -4   9   60.38    3.28
   0   4  -8   32.37    3.03
   0  -4   8   28.77    2.29
   0   4  -8   33.40    2.71
   0   4  -7   25.55    2.29
   0  -4   7   21.03    1.94
   0   4  -6  110.13    4.32
   0   4  -6  111.48    4.32
   0  -4   6  100.97    4.18
   0   4  -5  261.18    6.15
   0  -4   5  252.07    6.52
   0   4  -5  251.62    5.90
   0   4  -4   63.72    3.73
   0   4  -4   60.47    1.81
   0  -4   4   59.13    3.11
   0   4  -4   59.13    2.65
   0   4  -4   62.72    2.70
   0   4  -3   43.98    1.83
   0   4  -3   43.19    2.01
   0   4  -3   45.30    3.03
   0  -4   3   41.25    2.61
   0   4  -3   43.49    2.01
   0  -4   3   45.11    2.71
   0   4  -2   35.90    1.82
   0   4  -2   38.23    2.66
   0   4  -2   34.43    1.62
   0  -4   2   34.15    2.25
   0   4  -2   36.42    1.60
   0  -4   2   32.96    2.24
   0   4  -1   18.73    1.43
   0  -4   1   16.52    1.61
   0  -4   1   16.37    1.63
   0   4  -1   18.58    0.97
   0   4  -1   19.22    1.83
   0   4  -1   17.11    0.98
   0   4   0    7.85    1.18
   0   4   0    9.51    0.65
   0   4   0    9.83    1.08
   0   4   0   11.07    1.35
   0   4   1  113.80    3.80
   0   4   1  112.71    4.29
   0   4   1  108.96    1.87
   0  -4  -1  108.90    1.87
   0   4   1  113.12    4.12
   0   4   1  114.11    4.10
   0  -4  -2   13.30    0.84
   0   4   2   13.83    1.35
   0   4   2   15.88    1.59
   0   4   2   13.88    1.40
   0   4   2   13.99    0.76
   0   4   2   13.92    1.45
   0   4   3   37.04    2.38
   0   4   3   40.14    1.52
   0   4   3   38.03    2.14
   0   4   3   37.46    2.38
   0  -4  -3   37.28    1.63
   0  -4  -3   35.83    2.29
   0   4   4   38.77    2.07
   0   4   4   36.48    2.52
   0  -4  -4   41.09    2.69
   0  -4  -4   37.34    1.88
   0  -4  -4   37.33    2.21
   0   4   4   40.36    2.47
   0   4   4   36.09    1.73
   0  -4  -5   52.00    3.23
   0   4   5   51.95    2.29
   0   4   5   51.62    3.18
   0   4   5   53.88    2.85
   0  -4  -5   53.95    2.55
   0  -4  -5   51.23    2.42
   0  -4  -5   51.49    2.62
   0   4   5   50.90    2.29
   0   4   6   75.50    4.19
   0   4   6   75.40    3.08
   0   4   6   76.56    3.39
   0  -4  -6   81.63    4.32
   0  -4  -6   76.88    2.98
   0  -4  -6   79.15    3.33
   0   4   7  443.97    8.26
   0   4   7  447.44   10.01
   0  -4  -7  457.50    7.01
   0  -4  -7  460.30   10.79
   0   4   7  451.52    8.35
   0  -4  -8    8.93    0.93
   0   4   8    7.85    1.14
   0  -4  -8    6.91    1.39
   0   4   8    9.33    0.64
   0   4   8    8.54    1.24
   0   4   8    8.03    1.43
   0  -4  -9   17.53    2.39
   0   4   9   18.59    1.96
   0   4   9   18.52    2.21
   0   4   9   16.91    1.68
   0   4  10   35.08    3.20
   0   4  10   31.25    2.27
   0  -4 -10   41.49    3.85
   0   4  10   35.62    2.93
   0   4  11   88.20    4.83
   0   4  11   86.77    5.14
   0  -4 -11   95.38    6.05
   0  -4 -12   85.73    6.12
   0   4  12   81.39    5.19
   0   4  12   78.24    4.82
   0  -4 -13    0.32    0.73
   0   4  13    0.92    0.81
   0   4  13    1.01    0.87
   0   4  14    5.07    1.57
   0   4  14    2.63    1.19
   0  -4 -14    4.47    1.64
   0  -4 -15   10.58    2.58
   0   4  15    7.51    1.86
   0   4  15   10.03    2.18
   0  -4 -16   -0.45    0.91
   0   4  16   -0.76    0.75
   0   4  16   -1.07    1.07
   0   4  17    0.34    1.03
   0  -4 -17   -0.27    0.78
   0  -4 -18   -0.23    0.77
   0  -4 -19    6.43    2.21
   0   5 -16    0.88    1.20
   0   5 -16    3.12    1.76
   0   5 -16   -0.76    1.02
   0   5 -15    1.12    0.91
   0   5 -15    2.90    1.35
   0   5 -14    1.82    0.97
   0   5 -14    2.18    1.28
   0   5 -13    1.20    1.00
   0   5 -13    0.15    0.83
   0   5 -12    2.59    1.24
   0   5 -12    1.82    0.80
   0   5 -11    1.36    0.77
   0   5 -11    1.50    0.85
   0  -5  11    1.43    0.62
   0   5 -10    1.02    0.57
   0  -5  10    1.37    0.59
   0   5 -10    1.61    0.80
   0   5  -9   17.24    2.43
   0   5  -9   15.51    2.12
   0  -5   9   12.71    1.69
   0   5  -8   34.97    2.86
   0  -5   8   29.35    2.50
   0  -5   7    0.15    0.46
   0   5  -7   -0.05    0.37
   0   5  -6  596.92   10.19
   0  -5   6  535.88   10.52
   0  -5   5    1.23    0.64
   0   5  -5    1.44    0.53
   0  -5   5    0.08    0.49
   0   5  -5    1.15    0.53
   0   5  -4    0.13    0.34
   0  -5   4    0.59    0.56
   0   5  -4    0.26    0.30
   0   5  -4   -0.03    0.26
   0  -5   4    0.43    0.53
   0  -5   3   30.52    2.51
   0   5  -3   33.00    1.80
   0  -5   3   31.27    2.46
   0   5  -3   29.76    1.76
   0   5  -3   31.04    1.84
   0   5  -2   23.06    1.33
   0  -5   2   21.56    2.05
   0   5  -2   21.83    1.34
   0   5  -2   23.24    1.70
   0  -5   2   22.61    2.06
   0  -5   1   19.08    1.95
   0   5  -1   20.53    1.05
   0  -5   1   17.10    1.77
   0   5  -1   21.87    1.72
   0   5  -1   18.31    1.10
   0   5   0   72.24    3.32
   0   5   0   77.94    3.96
   0   5   0   76.72    1.68
   0   5   0   67.37    1.78
   0   5   1   -0.26    0.47
   0   5   1    0.14    0.26
   0  -5  -1    0.19    0.12
   0   5   1    0.30    0.46
   0   5   1    0.06    0.14
   0   5   2   40.80    1.26
   0   5   2   38.82    2.49
   0   5   2   38.77    2.83
   0   5   2   43.40    2.78
   0   5   2   39.98    2.67
   0  -5  -2   36.69    1.35
   0   5   3  109.91    4.18
   0  -5  -3  106.99    2.75
   0   5   3  110.83    4.42
   0   5   3  110.80    2.50
   0   5   3  114.70    4.80
   0   5   3  107.88    4.59
   0   5   4   14.48    1.72
   0   5   4   15.08    1.50
   0   5   4   15.09    1.72
   0  -5  -4   14.54    1.18
   0   5   4   15.90    1.11
   0   5   5  338.78    5.82
   0   5   5  330.95    8.56
   0  -5  -5  353.29    6.33
   0  -5  -5  349.93    8.77
   0   5   5  346.82    6.91
   0  -5  -6  392.72    9.81
   0  -5  -6  367.64    7.24
   0   5   6  373.86    9.55
   0   5   6  389.91    7.04
   0   5   6  365.50    6.71
   0  -5  -7   44.53    3.49
   0  -5  -7   31.14    2.23
   0   5   7   43.98    3.41
   0   5   7   39.09    2.42
   0   5   8   93.43    4.09
   0   5   8   97.43    5.21
   0  -5  -8  106.60    5.68
   0   5   9  129.11    5.13
   0   5   9  136.30    6.41
   0  -5  -9  145.19    7.05
   0  -5 -10   43.20    4.05
   0   5  10   36.20    2.90
   0   5  10   40.81    3.70
   0   5  11   11.29    2.07
   0  -5 -11   13.17    2.43
   0   5  11   12.58    1.88
   0   5  12   19.31    2.43
   0  -5 -12   24.19    3.33
   0   5  12   20.20    2.75
   0   5  13    4.92    1.59
   0   5  13    3.02    1.19
   0  -5 -13    2.81    1.55
   0   5  14   10.54    2.29
   0  -5 -14   10.33    2.40
   0   5  14    5.93    1.58
   0  -5 -15    5.44    1.76
   0   5  15    2.57    1.27
   0   5  15    4.61    1.49
   0   5  16   19.60    3.10
   0   5  16   14.36    2.69
   0   5  17    1.65    1.02
   0  -5 -17    1.57    0.90
   0  -5 -18    0.50    0.83
   0   5  18   -0.51    1.04
   0   6 -16   -0.36    0.91
   0   6 -16   -1.34    1.22
   0   6 -15    0.84    1.00
   0   6 -15   -0.20    0.72
   0   6 -14    0.10    0.80
   0   6 -14    1.15    0.62
   0   6 -13   -0.72    1.02
   0   6 -13    0.95    1.05
   0   6 -12    0.49    0.68
   0   6 -12    2.07    1.31
   0   6 -11    0.34    0.61
   0  -6  11   -0.02    0.44
   0   6 -11   -0.85    0.71
   0  -6  10    0.76    0.60
   0   6 -10    1.57    0.92
   0   6 -10    2.03    0.88
   0   6  -9    4.23    1.47
   0  -6   9    3.67    0.98
   0   6  -9    4.28    1.31
   0  -6   8    4.03    1.05
   0   6  -8    2.23    0.77
   0  -6   8    2.21    0.98
   0   6  -8    3.22    1.19
   0   6  -7    3.81    1.04
   0  -6   7    3.15    1.11
   0  -6   7    2.01    0.81
   0  -6   6   20.90    2.49
   0  -6   6   19.32    2.16
   0   6  -6   23.73    2.11
   0   6  -5   19.05    1.72
   0  -6   5   19.43    2.15
   0  -6   5   19.12    2.25
   0   6  -5   21.04    1.89
   0   6  -4  248.20    5.45
   0   6  -4  239.97    5.58
   0   6  -4  247.07    5.73
   0  -6   4  213.95    7.01
   0  -6   4  240.29    7.67
   0  -6   3   21.20    2.29
   0   6  -3   22.27    1.60
   0  -6   3   19.54    2.11
   0   6  -3   19.68    1.43
   0   6  -3   21.51    1.77
   0   6  -2   21.98    1.43
   0   6  -2   24.07    1.37
   0   6  -2   22.52    1.93
   0  -6   2   23.36    2.34
   0  -6   2   20.59    2.16
   0   6  -1   20.48    1.05
   0  -6   1   18.58    2.06
   0   6  -1   16.93    1.09
   0   6  -1   21.09    1.96
   0   6   0    1.45    0.30
   0  -6   0    2.17    0.81
   0   6   0    2.00    0.55
   0   6   0    1.80    0.27
   0   6   1   64.69    3.39
   0  -6  -1   60.15    3.53
   0   6   1   70.31    3.78
   0   6   2   77.02    4.13
   0   6   2   76.37    3.84
   0  -6  -2   73.06    1.62
   0   6   2   82.24    1.59
   0   6   3   67.67    3.98
   0  -6  -3   71.84    3.88
   0   6   3   71.38    1.90
   0  -6  -3   67.67    2.12
   0   6   3   69.30    3.79
   0   6   4   63.65    3.78
   0   6   4   65.13    2.17
   0  -6  -4   65.22    3.57
   0  -6  -4   62.83    2.40
   0   6   4   64.17    4.00
   0  -6  -5   10.74    1.15
   0  -6  -5    8.94    1.33
   0   6   5   11.18    1.05
   0   6   5   10.00    1.62
   0  -6  -6    1.94    0.64
   0  -6  -6    2.39    0.62
   0   6   6    2.02    0.55
   0   6   6    2.48    0.98
   0   6   6    2.66    0.72
   0   6   7    0.09    0.51
   0   6   7    0.02    0.38
   0  -6  -7    0.41    0.69
   0  -6  -7    0.33    0.41
   0  -6  -8   80.10    5.15
   0   6   8   71.28    3.50
   0   6   8   75.68    4.87
   0  -6  -9   15.86    2.45
   0   6   9   11.94    1.64
   0   6   9   12.25    2.13
   0   6  10   28.65    3.26
   0   6  10   22.57    2.32
   0  -6 -10   31.88    3.58
   0   6  10   20.39    0.83
   0   6  11    3.39    1.30
   0   6  11    2.83    0.91
   0  -6 -11    3.19    1.23
   0  -6 -12    3.00    1.46
   0   6  12    4.25    1.28
   0   6  12    2.05    0.90
   0   6  13   27.72    3.54
   0   6  13   24.05    2.98
   0  -6 -13   31.41    4.10
   0   6  14    8.26    1.81
   0   6  14    8.23    2.01
   0  -6 -14   10.02    2.43
   0   6  15    5.32    1.59
   0   6  15    3.80    1.39
   0  -6 -15    7.63    2.23
   0   6  16   -0.23    0.80
   0   6  16   -2.07    1.53
   0  -6 -16   -1.64    1.17
   0   6  17    1.14    1.40
   0  -6 -17   -0.38    1.00
   0   6  18   -1.01    1.22
   0  -6 -18   -0.05    1.07
   0  -7  14   -0.41    0.91
   0   7 -14   -0.24    0.64
   0   7 -14    1.31    0.92
   0   7 -13    4.14    1.65
   0   7 -13    5.45    1.92
   0  -7  13    6.24    2.00
   0   7 -12    0.44    0.70
   0  -7  12    0.51    0.73
   0   7 -12    2.63    1.34
   0   7 -11   11.70    2.23
   0  -7  11   13.62    2.46
   0   7 -11   14.48    2.77
   0  -7  10    0.47    0.60
   0   7 -10    2.72    1.36
   0  -7  10    1.38    1.29
   0   7 -10    1.59    0.84
   0   7  -9    0.93    0.52
   0  -7   9    1.44    1.15
   0   7  -9    0.07    0.69
   0  -7   9    1.40    0.73
   0  -7   8   14.10    2.37
   0   7  -8   15.32    1.99
   0  -7   8   12.06    1.92
   0   7  -8   20.15    2.92
   0  -7   7    6.33    1.34
   0  -7   7    7.79    1.70
   0   7  -7    8.60    1.48
   0   7  -6    0.87    0.45
   0  -7   6    0.37    0.62
   0  -7   6    0.89    0.66
   0   7  -5    6.63    1.01
   0  -7   5    8.07    1.57
   0   7  -5    8.89    1.30
   0  -7   5    8.80    1.68
   0   7  -4   17.85    1.59
   0   7  -4   15.83    1.45
   0  -7   4   17.32    2.17
   0  -7   4   17.02    2.32
   0   7  -4   19.46    1.73
   0  -7   3   24.72    2.59
   0   7  -3   23.88    1.57
   0   7  -3   24.89    2.13
   0  -7   3   28.50    2.91
   0   7  -3   22.24    1.61
   0  -7   2    1.02    0.74
   0   7  -2    0.42    0.52
   0   7  -2    0.67    0.23
   0   7  -2    1.21    0.37
   0   7  -1   16.30    1.88
   0   7  -1   16.13    0.89
   0   7  -1   12.46    0.90
   0  -7   1   14.34    1.97
   0   7   0    0.13    0.37
   0  -7   0   -0.48    0.66
   0   7   1    3.03    0.97
   0  -7  -1    1.91    0.74
   0   7   1    3.10    0.90
   0   7   2    0.37    0.43
   0   7   2    0.51    0.71
   0  -7  -2    0.48    0.44
   0   7   3   -0.40    0.62
   0   7   3   -0.04    0.14
   0  -7  -3    0.35    0.16
   0  -7  -3   -0.07    0.45
   0   7   4    6.83    0.67
   0  -7  -4    6.06    1.18
   0   7   4    6.57    1.37
   0  -7  -4    6.19    0.72
   0   7   5    0.08    0.33
   0   7   5    1.54    0.89
   0  -7  -5    0.78    0.29
   0  -7  -5    1.33    0.71
   0   7   6   40.40    3.63
   0  -7  -6   40.45    2.37
   0  -7  -6   46.11    3.32
   0   7   6   41.24    2.19
   0   7   7  116.27    6.31
   0  -7  -7   98.51    4.09
   0   7   7  109.31    3.90
   0   7   8   22.62    1.99
   0   7   8   27.48    3.30
   0   7   9    3.18    1.17
   0   7   9    1.46    0.60
   0  -7  -9    2.73    1.09
   0  -7 -10    0.06    0.71
   0   7  10   -0.87    0.74
   0   7  10    0.58    0.50
   0   7  11    5.17    1.49
   0   7  11    3.54    0.88
   0  -7 -11    5.76    1.77
   0  -7 -12   -0.27    0.62
   0   7  12   -0.11    0.56
   0   7  12    0.00    0.70
   0  -7 -13    9.18    2.19
   0   7  13    8.81    2.18
   0   7  13    6.75    1.61
   0   7  14    9.54    1.89
   0   7  14    9.27    2.21
   0  -7 -14   12.77    2.80
   0  -7 -15    6.71    2.07
   0   7  15    6.00    1.80
   0   7  15    5.34    1.71
   0   7  16    7.05    2.13
   0  -7 -16   12.08    2.95
   0   7  16   11.85    2.44
   0   7  17    0.74    1.13
   0  -7 -17    1.72    1.24
   0   7  18    4.57    2.00
   0   7  19   -3.53    1.71
   0   8 -13   -0.34    0.83
   0  -8  13   -0.23    0.81
   0   8 -12   -0.20    0.91
   0  -8  12    0.39    0.78
   0  -8  11    0.58    0.75
   0   8 -11   -0.48    0.72
   0  -8  10    2.46    1.22
   0  -8  10    1.55    0.91
   0   8 -10    1.88    1.19
   0   8 -10    1.44    0.93
   0   8  -9    7.32    1.50
   0   8  -9   11.57    2.54
   0  -8   9    9.02    1.96
   0  -8   9    5.25    1.36
   0   8  -8    6.69    1.88
   0  -8   8    3.65    1.08
   0  -8   8    8.40    1.88
   0   8  -8    6.83    1.31
   0  -8   7   11.19    2.18
   0  -8   7    7.63    1.60
   0   8  -7    9.32    1.51
   0  -8   6    8.94    1.80
   0  -8   6    5.70    1.41
   0   8  -6    8.87    1.41
   0  -8   5    9.25    1.73
   0   8  -5    7.24    1.08
   0  -8   5    9.88    1.98
   0   8  -4   72.90    3.66
   0  -8   4   72.29    4.96
   0   8  -4   65.24    3.04
   0  -8   4   68.13    4.66
   0   8  -3   82.10    4.17
   0   8  -3   68.08    2.75
   0  -8   3   71.94    4.73
   0   8  -2   12.27    0.91
   0   8  -2    8.63    0.89
   0  -8   2   14.27    2.11
   0   8  -2   14.79    1.88
   0  -8   1   31.98    3.10
   0   8  -1   32.10    2.88
   0   8   0   11.06    1.77
   0  -8   0   11.93    1.87
   0  -8  -1   25.33    2.71
   0   8   1   26.43    2.70
   0   8   2   27.27    2.86
   0  -8  -2   24.93    2.72
   0   8   3   73.15    4.79
   0  -8  -3   66.91    4.30
   0   8   4   40.28    3.66
   0  -8  -4   36.89    3.17
   0   8   4   31.56    1.14
   0  -8  -4   28.77    1.14
   0   8   5   76.85    5.15
   0   8   5   65.37    2.21
   0  -8  -5   67.93    4.29
   0   8   6   13.87    1.24
   0  -8  -6   14.95    1.41
   0   8   6   19.69    2.78
   0  -8  -6   15.53    2.15
   0   8   7   13.29    1.39
   0  -8  -7   12.08    1.40
   0   8   7   15.18    2.39
   0   8   8    9.11    1.24
   0   8   8   10.23    2.10
   0   8   9   26.74    3.34
   0   8   9   21.57    2.08
   0   8  10   28.30    3.55
   0   8  10   24.66    2.40
   0   8  11    6.41    1.39
   0   8  11    7.39    1.95
   0  -8 -11    6.71    1.81
   0  -8 -12    2.60    1.04
   0   8  12    1.83    0.87
   0   8  12    2.80    1.32
   0   8  13    6.74    2.09
   0   8  13    4.84    1.31
   0  -8 -13   10.83    2.43
   0   8  14    4.21    1.44
   0  -8 -14    8.78    2.46
   0   8  14    4.35    1.78
   0   8  15   -1.00    0.90
   0   8  15   -0.65    1.00
   0  -8 -15    0.18    1.02
   0   8  16    2.22    1.54
   0  -8 -16    2.12    1.21
   0  -8 -17    3.89    1.57
   0   8  17    4.19    1.96
   0   8  18    3.29    1.73
   0   9 -11    1.32    1.19
   0  -9  11    6.02    1.84
   0  -9  10    1.47    1.12
   0   9 -10    3.29    1.57
   0   9  -9    7.16    2.06
   0  -9   9    5.91    1.80
   0  -9   9    5.09    1.52
   0   9  -8   10.80    2.64
   0  -9   8    7.32    1.68
   0  -9   8   13.61    2.47
   0   9  -7    3.80    1.51
   0  -9   7    5.83    1.64
   0  -9   7    5.84    1.50
   0  -9   6   12.78    2.34
   0  -9   6    9.59    2.05
   0  -9   5    8.40    1.80
   0  -9   4   13.05    2.22
   0   9  -3   53.62    3.69
   0  -9   3   45.05    3.99
   0  -9   2   49.03    4.12
   0   9  -2   52.24    3.80
   0  -9   1   53.03    4.27
   0   9  -1   58.98    4.19
   0   9   0  124.42    6.20
   0  -9   0  109.05    5.97
   0  -9  -1  198.61    8.06
   0   9   1  212.90    8.34
   0   9   2   19.73    2.65
   0  -9  -2   18.84    2.45
   0   9   3   50.56    4.25
   0  -9  -3   45.33    3.80
   0  -9  -4   15.63    2.29
   0   9   4   17.61    2.63
   0   9   5   39.82    3.99
   0  -9  -5   37.39    3.41
   0   9   6  110.61    6.81
   0  -9  -6  103.87    5.70
   0   9   7    7.09    1.85
   0   9   7    3.60    0.71
   0   9   8    1.71    1.04
   0   9   8    0.70    0.37
   0   9   9    1.26    1.10
   0   9   9    1.06    0.52
   0   9  10    0.69    0.60
   0   9  10    0.75    0.89
   0   9  11    0.61    0.43
   0   9  11    1.90    1.14
   0   9  12    1.62    1.19
   0   9  12    1.76    0.99
   0   9  13    2.89    1.31
   0   9  13    2.58    1.05
   0   9  14    2.19    1.67
   0   9  15    2.40    1.63
   0   9  16   -0.22    1.25
   0   9  17    3.76    2.00
   0 -10  10   -0.08    0.73
   0 -10   9   -0.93    0.65
   0 -10   9   -0.97    0.78
   0  10  -9   -2.47    1.51
   0  10  -8    1.08    0.71
   0 -10   8    0.84    0.69
   0  10  -7    1.44    0.89
   0 -10   7    0.60    0.51
   0 -10   6    4.23    1.35
   0  10  -6    2.61    1.29
   0 -10   5    2.05    1.04
   0 -10   4    1.29    0.76
   0  10  -3   23.71    2.64
   0 -10   3   18.83    2.77
   0  10  -2    5.02    1.26
   0 -10   2    4.23    1.24
   0  10  -1    7.79    1.59
   0 -10   1    9.96    1.99
   0  10   0    6.67    1.60
   0 -10   0    5.29    1.37
   0 -10  -1   -0.11    0.54
   0  10   1    0.59    0.55
   0  10   2    1.67    1.17
   0 -10  -2   -0.24    0.69
   0  10   3   17.20    2.77
   0 -10  -3   14.38    2.26
   0 -10  -4   10.57    2.12
   0  10   4   10.79    2.11
   0 -10  -5   16.87    2.49
   0  10   5   16.38    2.75
   0  10   6   16.35    2.78
   0  10   7   15.29    2.85
   0  10   8   34.94    4.30
   0  10   9    5.59    1.97
   0  10  10    4.62    1.84
   0  10  11   -3.29    1.71
   0  10  12    5.50    1.93
   0  10  13    2.21    1.60
   0  10  14   -1.81    1.64
   0  10  15    5.68    2.25
   0 -11   8    1.01    1.11
   0 -11   7    0.96    1.04
   0  11  -7    2.63    1.71
   0 -11   6   -0.77    0.95
   0  11  -6    0.07    0.94
   0  11  -5    1.18    0.81
   0 -11   5   -0.56    0.50
   0 -11   4    2.01    1.22
   0 -11   3    4.74    1.47
   0 -11   2    9.63    2.05
   0 -11   1    4.22    1.41
   0  11  -1    8.93    1.89
   0  11   0    7.64    1.79
   0 -11   0    7.60    1.74
   0  11   1   11.25    2.11
   0 -11  -1   11.90    2.38
   0  11   2    0.16    0.83
   0 -11  -2    0.86    0.58
   0  11   3    4.54    1.64
   0 -11  -3    3.91    1.40
   0  11   4    3.11    1.33
   0 -11  -4    3.49    1.29
   0  11   5    1.20    0.86
   0  11   6    1.07    1.16
   0  11   7    1.40    0.99
   0  11   8    1.79    1.36
   0  11   9    1.61    1.34
   0  11  10    0.68    1.14
   0  11  11   -1.40    1.21
   0  11  12    5.81    1.77
   0  11  13    2.59    1.24
   0 -12   6    0.17    0.71
   0 -12   5    1.23    0.72
   0  12  -4    2.87    1.49
   0 -12   4    1.69    1.11
   0  12  -3   -0.89    1.16
   0 -12   3   -2.28    1.20
   0 -12   2    0.86    0.65
   0 -12   1    1.81    1.11
   0 -12   0    0.04    0.62
   0  12   0    1.36    0.88
   0  12   1    4.49    1.64
   0 -12  -1    2.18    1.15
   0 -12  -2    6.58    1.72
   0  12   2    7.92    2.10
   0 -12  -3    7.46    1.94
   0  12   3    6.62    1.93
   0  12   4    5.80    1.81
   0  12   5    3.17    1.49
   0  12   6    3.47    1.66
   0  12   7    4.97    1.70
   0  12   8    1.11    1.06
   0  12   9    0.63    1.53
   0  12  10    2.78    1.72
   0  12  11    1.33    0.97
   0 -13   1    1.16    1.04
   0  13  -1   -0.45    0.83
   0 -13   0    1.06    0.91
   0  13   0    1.61    1.10
   0 -13  -1    3.77    1.61
   0  13   1    1.45    1.04
   0  13   2    3.60    1.52
   0  13   3    5.42    1.97
   0  13   4    2.84    1.55
   0  13   5   -1.13    1.36
   0  13   6    2.42    1.45
   0  13   7   -0.69    1.29
   0  13   8    5.37    2.29
   0  13   9    3.61    1.84
   0  14   2    1.02    0.68
   0  14   3   -2.28    1.18
   0  14   4    0.97    1.18
   0  14   5    0.12    1.00
  -1  13   7    0.34    0.98
  -1  13   6    2.72    1.85
  -1  13   5   -0.16    1.15
   1 -13  -4    0.22    0.75
  -1  13   4    0.32    1.12
  -1  13   3   -0.16    1.17
  -1  13   2    3.27    1.70
  -1  12  10    2.44    1.85
  -1  12   9    2.16    1.58
  -1  12   8    0.83    0.77
  -1  12   7    4.53    1.77
  -1  12   6    0.00    1.29
  -1  12   5    1.03    1.18
   1 -12  -5    1.65    1.16
   1 -12  -4    6.68    1.99
  -1  12   4    6.26    2.09
   1 -12  -3    6.90    1.90
  -1  12   3    6.08    1.82
  -1  12   2   15.83    2.99
   1 -12  -2   12.44    2.53
  -1  12   1    9.50    2.21
   1 -12  -1    6.29    1.99
  -1  12   0   -0.57    0.76
   1 -12   0    0.20    0.83
   1 -12   1    2.31    1.17
   1 -12   2   -1.06    0.81
   1 -12   3    0.46    0.84
   1 -12   4   -0.73    1.08
   1 -12   5    0.38    0.73
  -1  11  12   11.61    3.11
  -1  11  11    2.21    1.14
  -1  11  10    3.11    1.64
  -1  11   9   -1.99    1.45
  -1  11   8    0.59    1.18
  -1  11   7    5.99    1.76
   1 -11  -6   15.67    2.68
  -1  11   6   15.24    3.12
  -1  11   5   13.13    2.88
   1 -11  -5   10.19    2.28
   1 -11  -4    5.88    1.61
  -1  11   4    7.11    1.97
   1 -11  -3    8.10    2.00
  -1  11   3    7.14    1.95
   1 -11  -2    6.84    1.85
  -1  11   2    7.16    1.88
  -1  11   1   14.10    2.58
   1 -11  -1   10.90    2.34
   1 -11   0    8.32    2.11
  -1  11   0   12.65    2.45
   1 -11   1   19.54    3.05
  -1  11  -1   23.74    3.11
   1 -11   2   11.16    2.33
   1 -11   3    4.95    1.52
   1 -11   4    1.13    1.16
   1 -11   5    3.22    1.51
   1 -11   6    3.19    1.51
   1 -11   7   -1.35    1.04
   1 -11   8    1.59    1.20
  -1  10  14   -0.63    1.30
  -1  10  13    4.17    1.68
  -1  10  12    4.38    1.89
  -1  10  11   15.45    3.26
  -1  10  10   -1.73    1.31
  -1  10   9    4.28    1.69
  -1  10   8    4.51    1.74
  -1  10   7   -1.14    0.95
   1 -10  -7   -0.13    0.69
   1 -10  -6    0.44    0.74
  -1  10   6   -0.92    0.84
  -1  10   5    2.20    1.04
   1 -10  -5    3.87    1.32
   1 -10  -4    1.15    1.06
  -1  10   4   -0.21    0.89
   1 -10  -3    4.20    1.48
  -1  10   3    3.67    1.47
   1 -10  -2   11.93    2.19
  -1  10   2   14.29    2.43
  -1  10   1  114.89    6.78
   1 -10  -1  104.34    6.55
  -1  10   0   53.81    4.57
   1 -10   0   42.11    4.18
   1 -10   1   41.40    4.21
  -1  10  -1   45.68    4.08
   1 -10   2   13.89    2.48
   1 -10   3   28.68    3.60
   1 -10   4   10.33    2.12
   1 -10   5    1.75    1.12
   1 -10   6    0.88    0.97
   1 -10   7   -0.47    0.96
   1 -10   8    3.65    1.41
  -1  10  -9    2.51    1.43
   1 -10   9   -0.16    0.79
   1  -9 -16    2.77    1.46
  -1   9  16    1.14    1.40
   1  -9 -15   -0.53    0.92
  -1   9  15    0.00    1.21
  -1   9  15    0.78    0.74
  -1   9  14    2.49    1.54
   1  -9 -14    4.35    1.85
  -1   9  14    2.45    1.09
  -1   9  13    4.48    1.57
  -1   9  13    4.21    1.43
  -1   9  12    7.30    1.64
  -1   9  12    7.92    2.21
  -1   9  11    9.15    1.73
  -1   9  11   11.43    2.56
  -1   9  10   -0.18    0.40
  -1   9  10    0.57    0.85
  -1   9   9    6.80    2.09
  -1   9   9    3.24    0.87
  -1   9   8    0.99    0.64
  -1   9   8    1.00    0.89
  -1   9   7    4.72    1.65
   1  -9  -7    3.94    1.28
  -1   9   7    4.14    0.77
  -1   9   6   -0.26    0.36
  -1   9   6    0.21    1.13
   1  -9  -6   -0.54    0.47
   1  -9  -5   11.43    2.05
  -1   9   5   10.23    1.04
  -1   9   5   14.33    2.61
   1  -9  -4   12.62    2.17
  -1   9   4   15.35    2.47
  -1   9   4   14.81    1.06
  -1   9   3   65.59    5.05
  -1   9   3   62.87    1.78
   1  -9  -3   61.61    4.70
   1  -9  -2   26.04    3.11
  -1   9   2   33.19    3.57
   1  -9  -1    1.47    0.99
  -1   9   1    2.56    1.19
   1  -9   0    5.27    1.41
  -1   9   0    4.29    1.20
  -1   9  -1   26.62    2.90
   1  -9   1   24.74    3.07
   1  -9   2    0.90    1.01
  -1   9  -2    0.16    0.43
   1  -9   3    4.52    1.49
   1  -9   4    0.54    0.62
   1  -9   5    2.00    1.18
   1  -9   6   -0.05    0.69
   1  -9   7   -1.54    0.99
   1  -9   8    2.23    1.21
  -1   9  -9    4.81    1.68
   1  -9   9    4.74    1.47
   1  -9   9    1.14    0.65
   1  -9  10    1.29    0.93
   1  -9  10    1.16    0.76
  -1   9 -10   -0.78    1.15
  -1   9 -11   -0.41    1.09
  -1   8  17   -0.14    0.99
  -1   8  17    0.71    1.00
  -1   8  16    2.00    1.62
  -1   8  16   -0.09    0.64
   1  -8 -16    0.69    1.11
  -1   8  15    0.93    0.96
   1  -8 -15    3.28    1.40
  -1   8  15   -0.86    1.43
   1  -8 -14   -0.82    1.20
  -1   8  14   -0.33    0.84
   1  -8 -13    0.06    0.83
  -1   8  13   -0.03    0.82
  -1   8  13   -0.11    0.61
  -1   8  12    0.72    0.87
  -1   8  12    1.12    1.02
   1  -8 -12    0.41    0.77
  -1   8  11    0.15    0.96
   1  -8 -11   -0.25    0.77
  -1   8  11   -1.17    0.87
  -1   8  10    0.19    0.38
  -1   8  10   -0.10    0.94
   1  -8 -10   -1.02    1.07
  -1   8   9    0.72    0.51
  -1   8   9    0.01    0.60
  -1   8   8    4.34    0.98
  -1   8   8    2.94    1.38
  -1   8   7    7.48    1.75
  -1   8   7    6.30    1.06
   1  -8  -7    5.35    1.29
  -1   8   6  175.30    8.37
   1  -8  -6  174.58    7.05
  -1   8   6  165.94    4.86
   1  -8  -5    1.20    0.73
   1  -8  -5    1.92    0.54
  -1   8   5    1.22    0.38
  -1   8   5    3.15    0.84
  -1   8   4   24.97    3.00
  -1   8   4   25.92    1.57
   1  -8  -4   23.19    2.68
   1  -8  -4   20.09    1.57
   1  -8  -3    9.66    0.97
   1  -8  -3   12.39    2.09
  -1   8   3   11.67    0.97
  -1   8   3    9.76    1.94
   1  -8  -2   16.73    2.31
   1  -8  -2   16.04    1.10
  -1   8   2   19.52    1.19
  -1   8   2   19.13    2.54
  -1   8   1    8.45    0.81
   1  -8  -1    9.16    1.77
  -1   8   1    5.81    1.20
  -1   8   1    9.78    1.81
  -1   8   0    2.08    0.50
  -1   8   0    2.00    0.61
  -1   8   0    2.06    0.86
   1  -8   0    1.57    0.62
  -1   8   0    2.71    0.46
  -1   8  -1    4.36    0.63
  -1   8  -1    3.87    0.65
  -1   8  -1    3.44    0.88
   1  -8   1    3.75    1.16
  -1   8  -1    5.57    1.38
   1  -8   2   21.71    2.74
  -1   8  -2   19.57    1.62
  -1   8  -2   23.57    2.52
   1  -8   3   12.44    2.08
  -1   8  -3   12.94    1.46
   1  -8   4   -0.38    0.70
  -1   8  -4    1.10    0.55
   1  -8   5    5.89    1.48
  -1   8  -5    6.86    1.17
  -1   8  -6   22.38    2.29
   1  -8   6   23.01    2.90
   1  -8   6   17.83    2.61
  -1   8  -7    0.49    0.45
   1  -8   7    1.80    1.17
   1  -8   7    2.11    1.11
   1  -8   8   10.06    2.03
   1  -8   8    6.46    1.65
  -1   8  -8    9.00    1.66
   1  -8   9    7.03    1.73
  -1   8  -9    8.37    1.76
   1  -8   9    5.13    1.51
   1  -8  10   -0.68    1.09
  -1   8 -10   -0.74    0.63
   1  -8  10   -0.99    0.92
  -1   8 -10   -1.44    1.10
   1  -8  11    3.46    1.29
  -1   8 -11    4.23    1.73
  -1   8 -12    0.84    1.00
  -1   7  18    3.61    2.00
  -1   7  18    0.15    0.92
  -1   7  17    0.71    1.20
   1  -7 -17   -0.52    0.93
  -1   7  17    2.81    1.57
  -1   7  16    5.59    1.83
  -1   7  16    4.54    1.80
  -1   7  15    5.45    1.72
   1  -7 -15    6.04    2.09
  -1   7  15    4.93    1.90
  -1   7  14    1.99    1.19
  -1   7  14    6.13    1.98
   1  -7 -14    6.98    2.02
  -1   7  13    3.55    1.53
   1  -7 -13    2.29    1.32
  -1   7  13    4.43    1.36
  -1   7  12    1.20    0.81
   1  -7 -12    0.43    0.88
  -1   7  12    1.97    1.32
  -1   7  11    4.68    1.18
  -1   7  11    5.80    1.72
   1  -7 -11    8.36    1.94
  -1   7  10   49.02    4.70
  -1   7  10   46.51    3.39
   1  -7 -10   49.49    4.69
  -1   7   9   22.09    3.07
  -1   7   9   22.69    2.24
   1  -7  -9   23.18    3.13
  -1   7   8  196.52    8.79
  -1   7   8  177.75    5.91
   1  -7  -8  186.08    8.17
  -1   7   7  139.55    4.89
   1  -7  -7  138.24    5.85
   1  -7  -7  141.45    6.75
  -1   7   7  137.34    7.17
   1  -7  -6   17.69    1.79
  -1   7   6   20.25    2.77
   1  -7  -6   19.11    2.22
  -1   7   6   21.67    1.77
   1  -7  -5    4.80    1.33
  -1   7   5    3.99    1.17
   1  -7  -5    3.14    0.79
  -1   7   5    5.14    0.84
  -1   7   4  371.12   10.90
  -1   7   4  370.75    6.37
   1  -7  -4  370.33    9.99
   1  -7  -4  357.41    7.00
   1  -7  -3   57.58    2.53
   1  -7  -3   61.74    4.07
  -1   7   3   65.43    2.47
  -1   7   3   53.37    3.48
  -1   7   3   65.86    4.40
  -1   7   2    4.94    0.71
  -1   7   2    3.83    0.92
   1  -7  -2    5.19    1.23
   1  -7  -2    4.69    0.69
  -1   7   2    6.08    1.47
   1  -7  -1    0.07    0.17
  -1   7   1    0.42    0.46
   1  -7  -1   -0.46    0.54
  -1   7   1    0.36    0.32
  -1   7   1    0.12    0.36
  -1   7   0    0.34    0.42
  -1   7   0    0.09    0.20
   1  -7   0    0.52    0.59
  -1   7   0   -0.23    0.62
  -1   7  -1   27.47    2.59
  -1   7  -1   26.58    1.74
  -1   7  -1   27.29    1.61
   1  -7   1   25.67    2.75
  -1   7  -1   25.64    2.10
   1  -7   2   64.92    4.41
  -1   7  -2   71.30    2.77
  -1   7  -2   77.19    4.15
  -1   7  -2   69.44    3.02
   1  -7   3   49.97    3.93
  -1   7  -3   49.72    3.22
  -1   7  -3   48.25    2.49
  -1   7  -3   52.45    2.87
   1  -7   4  273.96    9.23
  -1   7  -4  254.90    6.18
  -1   7  -4  281.31    7.00
  -1   7  -5   68.22    3.63
   1  -7   5   70.31    4.53
   1  -7   5   67.95    4.64
   1  -7   6   55.72    4.11
  -1   7  -6   49.57    3.28
   1  -7   6   44.69    3.78
  -1   7  -7    1.94    0.87
   1  -7   7    1.34    0.74
   1  -7   7    1.76    0.94
   1  -7   8   11.83    2.02
  -1   7  -8    9.34    1.60
   1  -7   8    7.72    1.65
   1  -7   9    2.68    1.07
  -1   7  -9    4.26    1.25
   1  -7   9    3.62    1.32
   1  -7  10   -0.21    0.72
   1  -7  10   -1.70    0.87
  -1   7 -10    0.57    0.70
   1  -7  11   -0.55    0.92
  -1   7 -11    1.21    1.00
   1  -7  11    0.88    0.81
  -1   7 -11    1.48    0.94
   1  -7  12    1.19    1.02
  -1   7 -12   -0.41    0.62
  -1   7 -12   -1.08    1.09
  -1   7 -13    0.76    0.87
  -1   7 -13   -1.90    1.15
  -1   7 -14   -1.52    1.20
  -1   7 -14   -2.57    1.28
  -1   6  18   -1.19    1.02
  -1   6  18   -1.76    1.38
  -1   6  17    1.60    0.96
  -1   6  17    2.47    1.14
  -1   6  16    8.48    1.93
  -1   6  16   12.92    2.79
  -1   6  15    4.50    1.59
  -1   6  15    4.66    1.61
   1  -6 -15    7.60    2.47
   1  -6 -14    7.78    2.24
  -1   6  14    7.21    2.07
  -1   6  14    3.07    1.19
  -1   6  13    5.71    1.56
   1  -6 -13    9.53    2.31
  -1   6  13    5.74    1.54
  -1   6  12   16.30    2.27
  -1   6  12   18.80    2.93
   1  -6 -12   21.91    3.37
  -1   6  11    1.12    0.87
   1  -6 -11    1.42    1.09
  -1   6  11   -0.60    0.91
  -1   6  10   13.43    2.38
  -1   6  10   13.83    1.87
   1  -6 -10   16.31    2.64
  -1   6   9    8.07    1.85
  -1   6   9    6.02    1.21
   1  -6  -9    8.38    1.89
  -1   6   8   73.25    5.03
  -1   6   8   63.11    3.56
   1  -6  -8   67.47    4.77
   1  -6  -7   92.93    4.40
  -1   6   7   88.23    5.43
   1  -6  -7   89.58    5.20
  -1   6   7   86.38    3.74
  -1   6   7   87.54    3.86
   1  -6  -6  242.35    8.14
  -1   6   6  238.11    6.47
  -1   6   6  235.63    8.61
   1  -6  -6  230.85    6.97
  -1   6   6  233.73    5.83
   1  -6  -6  229.01    6.39
  -1   6   5   92.26    3.46
  -1   6   5   95.22    5.27
   1  -6  -5   92.35    3.80
   1  -6  -5   98.03    4.67
  -1   6   4   30.21    2.58
  -1   6   4   31.35    2.96
  -1   6   4   31.31    1.88
   1  -6  -4   30.19    2.07
   1  -6  -4   31.50    2.66
  -1   6   3    1.49    0.55
  -1   6   3    1.97    0.48
   1  -6  -3    1.89    0.50
  -1   6   3    0.60    0.47
   1  -6  -3    2.19    0.83
   1  -6  -2    9.54    1.58
   1  -6  -2    8.56    0.94
  -1   6   2    9.77    1.60
  -1   6   2    8.17    1.22
  -1   6   2    8.20    0.88
  -1   6   1    2.26    0.52
  -1   6   1    2.65    0.91
  -1   6   1    2.28    0.55
   1  -6  -1    3.44    0.98
   1  -6  -1    2.62    0.48
  -1   6   0   82.03    4.24
  -1   6   0   80.49    2.80
  -1   6   0   79.26    3.40
   1  -6   0   82.21    2.63
   1  -6   0   82.88    4.55
   1  -6   1   20.85    2.30
  -1   6  -1   20.62    2.08
  -1   6  -1   20.46    1.52
  -1   6  -2   22.38    1.72
  -1   6  -2   21.10    2.02
   1  -6   2   21.40    2.37
  -1   6  -2   22.83    1.59
  -1   6  -3    1.01    0.53
  -1   6  -3    0.82    0.33
   1  -6   3   -0.41    0.63
  -1   6  -3    0.93    0.38
   1  -6   4    2.87    0.77
  -1   6  -4    3.36    0.82
   1  -6   4    3.29    0.87
  -1   6  -4    3.17    0.69
  -1   6  -5   49.78    3.03
   1  -6   5   45.88    3.66
  -1   6  -5   46.94    2.83
   1  -6   5   53.06    3.60
  -1   6  -6  225.36    6.83
   1  -6   6  234.31    7.72
   1  -6   6  213.10    7.87
   1  -6   7    0.57    0.61
   1  -6   7   -0.05    0.50
  -1   6  -7    0.54    0.48
   1  -6   8   14.21    2.17
  -1   6  -8   12.97    1.88
   1  -6   8   11.50    1.90
   1  -6   9    7.43    1.52
   1  -6   9    4.40    1.17
  -1   6  -9    6.60    1.41
   1  -6  10    7.46    1.57
   1  -6  10    6.89    1.64
  -1   6 -10    9.43    1.86
   1  -6  11   12.36    2.32
  -1   6 -11   12.72    2.42
   1  -6  11    8.70    1.61
  -1   6 -11   12.81    2.32
   1  -6  12   12.39    2.29
  -1   6 -12   11.04    2.33
  -1   6 -12   11.59    2.40
   1  -6  13    2.54    1.10
  -1   6 -13    2.05    1.02
  -1   6 -13    2.26    0.95
   1  -6  14   11.59    2.40
  -1   6 -14   11.79    2.62
  -1   6 -14    7.60    2.17
  -1   6 -15    0.00    0.77
  -1   6 -15    0.17    0.73
  -1   6 -16   -1.29    1.15
  -1   6 -16   -0.35    0.92
  -1   5  18   -0.72    1.21
  -1   5  18    0.48    1.06
   1  -5 -18    0.54    1.08
  -1   5  17    0.93    0.93
  -1   5  17    2.35    1.31
  -1   5  16    0.26    1.09
  -1   5  16    2.19    1.06
   1  -5 -16    2.93    1.38
  -1   5  15    0.39    1.04
   1  -5 -15    1.54    1.16
  -1   5  15    1.18    0.79
  -1   5  14   -0.63    0.71
   1  -5 -14    2.60    1.42
  -1   5  14    2.36    0.94
  -1   5  13    5.82    1.57
  -1   5  13    4.44    1.52
   1  -5 -13    8.07    2.12
  -1   5  12    4.36    1.51
  -1   5  12    3.81    1.19
   1  -5 -12    6.29    1.84
   1  -5 -11   12.12    2.25
  -1   5  11    9.71    2.08
  -1   5  11   10.64    1.76
  -1   5  10    2.11    0.76
  -1   5  10    1.96    0.88
  -1   5  10    2.66    0.54
   1  -5 -10    4.52    1.21
   1  -5  -9   14.94    2.37
  -1   5   9   11.02    1.95
  -1   5   9    8.82    1.46
  -1   5   8   27.22    2.95
   1  -5  -8   27.61    2.92
  -1   5   8   25.76    2.24
   1  -5  -7  123.37    5.91
  -1   5   7  121.38    3.78
  -1   5   7  117.33    4.49
  -1   5   7  123.38    6.00
   1  -5  -6   45.80    2.84
  -1   5   6   74.20    4.54
   1  -5  -6   69.68    4.16
   1  -5  -6   50.31    2.96
  -1   5   6   69.68    3.06
  -1   5   6   70.89    3.28
  -1   5   5  223.57    5.42
   1  -5  -5  227.09    7.08
   1  -5  -5  233.78    5.94
  -1   5   5  232.95    5.90
   1  -5  -4    1.73    0.53
  -1   5   4    2.19    0.64
   1  -5  -4    1.84    0.66
  -1   5   4    1.96    0.61
  -1   5   4    1.67    0.48
  -1   5   4    1.11    0.48
   1  -5  -3    1.19    0.46
  -1   5   3    1.37    0.54
  -1   5   3    0.84    0.42
  -1   5   3    0.72    0.47
  -1   5   3    1.38    0.59
  -1   5   2   26.14    1.95
  -1   5   2   26.78    2.34
  -1   5   2   26.62    2.29
  -1   5   2   26.60    1.58
   1  -5  -2   25.45    1.63
   1  -5  -1  363.31    5.66
  -1   5   1  367.49    8.59
  -1   5   1  366.72    5.69
  -1   5   1  370.01    6.86
  -1   5   0   14.26    1.20
   1  -5   0   14.59    1.13
  -1   5   0   13.20    1.61
  -1   5   0   14.05    1.33
  -1   5   0   14.46    1.65
   1  -5   1  171.14    3.84
  -1   5  -1  179.45    5.63
  -1   5  -1  169.77    5.38
  -1   5  -1  172.80    4.29
   1  -5   1  169.59    6.15
  -1   5  -2    4.87    0.80
   1  -5   2    5.98    1.12
  -1   5  -2    4.23    0.81
  -1   5  -3    0.35    0.31
  -1   5  -3    0.77    0.33
  -1   5  -3    0.42    0.30
   1  -5   3   -0.22    0.52
   1  -5   3    0.78    0.51
   1  -5   4  176.81    6.49
  -1   5  -4  179.92    5.04
   1  -5   4  179.44    5.89
  -1   5  -4  174.53    5.12
   1  -5   5    4.04    0.98
  -1   5  -5    5.37    0.97
   1  -5   5    4.14    0.90
  -1   5  -5    4.90    0.94
  -1   5  -6    3.72    0.90
   1  -5   6    3.83    0.91
   1  -5   6    4.34    1.15
   1  -5   7    8.33    1.42
   1  -5   7    7.57    1.44
  -1   5  -7    9.80    1.56
  -1   5  -8   79.02    4.44
   1  -5   8   71.35    4.39
   1  -5   9   14.48    2.02
  -1   5  -9   14.97    2.09
  -1   5 -10    0.02    0.58
   1  -5  10   -0.64    0.65
   1  -5  11    0.36    0.43
  -1   5 -11    0.74    0.57
   1  -5  12    1.45    0.87
  -1   5 -12    0.15    0.66
  -1   5 -12   -0.08    0.64
  -1   5 -13    1.99    1.04
  -1   5 -13    4.53    1.51
  -1   5 -14    1.69    1.11
  -1   5 -14    0.37    0.75
  -1   5 -14    0.33    0.78
  -1   5 -15    6.46    1.91
  -1   5 -15    4.58    1.59
  -1   5 -16    7.22    2.29
  -1   5 -16    4.47    1.74
   1  -4 -18   -0.31    0.87
  -1   4  18   -3.30    1.48
   1  -4 -17    1.04    0.79
  -1   4  17    0.07    1.13
  -1   4  17   -1.19    1.32
   1  -4 -16    5.79    2.10
  -1   4  16    2.95    1.43
  -1   4  16    4.04    1.50
  -1   4  15   -0.29    0.76
  -1   4  15    0.65    0.93
   1  -4 -15   -0.15    0.66
  -1   4  14   -1.05    0.97
   1  -4 -14    0.09    0.61
  -1   4  13    0.81    0.56
   1  -4 -13   -0.38    1.02
  -1   4  13    0.55    0.78
  -1   4  12    8.16    1.61
  -1   4  12   12.82    2.17
   1  -4 -12   12.48    2.45
  -1   4  11   47.87    4.01
   1  -4 -11   54.26    4.69
  -1   4  11   39.35    2.00
  -1   4  11   46.94    3.65
   1  -4 -10   21.15    2.79
  -1   4  10   19.61    1.37
  -1   4  10   20.79    2.26
  -1   4  10   18.70    2.47
  -1   4   9   -0.77    0.50
  -1   4   9    0.72    0.79
   1  -4  -9    0.15    0.52
  -1   4   9   -0.03    0.22
  -1   4   8   13.11    1.14
  -1   4   8   12.27    1.87
   1  -4  -8   15.18    2.14
  -1   4   8   13.65    1.69
  -1   4   7    1.14    0.72
   1  -4  -7    1.42    0.93
  -1   4   7    1.30    0.56
  -1   4   6   55.38    2.87
   1  -4  -6   54.11    2.74
  -1   4   6   57.10    3.71
   1  -4  -6   55.98    3.59
   1  -4  -6   56.97    3.06
  -1   4   6   54.73    2.28
   1  -4  -5  358.36    7.25
  -1   4   5  354.84    6.26
   1  -4  -5  361.57    8.51
  -1   4   5  360.07    6.79
   1  -4  -5  363.88    7.20
   1  -4  -4  157.00    5.44
   1  -4  -4  145.12    4.69
   1  -4  -4  154.11    4.40
   1  -4  -4  150.99    5.12
  -1   4   4  149.24    4.02
  -1   4   4  149.88    4.29
   1  -4  -3   26.93    2.05
   1  -4  -3   24.90    2.12
   1  -4  -3   27.00    1.71
  -1   4   3   25.92    1.96
   1  -4  -3   24.60    1.93
  -1   4   3   25.67    1.91
  -1   4   3   26.83    1.63
  -1   4   2   95.66    3.86
   1  -4  -2   99.37    3.09
  -1   4   2   96.19    2.91
  -1   4   2   97.93    3.52
   1  -4  -2   96.15    3.96
  -1   4   2   94.95    4.12
  -1   4   1   73.48    2.76
  -1   4   1   76.24    3.48
   1  -4  -1   78.41    2.61
   1  -4  -1   77.46    3.42
  -1   4   1   76.65    2.50
  -1   4   0   14.63    1.48
  -1   4   0   14.23    1.18
  -1   4   0   14.56    1.15
  -1   4   0   14.84    1.51
   1  -4   0   14.82    1.10
   1  -4   0   15.10    1.44
  -1   4  -1  227.60    5.66
  -1   4  -1  216.52    4.53
  -1   4  -1  221.14    5.50
   1  -4   1  221.03    4.25
   1  -4   1  213.48    5.05
   1  -4   2  189.76    4.48
  -1   4  -2  201.68    4.58
  -1   4  -2  197.37    4.94
   1  -4   2  198.18    4.25
   1  -4   2  199.52    5.30
  -1   4  -3   25.10    1.74
  -1   4  -3   26.31    1.77
   1  -4   3   23.85    1.89
   1  -4   4   56.87    2.98
  -1   4  -4   58.96    2.84
  -1   4  -4   56.88    2.79
   1  -4   5   18.51    1.81
  -1   4  -5   19.18    1.75
  -1   4  -5   21.02    1.81
  -1   4  -6    9.41    1.30
  -1   4  -7    9.63    1.41
  -1   4  -8   18.41    2.12
  -1   4  -9   55.23    3.84
  -1   4 -10    7.88    1.62
   1  -4  10    8.52    1.51
  -1   4 -11    0.47    0.70
  -1   4 -11    0.85    0.77
   1  -4  11    2.02    0.96
  -1   4 -12    0.70    0.66
   1  -4  12    1.54    0.63
  -1   4 -12    1.20    0.78
  -1   4 -13   -0.37    0.70
  -1   4 -13    1.42    0.96
  -1   4 -13   -0.49    0.94
  -1   4 -14    0.57    0.56
  -1   4 -14    1.84    0.96
  -1   4 -14    0.07    0.72
  -1   4 -15    2.93    1.38
  -1   4 -15    0.79    0.90
  -1   4 -15    2.09    1.00
  -1   4 -16   -1.36    1.49
  -1   4 -16    0.10    0.68
  -1   4 -16    1.06    1.01
  -1   4 -17   -0.50    1.35
  -1   3  18    0.31    0.91
   1  -3 -18    0.03    1.18
  -1   3  17   -2.28    1.23
   1  -3 -17    0.58    1.21
   1  -3 -16    1.65    1.06
  -1   3  16   -0.20    0.67
  -1   3  16   -0.40    0.96
  -1   3  15   -0.07    0.95
   1  -3 -15    0.69    0.90
  -1   3  15   -0.41    0.81
  -1   3  14    7.48    1.71
  -1   3  14   11.16    2.20
   1  -3 -14   13.47    2.80
  -1   3  13   10.64    2.01
   1  -3 -13   14.55    2.68
  -1   3  13    9.60    1.88
   1  -3 -12  242.88   10.34
  -1   3  12  224.76    8.47
  -1   3  12  209.76    8.09
  -1   3  11   15.61    2.12
  -1   3  11   15.34    2.24
   1  -3 -11   16.16    2.57
  -1   3  10   50.17    3.73
   1  -3 -10   48.53    4.16
  -1   3  10   51.13    3.62
  -1   3  10   43.57    2.13
  -1   3   9   32.55    1.79
  -1   3   9   32.04    2.71
  -1   3   9   32.22    2.89
   1  -3  -9   33.62    3.27
   1  -3  -8   -0.51    0.42
  -1   3   8    0.20    0.24
  -1   3   8    1.19    0.74
  -1   3   8   -1.06    0.73
  -1   3   8    0.62    0.37
  -1   3   7    2.37    0.48
   1  -3  -7    2.34    0.77
  -1   3   7    2.30    0.58
  -1   3   7    3.09    0.77
   1  -3  -6    1.10    0.52
   1  -3  -6    1.54    0.53
  -1   3   6    1.26    0.45
   1  -3  -6    0.76    0.31
  -1   3   6    1.52    0.65
   1  -3  -6    1.06    0.56
   1  -3  -5   93.32    3.65
  -1   3   5   92.65    2.53
   1  -3  -5   92.91    4.01
   1  -3  -5   91.25    4.14
  -1   3   5   93.52    3.45
   1  -3  -5   93.66    3.15
  -1   3   4    0.27    0.23
   1  -3  -4    1.22    0.64
   1  -3  -4    0.34    0.25
   1  -3  -4    0.32    0.49
   1  -3  -4    0.16    0.22
  -1   3   4   -0.15    0.37
  -1   3   3  410.60    6.41
   1  -3  -3  410.95    7.00
   1  -3  -3  416.05    6.56
   1  -3  -3  404.51    7.17
   1  -3  -3  408.73    7.86
  -1   3   3  419.80    6.25
  -1   3   2    5.52    0.72
   1  -3  -2    6.13    0.97
   1  -3  -2    4.51    0.72
   1  -3  -2    4.61    0.84
   1  -3  -2    6.22    0.77
  -1   3   2    6.45    0.82
   1  -3  -1 1297.42   10.17
  -1   3   1 1258.62    9.74
   1  -3  -1 1271.16   12.59
  -1   3   1 1263.41   10.04
  -1   3   1 1218.25   12.76
   1  -3   0   36.29    1.62
  -1   3   0   35.40    2.11
  -1   3   0   36.58    1.52
  -1   3   0   36.43    1.72
   1  -3   0   36.19    2.03
  -1   3   0   32.07    1.92
  -1   3  -1   26.00    1.48
  -1   3  -1   25.52    1.68
   1  -3   1   25.69    1.59
  -1   3  -1   27.40    1.65
   1  -3   1   25.39    1.39
  -1   3  -2   15.03    1.17
  -1   3  -2   15.26    1.17
   1  -3   2   13.99    1.09
   1  -3   2   15.32    1.31
   1  -3   2   15.30    1.14
  -1   3  -3   35.05    1.91
   1  -3   3   33.60    1.93
   1  -3   3   32.86    1.51
  -1   3  -4   57.04    2.65
  -1   3  -4   60.63    2.78
   1  -3   4   57.03    1.72
  -1   3  -5    9.67    1.21
  -1   3  -5   10.31    1.28
  -1   3  -6   16.48    1.69
  -1   3  -6   16.18    1.71
  -1   3  -7   22.27    2.08
  -1   3  -8  118.43    5.15
  -1   3  -9    2.62    0.91
  -1   3 -10   14.40    2.09
  -1   3 -11   22.98    2.65
  -1   3 -11   22.68    2.75
  -1   3 -12    1.59    0.59
  -1   3 -12    4.08    1.40
  -1   3 -13    8.62    1.77
  -1   3 -13    6.20    1.84
  -1   3 -13    9.70    2.02
   1  -3  13    6.88    1.22
  -1   3 -14    7.30    1.59
  -1   3 -14    7.22    1.95
  -1   3 -14    6.09    1.61
  -1   3 -15    5.91    1.70
  -1   3 -15    3.57    1.24
  -1   3 -15    4.77    1.60
  -1   3 -16    1.62    1.01
  -1   3 -16    4.33    1.73
  -1   3 -16    2.71    1.30
  -1   3 -17    6.27    2.17
  -1   3 -17    3.67    1.79
  -1   3 -18    2.94    1.97
   1  -2 -18   -1.61    1.65
  -1   2  18   -0.05    0.81
   1  -2 -17    0.33    1.00
  -1   2  17   -0.84    1.13
  -1   2  16   -0.22    0.92
   1  -2 -16    3.46    1.65
   1  -2 -15    0.24    0.67
  -1   2  15    0.35    0.66
   1  -2 -14    2.92    1.57
  -1   2  14    0.73    0.64
  -1   2  14    1.81    0.94
  -1   2  13    3.71    1.23
   1  -2 -13    7.60    1.94
  -1   2  13    5.72    1.41
  -1   2  12    1.26    0.90
   1  -2 -12    2.31    1.31
  -1   2  12    0.82    0.52
  -1   2  11   20.39    2.36
   1  -2 -11   20.25    2.88
  -1   2  11   18.51    2.24
   1  -2 -10  105.17    6.04
  -1   2  10  100.63    4.97
  -1   2  10   91.49    4.83
  -1   2   9   65.23    2.70
   1  -2  -9   73.76    4.81
  -1   2   9   68.53    3.93
  -1   2   8   16.85    1.25
   1  -2  -8   19.98    2.35
  -1   2   8   18.25    1.36
  -1   2   8   18.58    1.99
   1  -2  -7   42.70    3.25
  -1   2   7   39.30    1.91
  -1   2   7   42.19    1.93
  -1   2   7   43.14    2.72
  -1   2   6   59.27    2.16
  -1   2   6   55.94    2.85
   1  -2  -6   59.91    3.59
  -1   2   6   54.18    3.09
   1  -2  -6   60.25    3.10
  -1   2   6   55.34    2.21
   1  -2  -6   59.02    3.06
   1  -2  -5 1115.40    8.72
   1  -2  -5 1121.06   12.20
  -1   2   5 1098.03   11.80
   1  -2  -5 1102.23   14.03
  -1   2   5 1090.96   13.18
   1  -2  -5 1115.57   12.73
  -1   2   4 1602.61   13.08
   1  -2  -4 1615.43   13.63
   1  -2  -4 1618.09   14.82
  -1   2   4 1593.07    8.33
   1  -2  -4 1629.26   15.39
   1  -2  -4 1682.78   11.37
   1  -2  -3  220.89    5.04
   1  -2  -3  222.26    4.31
   1  -2  -3  233.44    5.34
  -1   2   3  226.03    4.48
   1  -2  -3  231.62    4.68
   1  -2  -2  859.92    8.90
   1  -2  -2  866.35    8.66
   1  -2  -2  857.49    8.37
   1  -2  -2  854.70    9.80
  -1   2   2  870.84    8.16
  -1   2   1  906.99    7.47
  -1   2   1  890.53    7.71
   1  -2  -1  907.51    8.03
   1  -2  -1  872.30    7.22
   1  -2  -1  883.41    9.43
   1  -2   0 1214.04    8.94
  -1   2   0 1137.93   10.33
  -1   2   0 1219.87    8.96
   1  -2   0 1166.14   10.17
  -1   2   0 1221.13    6.75
   1  -2   1   24.95    1.30
  -1   2  -1   26.25    1.32
   1  -2   1   25.35    1.42
  -1   2  -1   26.36    1.38
  -1   2  -1   25.35    1.46
   1  -2   2 1358.00    9.32
  -1   2  -2 1336.56   10.27
   1  -2   2 1390.57    9.66
   1  -2   2 1376.58   10.08
   1  -2   3   41.27    1.48
  -1   2  -3   43.99    2.03
  -1   2  -4  147.92    4.05
  -1   2  -4  150.17    4.17
   1  -2   4  142.31    2.41
  -1   2  -5  296.60    6.39
  -1   2  -5  282.02    6.14
  -1   2  -6    4.17    0.88
  -1   2  -6    4.54    0.86
  -1   2  -7   65.89    3.50
  -1   2  -8   43.64    3.04
  -1   2  -9   71.95    4.17
  -1   2 -10    3.35    0.95
  -1   2 -10    4.78    1.24
  -1   2 -11    4.05    1.30
  -1   2 -11    3.17    0.99
  -1   2 -12   32.99    3.38
  -1   2 -12   32.96    3.57
  -1   2 -12   34.13    2.99
  -1   2 -13    5.13    1.62
  -1   2 -13    4.09    1.47
  -1   2 -13    3.45    0.97
  -1   2 -14    0.39    0.54
  -1   2 -14    2.00    1.07
  -1   2 -14    1.45    0.97
  -1   2 -15    1.36    1.15
  -1   2 -15   -1.07    1.03
  -1   2 -15    0.10    0.46
  -1   2 -16    0.87    0.72
  -1   2 -16    1.82    1.48
  -1   2 -16   -0.57    0.66
  -1   2 -17    0.23    0.97
  -1   2 -17    0.89    1.11
  -1   2 -18    1.73    1.26
  -1   2 -18    3.51    1.64
  -1   2 -19    0.67    1.23
   1  -1 -18    0.74    0.93
   1  -1 -17    0.72    0.81
  -1   1  17    1.33    1.37
  -1   1  16   -1.41    1.40
   1  -1 -16   -1.11    1.32
   1  -1 -15    1.02    1.52
  -1   1  15    1.78    1.02
  -1   1  14   11.44    2.18
   1  -1 -14    7.40    1.98
   1  -1 -13    5.42    1.86
  -1   1  13    4.48    1.53
  -1   1  12   29.22    3.10
  -1   1  12   25.94    2.55
   1  -1 -12   35.86    3.91
  -1   1  11   20.49    2.39
   1  -1 -11   22.05    2.96
  -1   1  10   29.29    2.77
  -1   1   9   50.08    3.38
  -1   1   8    8.21    1.27
  -1   1   8    8.24    1.35
  -1   1   8    7.34    0.98
  -1   1   7   40.67    2.56
  -1   1   7   41.11    2.66
  -1   1   7   35.97    1.33
  -1   1   7   37.22    1.99
   1  -1  -7   40.54    2.37
  -1   1   6   34.75    2.24
   1  -1  -6   33.51    2.10
  -1   1   6   35.18    1.81
  -1   1   6   35.69    2.32
  -1   1   5    0.36    0.46
   1  -1  -5    0.57    0.38
  -1   1   5    0.47    0.42
  -1   1   5    1.21    0.36
   1  -1  -4  647.72    4.92
  -1   1   4  658.70    6.50
   1  -1  -4  639.97    8.41
  -1   1   4  630.35    8.53
  -1   1   4  623.06    8.07
  -1   1   3   35.89    1.77
   1  -1  -3   36.87    1.92
   1  -1  -3   33.93    1.28
  -1   1   2    3.45    0.53
   1  -1  -2    3.35    0.58
   1  -1  -1 1962.63   12.16
  -1   1   1 2045.75   10.95
  -1   1   0 7172.41   20.01
   1  -1   0 7064.74   21.42
  -1   1  -1    0.22    0.14
  -1   1  -1    0.27    0.24
  -1   1  -2 1459.44    9.95
  -1   1  -3 1012.76    9.12
  -1   1  -4  152.06    3.94
  -1   1  -4  154.78    4.09
  -1   1  -5  518.42    8.01
  -1   1  -5  538.67    8.36
  -1   1  -6  611.58    9.63
   1  -1   7    7.38    0.64
   1  -1   8    3.50    0.49
   1  -1   9   42.90    1.74
  -1   1 -10    0.09    0.62
  -1   1 -10    0.18    0.39
   1  -1  10    0.18    0.21
  -1   1 -11   18.43    2.50
   1  -1  11   13.05    1.01
  -1   1 -11   18.86    1.97
  -1   1 -12    3.16    1.08
  -1   1 -12    4.95    1.05
  -1   1 -13    9.86    1.55
  -1   1 -13   10.24    2.07
  -1   1 -13   11.16    2.21
  -1   1 -14    5.48    1.28
  -1   1 -14    6.58    1.69
  -1   1 -14    6.20    1.74
  -1   1 -15    2.64    1.18
  -1   1 -15    3.04    1.03
  -1   1 -15    1.55    1.10
  -1   1 -16    0.74    0.61
  -1   1 -16   -0.39    0.69
  -1   1 -17    2.33    1.53
  -1   1 -17    0.15    0.94
  -1   1 -18    0.90    1.29
  -1   1 -18   -0.91    1.03
  -1   1 -19    0.90    0.77
   1   0 -18   -0.17    0.81
  -1   0  17    0.17    0.84
   1   0 -17    4.49    2.11
  -1   0  16    0.46    0.87
   1   0 -16    0.20    0.75
  -1   0  15   -0.84    0.83
   1   0 -15    2.51    1.46
  -1   0  14    9.93    2.01
   1   0 -14   12.64    2.64
   1   0 -13   19.35    2.04
  -1   0  13   20.41    2.78
   1   0 -12   17.68    1.90
  -1   0  12   17.31    2.43
   1   0 -11  147.85    5.16
  -1   0  11  202.05    7.69
   1   0 -10    1.13    0.28
  -1   0  10    1.27    0.54
  -1   0   9   78.79    3.51
  -1   0   9   83.61    4.38
   1   0  -9   85.23    2.05
   1   0  -8    2.05    0.61
  -1   0   8    2.70    0.85
   1   0  -8    2.80    0.37
  -1   0   8    2.06    0.60
   1   0  -7   45.68    2.25
   1   0  -7   46.68    1.38
  -1   0   7   42.27    2.35
   1   0  -7   41.72    2.29
  -1   0   7   41.03    2.70
  -1   0   6   24.42    1.71
  -1   0   6   25.99    1.75
   1   0  -6   26.42    0.95
   1   0  -6   23.06    1.63
  -1   0   6   27.23    2.01
   1   0  -6   28.15    1.70
  -1   0   5   87.98    2.92
  -1   0   5   90.24    3.37
   1   0  -5   85.29    2.81
  -1   0   5   89.28    3.02
   1   0  -5   89.88    2.90
   1   0  -5   89.10    1.55
  -1   0   4  107.28    2.90
   1   0  -4  105.38    2.84
   1   0  -4  109.27    3.05
  -1   0   4  107.53    3.41
  -1   0   4  104.63    3.02
  -1   0   3  137.78    3.38
   1   0  -3  142.29    3.27
   1   0  -3  140.95    2.96
  -1   0   3  140.85    3.02
   1   0  -2  557.38    6.04
  -1   0   2  591.49    6.21
  -1   0   2  570.11    5.42
  -1   0   1  229.98    3.43
  -1   0   0  725.35    5.76
  -1   0  -1   18.75    0.91
  -1   0  -2   46.88    1.45
  -1   0  -2   47.40    1.62
   1   0   2   44.59    1.43
  -1   0  -3   31.41    1.52
  -1   0  -3   32.37    1.53
  -1   0  -4  504.88    7.12
  -1   0  -5    3.14    0.61
  -1   0  -6   33.52    2.36
  -1   0  -7  551.60   10.36
  -1   0  -8   28.99    2.56
   1   0   8   24.81    1.55
  -1   0  -9   94.27    4.96
  -1   0  -9   95.46    3.61
   1   0   9   88.39    3.12
  -1   0 -10   21.28    2.57
  -1   0 -10   21.58    1.83
   1   0  10   19.50    1.57
  -1   0 -11    0.81    0.81
   1   0  11   -0.10    0.27
  -1   0 -12    9.18    1.91
   1   0  12    6.57    0.99
  -1   0 -13    1.63    0.71
  -1   0 -13    0.54    0.71
   1   0  13    1.53    0.64
  -1   0 -14   20.32    2.05
  -1   0 -14   27.71    3.52
  -1   0 -15   -1.31    1.02
  -1   0 -15   -0.39    0.50
  -1   0 -15    0.96    0.52
  -1   0 -16    4.38    1.43
  -1   0 -16    3.23    1.30
  -1   0 -17    1.66    1.14
  -1   0 -17    2.53    1.50
  -1   0 -18   -0.25    0.89
  -1   0 -18    0.27    0.70
  -1   0 -19    1.40    1.33
   1   1 -18    0.84    0.75
   1   1 -17    4.44    1.86
   1   1 -16    0.05    0.99
  -1  -1  16    0.76    1.01
  -1  -1  15    1.21    1.00
   1   1 -15    0.71    0.63
   1   1 -15    0.22    0.92
   1   1 -14    1.60    0.77
  -1  -1  14   -0.51    0.60
   1   1 -13    0.28    0.42
  -1  -1  13    0.31    0.59
  -1  -1  12   39.58    3.64
   1   1 -12   45.93    3.22
   1   1 -11    2.09    0.69
  -1  -1  11    1.67    0.74
   1   1 -11    1.98    0.49
  -1  -1  10    3.78    1.08
   1   1 -10    4.50    0.66
   1   1 -10    5.70    1.11
  -1  -1   9   32.15    2.76
   1   1  -9   33.78    1.87
  -1  -1   8    0.21    0.34
   1   1  -8    0.10    0.27
   1   1  -7    9.10    0.94
   1   1  -7    8.96    1.19
  -1  -1   7    8.98    1.24
   1   1  -6    0.21    0.26
   1   1  -6    0.35    0.40
  -1  -1   6    0.37    0.39
   1   1  -6    0.39    0.38
   1   1  -6    0.14    0.20
  -1  -1   5  364.84    6.84
   1   1  -5  398.36    7.33
   1   1  -5  376.25    5.05
   1   1  -5  373.34    5.21
   1   1  -5  367.21    6.60
   1   1  -4   24.25    1.62
   1   1  -4   23.10    1.23
   1   1  -4   21.83    1.50
   1   1  -4   23.51    1.21
  -1  -1   4   22.08    1.54
  -1  -1   4   23.86    1.57
   1   1  -3   17.09    1.23
  -1  -1   3   17.43    1.22
   1   1  -3   16.33    0.94
  -1  -1   3   16.22    1.02
   1   1  -3   16.99    1.24
  -1  -1   3   17.44    1.25
   1   1  -2   27.75    1.39
   1   1  -2   29.52    0.86
  -1  -1   2   26.93    1.31
  -1  -1   2   31.42    1.52
   1   1  -2   28.50    1.15
  -1  -1   2   28.08    1.18
  -1  -1   1  574.40    5.61
   1   1  -1  559.77    5.32
  -1  -1   1  590.80    5.14
  -1  -1   0 3570.35   11.32
  -1  -1   0 3544.80   12.07
  -1  -1  -1   94.37    1.86
  -1  -1  -1   98.55    2.02
  -1  -1  -1   97.27    1.65
  -1  -1  -2   58.30    1.99
  -1  -1  -2   57.31    1.65
  -1  -1  -3   28.91    1.61
  -1  -1  -3   28.31    1.36
  -1  -1  -4   90.42    3.18
   1   1   5   79.38    2.99
  -1  -1  -5   79.83    3.36
  -1  -1  -6    9.75    1.38
   1   1   6    7.40    1.08
   1   1   7   18.43    1.79
  -1  -1  -7   18.45    1.13
  -1  -1  -7   18.26    1.94
   1   1   8   26.41    1.82
   1   1   8   23.32    2.19
  -1  -1  -8   26.56    2.48
  -1  -1  -8   25.29    1.44
   1   1   9  160.03    4.74
   1   1   9  163.29    5.98
  -1  -1  -9  170.73    4.01
  -1  -1  -9  172.93    6.81
  -1  -1 -10   40.60    2.11
   1   1  10   41.92    2.59
  -1  -1 -10   43.17    3.68
   1   1  10   41.62    3.19
  -1  -1 -11    8.94    1.76
  -1  -1 -11    6.97    0.93
  -1  -1 -12    2.86    0.61
  -1  -1 -12    3.54    1.31
  -1  -1 -13    2.12    1.04
  -1  -1 -14    2.51    1.21
  -1  -1 -15    0.37    0.63
  -1  -1 -16   -0.07    0.71
  -1  -1 -16    0.74    1.26
  -1  -1 -17    7.23    2.01
  -1  -1 -17    3.92    1.55
  -1  -1 -18   -0.48    0.73
  -1  -1 -18    0.20    1.03
  -1  -1 -19   -0.85    0.99
  -1  -1 -19    0.44    1.15
   1   2 -18    6.32    2.24
   1   2 -17    0.45    1.08
   1   2 -16   10.56    2.69
   1   2 -16    7.84    1.74
   1   2 -15    5.20    1.40
  -1  -2  14    5.42    1.57
   1   2 -14    4.05    1.29
   1   2 -13    9.99    1.70
  -1  -2  13   14.31    2.36
   1   2 -12    7.63    1.48
  -1  -2  12    6.44    1.58
  -1  -2  11    0.57    0.50
   1   2 -11    2.02    0.66
   1   2 -11    1.78    0.61
   1   2 -10   42.09    3.13
  -1  -2  10   38.62    3.28
   1   2 -10   40.50    2.53
   1   2  -9   92.38    4.41
  -1  -2   9   79.09    1.83
   1   2  -9   97.04    3.83
  -1  -2   9   86.79    4.58
   1   2  -8    0.08    0.37
  -1  -2   8    0.15    0.14
  -1  -2   8   -0.74    0.61
   1   2  -8    0.02    0.36
   1   2  -7  507.11    8.28
  -1  -2   7  483.80    9.37
   1   2  -6   70.86    2.96
  -1  -2   6   67.52    1.94
   1   2  -6   75.61    3.52
  -1  -2   6   69.94    3.32
   1   2  -6   77.27    1.77
   1   2  -5    3.52    0.68
   1   2  -5    3.33    0.67
   1   2  -5    3.45    0.80
  -1  -2   5    3.96    0.49
   1   2  -5    3.43    0.42
  -1  -2   5    4.07    0.84
   1   2  -4  554.29    8.63
  -1  -2   4  546.15    5.53
   1   2  -4  585.16    8.11
  -1  -2   4  554.31    7.65
   1   2  -4  560.79    7.70
   1   2  -3  728.39    8.02
   1   2  -3  719.92    8.33
  -1  -2   3  729.64    6.25
  -1  -2   3  709.97    7.78
  -1  -2   2   54.69    1.66
   1   2  -2   52.77    1.84
  -1  -2   2   54.04    1.83
   1   2  -2   52.29    1.87
   1   2  -2   55.69    2.17
  -1  -2   2   54.92    2.25
   1   2  -1  272.62    3.52
  -1  -2   1  280.27    3.80
   1   2  -1  276.09    4.60
  -1  -2   1  285.10    3.40
   1   2  -1  282.99    4.13
   1   2   0  152.46    2.92
  -1  -2   0  149.99    3.42
  -1  -2   0  144.11    1.94
   1   2   0  145.88    2.07
   1   2   0  145.64    3.15
   1   2   1 2843.26   12.87
  -1  -2  -1 2730.18    8.56
   1   2   1 2775.01    8.06
  -1  -2  -1 2812.60   14.64
   1   2   1 2749.21   11.62
  -1  -2  -2 6636.51   16.03
  -1  -2  -2 6657.16   16.23
  -1  -2  -3  177.58    4.40
  -1  -2  -3  173.22    3.27
   1   2   4  146.76    3.50
  -1  -2  -4  148.44    4.46
  -1  -2  -4  149.23    3.51
   1   2   5  226.20    4.96
  -1  -2  -5  221.30    5.88
  -1  -2  -5  234.75    4.95
  -1  -2  -6   56.32    3.21
   1   2   6   53.37    2.68
  -1  -2  -6   57.72    2.74
  -1  -2  -7  127.93    1.95
  -1  -2  -7  146.77    5.55
   1   2   7  134.62    4.68
   1   2   8   32.14    2.22
   1   2   8   33.40    2.55
  -1  -2  -8   29.49    1.13
  -1  -2  -8   29.98    2.74
  -1  -2  -9   30.87    1.30
  -1  -2  -9   31.01    2.94
   1   2   9   34.75    2.73
  -1  -2 -10   32.13    1.46
   1   2  10   34.60    2.88
  -1  -2 -10   37.55    3.44
  -1  -2 -11   71.56    2.35
  -1  -2 -11   88.78    5.51
   1   2  11   80.44    4.65
   1   2  12    0.88    0.81
  -1  -2 -12    2.58    1.31
   1   2  12    2.29    0.75
  -1  -2 -13   -0.85    0.80
   1   2  13   -0.35    0.58
   1   2  14    9.69    1.62
  -1  -2 -14   14.21    2.55
   1   2  15   -0.55    0.55
  -1  -2 -15    0.49    0.73
  -1  -2 -16    8.79    2.29
  -1  -2 -17    3.33    1.74
  -1  -2 -17    4.46    1.61
  -1  -2 -18   -0.49    0.67
  -1  -2 -18    1.81    1.02
  -1  -2 -19    0.32    0.82
  -1  -2 -19    0.07    1.08
   1   3 -18   -0.74    1.57
   1   3 -17    0.17    1.24
   1   3 -17   -2.68    1.63
   1   3 -16    0.51    0.63
   1   3 -16    4.92    2.01
   1   3 -15    2.90    1.06
   1   3 -14    2.68    1.15
   1   3 -13    1.93    0.96
  -1  -3  13    2.55    1.17
   1   3 -12    0.01    0.52
  -1  -3  12    1.08    0.63
  -1  -3  11   26.62    2.91
   1   3 -11   27.80    2.83
   1   3 -10   83.39    4.77
  -1  -3  10   73.80    4.55
  -1  -3   9   24.68    1.46
   1   3  -9   27.79    2.41
   1   3  -9   33.87    2.86
  -1  -3   9   26.74    2.57
   1   3  -8   16.10    1.74
  -1  -3   8   13.08    1.11
  -1  -3   8   14.98    1.86
   1   3  -8   16.43    1.93
   1   3  -7   84.24    3.87
  -1  -3   7   78.07    3.85
   1   3  -7   87.33    4.32
  -1  -3   7   74.30    2.60
   1   3  -6  106.30    4.24
  -1  -3   6  100.86    4.03
  -1  -3   6   96.74    2.97
   1   3  -6   84.51    4.12
   1   3  -6  102.55    4.17
  -1  -3   5   86.67    2.83
   1   3  -5   93.45    3.61
   1   3  -5   87.23    3.72
  -1  -3   5   86.29    3.42
   1   3  -4   14.96    1.51
  -1  -3   4   14.60    1.27
   1   3  -4   15.68    1.34
  -1  -3   4   14.60    1.16
   1   3  -3  122.20    3.29
  -1  -3   3  123.71    3.31
   1   3  -3  115.65    3.95
  -1  -3   3  116.55    3.19
  -1  -3   2   12.79    1.08
   1   3  -2   13.07    1.28
   1   3  -2   12.12    1.16
  -1  -3   2   12.76    0.92
   1   3  -2   13.56    0.95
  -1  -3   1  650.88    7.42
   1   3  -1  628.07    8.51
  -1  -3   1  630.92    5.01
   1   3  -1  648.61    5.34
  -1  -3   1  635.81    8.72
   1   3  -1  653.22    8.10
   1   3   0 1650.71   12.61
  -1  -3   0 1651.75   11.65
   1   3   0 1660.01   13.22
   1   3   1 1586.25   12.35
   1   3   1 1600.52   12.39
  -1  -3  -2  341.57    5.78
   1   3   2  357.41    5.67
  -1  -3  -2  345.13    3.13
  -1  -3  -2  344.74    3.24
   1   3   2  352.55    5.59
   1   3   3  392.04    6.00
   1   3   3  374.52    4.26
  -1  -3  -3  373.24    5.89
  -1  -3  -3  380.07    4.45
   1   3   4   55.19    2.29
   1   3   4   51.72    2.00
   1   3   4   53.43    1.24
  -1  -3  -4   51.76    2.86
  -1  -3  -4   53.63    2.04
  -1  -3  -4   49.78    2.08
  -1  -3  -5    3.51    0.96
   1   3   5    3.27    0.58
   1   3   5    3.75    0.68
  -1  -3  -5    3.44    0.54
  -1  -3  -5    4.15    0.67
  -1  -3  -6  133.86    4.09
  -1  -3  -6  129.03    5.12
   1   3   6  121.97    3.95
  -1  -3  -7   38.80    3.04
   1   3   7   38.24    2.44
  -1  -3  -7   38.57    2.40
  -1  -3  -8    0.08    0.41
   1   3   8    0.30    0.47
   1   3   9   59.05    2.69
  -1  -3  -9   55.55    4.00
   1   3   9   53.26    3.30
   1   3  10   86.37    3.35
   1   3  10   83.57    4.40
  -1  -3 -10   90.52    5.41
   1   3  10   81.76    4.24
  -1  -3 -11  156.91    7.53
   1   3  11  143.50    4.41
   1   3  11  153.71    6.37
   1   3  11  152.58    6.15
   1   3  12  274.52    6.20
   1   3  12  306.54    9.02
   1   3  12  294.97    9.39
  -1  -3 -13    5.55    1.46
   1   3  13    4.19    1.12
  -1  -3 -13    4.76    0.61
  -1  -3 -14   21.92    3.28
   1   3  14   19.38    2.46
   1   3  15    2.64    1.11
  -1  -3 -15    4.58    1.56
   1   3  16    1.82    1.17
  -1  -3 -16    0.98    1.09
  -1  -3 -17    0.57    0.92
  -1  -3 -18    2.38    1.36
  -1  -3 -18    3.07    1.50
  -1  -3 -19   -0.01    0.89
  -1  -3 -19    1.40    1.16
   1   4 -17    4.27    2.28
   1   4 -17    0.48    1.13
   1   4 -16    0.53    0.79
   1   4 -16   -0.96    0.54
   1   4 -15    0.23    0.56
   1   4 -15    0.01    0.76
   1   4 -14    1.03    0.71
   1   4 -13    3.07    1.24
   1   4 -12    1.55    0.81
   1   4 -11    4.39    1.32
  -1  -4  11    1.94    0.44
  -1  -4  10    3.20    1.13
  -1  -4  10    2.39    0.61
   1   4 -10    2.75    0.85
  -1  -4   9   37.95    2.13
  -1  -4   9   43.37    3.34
   1   4  -9   49.57    3.77
  -1  -4   8    6.10    1.22
  -1  -4   8    3.86    0.70
   1   4  -8    6.61    1.33
  -1  -4   7    0.57    0.59
   1   4  -7    0.18    0.45
  -1  -4   7    0.42    0.35
   1   4  -6   84.01    3.82
  -1  -4   6   75.84    3.12
  -1  -4   6   81.18    3.72
   1   4  -6   83.78    4.43
   1   4  -5    2.84    0.87
   1   4  -5    2.77    0.89
  -1  -4   5    2.52    0.62
  -1  -4   5    2.87    0.69
   1   4  -5    2.62    0.69
   1   4  -4  105.96    3.54
  -1  -4   4   98.97    3.52
   1   4  -4  102.96    4.42
  -1  -4   4  105.31    3.53
  -1  -4   3    5.66    0.91
   1   4  -3    5.20    0.73
   1   4  -3    5.09    1.00
  -1  -4   3    5.97    0.78
  -1  -4   2   70.68    2.98
  -1  -4   2   72.97    3.48
   1   4  -2   72.11    2.25
   1   4  -2   75.41    3.50
  -1  -4   2   71.74    2.20
   1   4  -2   74.56    3.37
   1   4  -1  256.87    6.30
  -1  -4   1  240.53    5.39
   1   4  -1  254.05    6.09
   1   4  -1  254.62    3.33
  -1  -4   1  253.62    6.24
  -1  -4   0  225.14    5.89
   1   4   0  234.41    5.79
  -1  -4   0  224.18    5.10
   1   4   0  229.77    5.66
   1   4   1    0.36    0.33
   1   4   1   -0.07    0.32
   1   4   2  219.59    5.41
  -1  -4  -2  200.37    5.26
   1   4   2  209.81    5.08
  -1  -4  -3    2.40    0.67
  -1  -4  -3    2.13    0.35
   1   4   3    2.79    0.66
   1   4   3    1.64    0.53
   1   4   3    2.44    0.68
   1   4   4  142.42    4.35
   1   4   4  131.07    4.86
  -1  -4  -4  135.55    3.12
  -1  -4  -4  137.24    4.09
   1   4   4  131.17    3.08
  -1  -4  -5   16.05    1.81
   1   4   5   13.42    1.68
  -1  -4  -5   15.53    1.37
  -1  -4  -5   16.95    1.29
   1   4   5   14.64    1.22
   1   4   5   16.86    1.53
  -1  -4  -6   11.27    1.62
  -1  -4  -6    9.70    1.15
   1   4   6   10.21    1.20
   1   4   6   11.23    1.17
  -1  -4  -6    9.92    1.12
  -1  -4  -7    8.98    1.04
   1   4   7    9.33    1.20
  -1  -4  -7    8.43    1.11
  -1  -4  -7    8.36    1.45
   1   4   7    8.14    1.17
   1   4   8  227.26    5.83
   1   4   8  223.68    6.96
  -1  -4  -8  220.74    5.04
  -1  -4  -8  230.84    8.01
   1   4   8  216.43    6.14
  -1  -4  -9  174.30    7.37
  -1  -4  -9  169.08    4.36
   1   4   9  160.36    6.10
   1   4   9  156.45    5.62
   1   4   9  162.93    5.00
  -1  -4 -10   76.16    2.88
   1   4  10   70.23    4.29
  -1  -4 -10   77.89    5.20
   1   4  10   67.53    3.29
   1   4  10   71.47    4.05
  -1  -4 -11   24.71    1.61
  -1  -4 -11   23.91    3.05
   1   4  11   24.44    2.60
   1   4  11   22.39    2.53
   1   4  12    0.27    0.66
  -1  -4 -12    0.72    0.29
  -1  -4 -12    1.29    1.03
   1   4  12   -0.18    0.71
   1   4  13    1.10    0.50
  -1  -4 -13    2.11    0.45
  -1  -4 -13    0.58    0.77
   1   4  13    2.06    0.97
  -1  -4 -14   28.37    3.80
   1   4  14   21.75    2.78
  -1  -4 -15    0.65    0.81
   1   4  15    0.30    0.82
  -1  -4 -16    1.91    1.30
   1   4  16    0.03    0.66
   1   4  17    0.64    0.67
  -1  -4 -17    2.27    1.40
  -1  -4 -18    1.24    1.29
  -1  -4 -18   -0.11    0.82
  -1  -4 -19    1.46    1.43
  -1  -4 -19   -2.78    1.74
   1   5 -16    1.27    1.05
   1   5 -16    2.45    1.32
   1   5 -15    1.32    0.99
   1   5 -15    2.01    1.20
   1   5 -14    1.17    0.87
   1   5 -14    1.26    1.07
   1   5 -13    0.55    0.80
   1   5 -13    0.93    1.11
   1   5 -12    1.23    0.61
   1   5 -12    0.74    0.85
   1   5 -11   -0.05    0.48
  -1  -5  10    1.12    0.51
   1   5 -10    2.89    1.17
  -1  -5   9    0.48    0.49
   1   5  -9    0.66    0.60
   1   5  -8    1.26    0.81
  -1  -5   8    2.26    0.65
   1   5  -7    2.67    0.89
  -1  -5   7    1.15    0.48
  -1  -5   6    7.00    1.10
   1   5  -6    7.33    1.50
   1   5  -5    8.20    0.64
   1   5  -5    8.79    1.60
  -1  -5   5    7.14    1.07
   1   5  -5    8.15    1.09
   1   5  -4    1.83    0.39
  -1  -5   4    1.94    0.67
  -1  -5   4    2.47    0.72
   1   5  -4    2.28    0.57
  -1  -5   3   19.60    1.80
  -1  -5   3   20.58    2.18
   1   5  -3   22.83    1.46
   1   5  -3   22.28    1.48
  -1  -5   2   30.32    2.19
   1   5  -2   29.86    1.40
   1   5  -2   32.34    1.50
  -1  -5   2   28.33    2.41
  -1  -5   1   46.53    3.04
   1   5  -1   48.92    3.11
   1   5  -1   51.33    1.48
  -1  -5   1   49.29    2.78
   1   5  -1   48.62    1.41
  -1  -5   0    7.10    1.21
   1   5   0    8.62    1.24
  -1  -5   0    7.67    1.10
   1   5   0    8.08    1.27
   1   5   1  582.33   10.27
   1   5   1  576.51   10.08
   1   5   2    5.19    0.98
  -1  -5  -2    7.13    1.22
   1   5   2    6.43    1.05
  -1  -5  -3    8.80    1.31
   1   5   3    7.18    1.01
   1   5   3    7.62    1.13
   1   5   3    6.32    1.11
  -1  -5  -3    6.95    0.51
  -1  -5  -3    6.05    0.49
   1   5   4   82.39    3.81
  -1  -5  -4   76.71    3.56
   1   5   4   81.72    4.10
   1   5   4   80.36    3.40
  -1  -5  -4   69.94    2.24
   1   5   5    3.39    0.83
   1   5   5    3.38    0.60
   1   5   5    3.23    0.96
  -1  -5  -5    3.88    0.91
  -1  -5  -5    2.89    0.58
  -1  -5  -6  295.33    6.78
  -1  -5  -6  304.67    8.64
  -1  -5  -6  301.34    5.97
   1   5   6  278.36    5.76
  -1  -5  -7  507.95   11.75
   1   5   7  445.31    3.93
  -1  -5  -7  474.11    8.49
   1   5   7  478.74    8.22
  -1  -5  -7  495.59    8.65
   1   5   7  486.43   10.58
   1   5   8    1.44    0.78
   1   5   8    0.46    0.55
  -1  -5  -8    0.90    0.46
  -1  -5  -8    0.83    0.83
  -1  -5  -9   68.28    3.18
  -1  -5  -9   72.51    4.86
   1   5   9   68.78    4.32
   1   5   9   66.07    3.62
  -1  -5 -10   37.78    3.71
   1   5  10   34.54    3.18
  -1  -5 -10   36.15    2.23
   1   5  10   34.34    2.81
   1   5  11   11.82    2.00
   1   5  11   11.93    1.81
  -1  -5 -11   12.23    2.24
  -1  -5 -11   13.72    1.40
   1   5  12   -0.14    0.52
  -1  -5 -12   -0.44    0.35
   1   5  12   -0.47    0.46
  -1  -5 -12    0.12    0.62
  -1  -5 -13   12.23    2.52
   1   5  13    7.29    1.55
  -1  -5 -13    8.53    1.00
   1   5  13    7.15    1.68
  -1  -5 -14    0.68    0.65
   1   5  14   -0.51    0.85
  -1  -5 -15    1.21    1.03
   1   5  15   -0.33    0.80
   1   5  16    1.01    1.16
  -1  -5 -16    1.73    1.46
  -1  -5 -17    0.60    1.06
   1   5  17   -0.29    0.61
   1   5  18    0.78    1.30
  -1  -5 -18    0.49    0.83
  -1  -5 -18    2.06    1.56
  -1  -5 -19    0.63    0.72
  -1  -5 -19   -0.34    0.71
   1   6 -16   -0.17    0.93
   1   6 -16   -2.91    1.48
   1   6 -15   -0.09    1.58
   1   6 -15    0.23    0.67
   1   6 -14    3.18    1.48
   1   6 -14    4.20    1.63
   1   6 -13    4.16    1.64
   1   6 -13    3.92    1.46
   1   6 -12    3.75    1.46
   1   6 -12    6.24    1.68
   1   6 -11    6.91    1.66
   1   6 -11    5.03    1.59
   1   6 -10    0.89    0.65
   1   6 -10    0.81    0.48
  -1  -6  10    1.06    0.49
  -1  -6   9    0.52    0.45
   1   6  -9    0.97    0.78
   1   6  -9    0.30    0.55
   1   6  -8    7.66    1.40
  -1  -6   8    6.51    1.09
   1   6  -8    7.66    1.65
  -1  -6   7   24.03    2.22
   1   6  -7   32.30    2.61
   1   6  -7   36.48    3.48
  -1  -6   6  184.11    7.44
   1   6  -6  195.82    7.85
   1   6  -6  191.98    5.82
  -1  -6   6  167.92    5.80
  -1  -6   5   15.49    1.73
   1   6  -5   20.32    2.51
   1   6  -5   19.17    1.21
  -1  -6   5   16.28    2.15
   1   6  -5   18.66    1.69
   1   6  -5   19.96    1.71
   1   6  -4   22.25    1.62
   1   6  -4   21.71    1.51
  -1  -6   4   19.51    1.96
  -1  -6   4   22.00    2.46
   1   6  -4   22.03    1.66
  -1  -6   3    8.92    1.37
  -1  -6   3    8.34    1.49
   1   6  -3    9.47    0.95
   1   6  -3    9.55    0.97
   1   6  -3   10.23    1.12
  -1  -6   2   23.38    2.42
  -1  -6   2   22.44    2.11
   1   6  -2   22.60    1.28
   1   6  -2   26.18    1.90
   1   6  -2   23.93    1.28
   1   6  -1   55.51    2.91
  -1  -6   1   51.94    3.53
   1   6  -1   43.64    1.30
  -1  -6   1   56.63    3.29
   1   6  -1   53.77    1.43
  -1  -6   0    8.74    1.28
   1   6   0    9.65    1.31
   1   6   1   -0.44    0.51
  -1  -6  -1   -0.02    0.37
   1   6   2    0.56    0.40
   1   6   3    0.07    0.32
   1   6   3   -0.20    0.58
  -1  -6  -3    0.69    0.64
  -1  -6  -4  245.23    3.48
  -1  -6  -4  245.76    7.26
  -1  -6  -4  224.85    3.63
   1   6   4  243.52    7.37
  -1  -6  -5  141.96    3.57
  -1  -6  -5  158.57    5.74
   1   6   5  158.22    6.05
  -1  -6  -6  108.72    3.58
   1   6   6  114.85    5.38
   1   6   6  109.62    3.50
  -1  -6  -6  118.96    4.93
   1   6   7   17.78    2.20
  -1  -6  -7   18.21    1.62
  -1  -6  -7   17.31    1.88
   1   6   7   16.53    1.50
   1   6   8   61.14    4.22
  -1  -6  -8   64.18    3.51
   1   6   8   54.39    3.06
  -1  -6  -8   62.77    4.49
   1   6   8   48.90    1.46
  -1  -6  -9   42.12    3.91
  -1  -6  -9   43.96    2.89
   1   6   9   38.24    2.78
   1   6   9   39.23    3.51
   1   6  10    0.99    0.38
  -1  -6 -10    0.65    0.46
   1   6  10    0.91    0.74
  -1  -6 -10    0.79    0.54
   1   6  11    5.90    1.32
  -1  -6 -11    9.46    1.34
  -1  -6 -11    8.96    2.00
   1   6  11    8.20    1.86
   1   6  12    0.54    0.49
   1   6  12    2.54    1.26
  -1  -6 -12    2.47    1.28
  -1  -6 -12    2.14    0.68
   1   6  13   17.48    2.71
  -1  -6 -13   18.84    3.04
   1   6  14   30.27    3.69
  -1  -6 -14   32.55    4.19
  -1  -6 -15    6.02    1.87
   1   6  15    2.74    1.33
   1   6  16   11.24    2.34
  -1  -6 -16   18.36    3.48
  -1  -6 -17    6.73    2.35
   1   6  17    2.90    1.36
  -1  -6 -18    1.61    1.18
  -1  -6 -18    0.16    0.83
   1   6  18    1.11    1.06
  -1  -6 -19    2.53    1.32
   1   7 -14   -0.88    0.86
   1   7 -14    0.88    0.68
   1   7 -13    1.28    0.83
   1   7 -13    2.08    1.25
   1   7 -12    2.68    1.32
   1   7 -12    3.86    1.63
  -1  -7  11    2.09    1.15
   1   7 -11   -0.77    0.83
   1   7 -11    2.06    1.02
  -1  -7  10    4.36    1.51
   1   7 -10    6.24    1.54
   1   7 -10    4.06    1.48
  -1  -7  10    1.16    0.65
   1   7  -9   11.22    1.81
   1   7  -9   11.79    2.38
  -1  -7   9   12.34    2.35
  -1  -7   9    7.43    1.32
  -1  -7   8   26.06    3.20
   1   7  -8   23.90    2.47
   1   7  -8   25.93    3.31
  -1  -7   8   19.88    2.13
  -1  -7   7   26.53    2.56
   1   7  -7   29.28    2.52
   1   7  -7   32.51    3.55
  -1  -7   7   35.27    3.57
  -1  -7   6   58.67    3.75
   1   7  -6   71.07    5.04
  -1  -7   6   71.52    4.91
   1   7  -6   68.38    3.54
  -1  -7   5   12.99    1.79
   1   7  -5   13.19    1.43
   1   7  -5   15.34    1.27
   1   7  -5   13.12    1.49
   1   7  -5   14.40    2.28
  -1  -7   5   13.63    2.15
  -1  -7   4  727.66   14.89
  -1  -7   4  661.96   12.46
   1   7  -4  694.55    9.30
   1   7  -4  679.08    9.37
   1   7  -4  745.03   10.15
  -1  -7   3   81.50    4.36
  -1  -7   3   92.33    5.24
   1   7  -3   93.20    3.86
   1   7  -3   92.69    2.96
   1   7  -3   81.57    2.78
  -1  -7   2   34.00    2.81
  -1  -7   2   37.43    3.31
   1   7  -2   36.83    2.58
   1   7  -2   29.64    1.36
   1   7  -2   36.76    1.51
  -1  -7   1    7.01    1.30
   1   7  -1    7.41    1.24
  -1  -7   0    8.10    1.36
   1   7   0    9.37    1.44
  -1  -7  -1    2.10    0.72
   1   7   1    3.44    0.97
  -1  -7  -2  118.44    5.05
   1   7   2  118.15    5.26
  -1  -7  -3   65.93    3.80
   1   7   3   72.82    4.26
   1   7   4   62.12    4.04
  -1  -7  -5   39.53    1.73
   1   7   5   48.20    3.63
  -1  -7  -5   45.02    1.69
  -1  -7  -6   10.43    1.07
   1   7   6   13.59    2.04
  -1  -7  -7   -0.41    0.65
  -1  -7  -7    0.74    0.42
   1   7   7    0.37    0.56
   1   7   8   43.59    1.97
   1   7   8   57.60    4.32
  -1  -7  -8   54.86    3.63
   1   7   9    0.08    0.14
   1   7   9   -0.62    0.45
  -1  -7  -9    0.81    0.65
   1   7   9   -0.02    0.56
   1   7  10    6.71    1.73
   1   7  10    6.13    1.27
  -1  -7 -10    6.35    1.73
   1   7  11    0.43    0.67
  -1  -7 -11    0.10    0.65
   1   7  12    2.94    1.39
  -1  -7 -12    1.41    1.10
   1   7  13    2.54    1.45
  -1  -7 -13    0.26    0.70
  -1  -7 -14    4.59    1.72
   1   7  14    4.90    1.59
   1   7  15   -1.88    1.44
  -1  -7 -15    2.05    1.57
   1   7  16    1.08    1.01
  -1  -7 -16    1.10    1.29
  -1  -7 -17    1.93    1.35
   1   7  17    0.05    0.90
  -1  -7 -18    5.88    1.82
   1   7  18    2.89    1.21
  -1  -7 -19    0.17    0.73
   1   7  19    2.74    1.81
  -1  -8  14   -0.21    0.75
   1   8 -13   -0.22    0.72
  -1  -8  13   -1.73    1.65
  -1  -8  12    0.87    0.83
   1   8 -12    1.50    1.23
  -1  -8  11   -0.19    1.07
   1   8 -11   -0.17    1.01
  -1  -8  10    3.27    1.45
   1   8 -10    0.98    0.78
   1   8 -10    4.42    1.32
   1   8  -9    3.69    1.10
  -1  -8   9    2.46    0.91
  -1  -8   9    4.21    1.45
   1   8  -9    4.72    1.71
  -1  -8   8    6.90    1.79
   1   8  -8    7.51    1.92
   1   8  -8    4.99    1.19
  -1  -8   8    5.14    1.24
  -1  -8   7    3.20    1.01
  -1  -8   7    4.76    1.40
   1   8  -7    6.66    1.88
   1   8  -7    4.51    1.05
  -1  -8   6   31.09    2.88
  -1  -8   6   40.73    3.97
   1   8  -6   36.60    2.62
   1   8  -6   36.75    3.96
  -1  -8   5    2.45    1.05
   1   8  -5    4.21    0.86
  -1  -8   5    4.35    1.59
   1   8  -5    4.23    0.82
   1   8  -5    4.03    1.38
   1   8  -4    0.90    0.43
   1   8  -4    0.76    0.39
  -1  -8   4    0.23    0.61
  -1  -8   4    1.68    0.87
   1   8  -4    0.39    0.77
   1   8  -3    1.44    0.31
  -1  -8   3    2.59    1.01
   1   8  -3    2.06    0.56
  -1  -8   3    2.16    0.79
   1   8  -3    1.92    0.45
   1   8  -2   26.69    0.98
   1   8  -2   37.10    1.08
   1   8  -2   58.93    3.53
  -1  -8   2   53.96    3.76
  -1  -8   1    2.61    0.98
   1   8  -1    3.65    0.99
  -1  -8   0   32.90    2.92
   1   8   0   34.21    2.92
  -1  -8  -1   12.39    1.78
   1   8   1   13.20    1.83
   1   8   2   22.27    2.46
  -1  -8  -2   22.07    2.39
  -1  -8  -3   30.22    2.83
   1   8   3   34.09    3.17
   1   8   4   74.15    4.72
  -1  -8  -5   77.15    1.54
  -1  -8  -5   66.61    1.49
  -1  -8  -6  403.25    5.53
   1   8   6  415.12   11.89
   1   8   7    6.18    1.56
  -1  -8  -7    4.59    0.80
   1   8   8    9.56    1.10
   1   8   8   13.46    2.30
  -1  -8  -8    7.60    1.12
   1   8   9    1.84    0.43
   1   8   9    2.33    1.17
   1   8  10    9.36    2.11
   1   8  11    1.98    1.25
   1   8  12    5.86    1.93
   1   8  13   -1.59    1.23
  -1  -8 -14    4.03    1.72
   1   8  14    6.83    1.97
  -1  -8 -15    1.08    0.91
   1   8  15    2.19    1.23
  -1  -8 -16    0.63    0.55
   1   8  16   -0.85    1.31
  -1  -8 -16    0.15    1.11
  -1  -8 -17    0.75    0.99
  -1  -8 -17    3.94    1.22
   1   8  17    2.17    1.34
  -1  -8 -18    1.09    1.21
   1   8  18    1.94    1.60
  -1  -8 -19    0.86    1.18
  -1  -9  12   -0.34    0.99
  -1  -9  11    1.27    1.00
   1   9 -11    0.39    1.21
  -1  -9  10    1.52    0.70
   1   9 -10   -0.97    1.24
  -1  -9   9    4.61    1.22
   1   9  -9   11.91    2.71
  -1  -9   9   11.51    2.56
  -1  -9   8    1.03    0.75
  -1  -9   8    0.05    0.73
   1   9  -8    2.38    1.15
   1   9  -7   -0.09    0.64
  -1  -9   7    0.71    0.85
  -1  -9   7    1.22    0.72
  -1  -9   6    0.11    0.48
  -1  -9   6   -1.20    1.14
   1   9  -5   -0.24    0.64
  -1  -9   5   -0.17    0.69
  -1  -9   5    0.84    0.69
   1   9  -4    2.01    1.17
  -1  -9   4    2.24    1.26
  -1  -9   4    0.65    0.52
   1   9  -4    2.25    0.72
  -1  -9   3    4.87    1.38
   1   9  -3    4.94    1.50
   1   9  -3    5.95    1.21
  -1  -9   2    5.64    1.39
   1   9  -2    6.32    1.32
  -1  -9   1    0.31    0.41
   1   9  -1    1.11    0.70
  -1  -9   0   -0.37    0.57
   1   9   0    0.60    0.63
   1   9   1   32.91    3.16
  -1  -9  -1   27.15    2.84
   1   9   2    1.16    0.90
  -1  -9  -2    0.06    0.46
   1   9   3    2.89    1.19
  -1  -9  -3    3.32    1.15
   1   9   4   18.18    2.59
   1   9   5    2.27    0.97
   1   9   6    4.25    1.41
   1   9   7   27.89    3.40
  -1  -9  -7   23.99    1.42
  -1  -9  -8  131.39    4.05
   1   9   8  149.15    7.99
   1   9   9   -0.30    0.36
  -1  -9  -9    0.13    0.28
   1   9   9    0.58    0.85
   1   9  10    0.35    0.77
  -1  -9 -10   -0.02    0.41
   1   9  11    4.69    1.64
   1   9  12    0.91    1.00
   1   9  13    1.68    1.23
   1   9  14    6.58    2.03
  -1  -9 -14    5.06    1.46
  -1  -9 -15    5.40    1.59
   1   9  15    4.96    1.90
  -1  -9 -16    1.15    0.89
   1   9  16    2.13    1.31
   1   9  17    0.84    0.65
  -1 -10  11    3.20    1.80
  -1 -10  10   -0.38    1.19
  -1 -10   9    1.45    1.04
   1  10  -9    1.44    1.04
  -1 -10   8    1.17    1.03
   1  10  -8    0.51    1.17
  -1 -10   8   -0.03    0.52
  -1 -10   7   -0.71    0.74
  -1 -10   7   -1.70    0.89
   1  10  -7   -0.64    0.86
   1  10  -6   -0.20    0.71
  -1 -10   6   -0.28    0.69
  -1 -10   5    0.68    0.64
   1  10  -5   -0.90    1.02
   1  10  -4   -0.58    0.91
  -1 -10   4    0.26    0.51
  -1 -10   3    1.80    0.75
   1  10  -3    1.93    0.79
   1  10  -3    2.46    1.34
   1  10  -2   10.71    2.25
   1  10  -2   12.30    1.99
  -1 -10   2   10.41    1.95
   1  10  -1   24.15    2.73
  -1 -10   1   22.79    2.84
  -1 -10   0   40.62    3.76
   1  10   0   45.25    3.87
  -1 -10  -1   85.02    5.39
   1  10   1   99.25    5.90
   1  10   2    0.25    0.52
  -1 -10  -2    1.09    0.83
   1  10   3    8.16    1.91
   1  10   4    1.11    1.08
   1  10   5   -0.10    0.88
   1  10   6    1.68    1.34
   1  10   7    2.31    0.87
   1  10   7    3.83    1.50
   1  10   8    0.92    0.65
   1  10   8    2.33    1.29
   1  10   9    0.12    0.94
   1  10  10   -1.48    1.18
   1  10  11    1.08    1.09
   1  10  12    2.12    1.39
   1  10  13    4.43    1.71
   1  10  14   -0.55    1.07
   1  10  15    3.86    1.47
   1  10  16    1.08    1.15
  -1 -11   9    2.36    1.66
   1  11  -7   -0.25    0.66
  -1 -11   6    0.00    0.74
   1  11  -6    0.39    0.74
  -1 -11   5    0.27    0.57
   1  11  -5    0.70    0.76
  -1 -11   4    0.73    0.57
   1  11  -4   -0.16    0.76
  -1 -11   3    1.37    0.92
   1  11  -3   -0.54    0.60
  -1 -11   2    3.94    1.33
   1  11  -2    7.49    1.98
   1  11  -1   13.88    2.22
   1  11  -1   11.19    2.32
  -1 -11   1   10.23    2.11
  -1 -11   0    1.33    0.85
   1  11   0    0.89    0.50
   1  11   1   -0.14    0.46
  -1 -11  -1   -0.35    0.63
   1  11   1    0.30    0.60
   1  11   2   15.20    2.60
   1  11   3   59.24    5.11
   1  11   4    8.13    1.71
   1  11   4   10.24    2.27
   1  11   5    9.34    1.79
   1  11   5   13.36    2.66
   1  11   6   14.44    2.84
   1  11   6   10.19    1.74
   1  11   7   23.56    3.55
   1  11   7   15.11    2.05
   1  11   8   26.03    3.84
   1  11   9   12.03    2.70
   1  11  10   13.58    3.09
   1  11  11    8.31    2.51
   1  11  12    0.92    0.81
   1  11  13    7.26    2.33
   1  11  14    2.31    1.44
   1  12  -5    1.42    1.15
   1  12  -4    4.11    1.69
   1  12  -3    4.49    1.84
   1  12  -2    0.67    0.90
   1  12  -1    5.73    1.83
   1  12   0   11.62    2.33
   1  12   0   16.23    2.65
   1  12   1   20.12    3.11
   1  12   1   21.62    3.10
   1  12   2   17.47    2.83
   1  12   2   26.52    3.56
   1  12   3   13.38    2.75
   1  12   3    9.50    2.07
   1  12   4   10.20    1.99
   1  12   4   12.02    2.38
   1  12   5    7.98    2.15
   1  12   5    3.79    1.15
   1  12   6    3.72    1.64
   1  12   6    0.83    0.54
   1  12   7    0.40    1.13
   1  12   8    4.69    1.91
   1  12   9    7.96    2.27
   1  12  10    2.27    0.97
   1  12  11    4.07    1.86
   1  12  12   13.18    3.19
   1  13  -2    7.17    2.10
   1  13  -1    4.00    1.63
   1  13   0    5.27    1.63
   1  13   1    1.14    1.01
   1  13   2   -0.18    0.66
   1  13   2    0.02    0.52
   1  13   3    1.35    0.91
   1  13   3   -0.45    0.87
   1  13   4    0.62    0.60
   1  13   4    0.32    0.73
   1  13   5   -0.39    0.61
   1  13   5   -0.42    0.92
   1  13   6    5.84    2.11
   1  13   7   -0.29    1.43
   1  13   8   -2.13    1.02
   1  13   9   -1.24    0.98
   1  13  10    0.30    1.01
   1  14   1    0.59    0.85
   1  14   2   -0.26    0.62
   1  14   3   -0.59    0.85
   1  14   3   -0.09    0.63
   1  14   4   -0.90    1.16
   1  14   5   -2.64    1.33
   1  14   6    1.04    1.42
  -2  13   5    0.16    0.96
  -2  12   8   -0.78    1.69
  -2  12   7    1.49    1.68
   2 -12  -7    1.33    0.72
  -2  12   6    8.59    2.30
   2 -12  -6    7.46    2.04
   2 -12  -5    3.61    1.53
  -2  12   5    7.61    2.39
  -2  12   4    5.46    1.91
   2 -12  -4    3.13    1.45
  -2  12   3    1.20    0.80
   2 -12  -3    5.11    1.77
   2 -12  -2    7.55    2.17
   2 -12  -1   10.26    2.53
   2 -12   0    8.33    2.34
   2 -12   1    7.68    2.12
   2 -12   2    3.33    1.70
   2 -12   3   -0.82    1.32
  -2  11  11    9.31    2.74
  -2  11  10   -1.32    1.55
  -2  11   9    6.50    2.51
   2 -11  -8    4.52    1.62
  -2  11   8    7.34    2.35
   2 -11  -7   -0.71    0.59
  -2  11   7    0.40    0.89
   2 -11  -6    0.05    0.60
  -2  11   6    1.55    1.38
   2 -11  -5   -0.19    0.66
  -2  11   5    2.53    1.50
  -2  11   4    0.43    1.19
   2 -11  -4   -1.17    0.62
   2 -11  -3    0.85    0.90
  -2  11   3    0.31    1.08
  -2  11   2   -0.70    1.02
   2 -11  -2   -0.69    0.94
   2 -11  -1   -0.37    0.73
   2 -11   0    3.27    1.75
   2 -11   1    5.49    1.79
   2 -11   2   -1.57    1.28
   2 -11   3    9.21    2.24
   2 -11   4    3.29    1.53
   2 -11   5    0.44    0.72
   2 -11   6   -0.33    0.66
   2 -11   7   -1.07    1.19
  -2  10  13    0.83    0.85
  -2  10  12    3.30    1.76
  -2  10  11    1.62    1.34
  -2  10  10    2.89    1.72
  -2  10   9    0.16    1.00
   2 -10  -8    4.96    1.47
  -2  10   8    8.76    2.31
   2 -10  -7    9.01    2.04
  -2  10   7   15.93    3.13
   2 -10  -6   13.56    2.40
  -2  10   6   16.67    3.04
   2 -10  -5   10.96    2.16
  -2  10   5   11.68    2.55
   2 -10  -4   -0.23    0.69
  -2  10   4    0.17    0.93
   2 -10  -3    3.22    1.34
  -2  10   3    1.44    1.11
  -2  10   2    0.20    0.65
   2 -10  -2   -0.64    0.93
   2 -10  -1    2.12    1.02
  -2  10   1    2.44    1.14
   2 -10   0   -0.06    0.75
   2 -10   1    5.63    1.73
   2 -10   2    7.23    1.98
   2 -10   3    7.01    1.86
   2 -10   4    1.94    1.25
   2 -10   5    0.65    0.68
   2 -10   6    1.33    1.13
   2 -10   7    1.04    1.02
   2 -10   8   -1.18    1.09
   2 -10   9   -3.10    1.41
   2  -9 -15    1.13    1.24
  -2   9  15   -0.93    1.10
   2  -9 -14    3.18    1.55
  -2   9  14    1.99    1.37
  -2   9  13    7.30    2.18
  -2   9  13    5.75    1.51
   2  -9 -13   10.26    2.62
  -2   9  12    8.87    1.83
  -2   9  12   12.66    2.82
  -2   9  11    8.91    1.68
  -2   9  11   14.35    3.14
  -2   9  10    0.56    0.52
  -2   9  10    0.91    0.96
  -2   9   9    8.25    1.48
  -2   9   9    9.93    2.49
  -2   9   8   14.03    1.84
  -2   9   8   13.94    2.80
   2  -9  -8   10.12    1.96
  -2   9   7    2.34    0.73
   2  -9  -7    3.18    1.23
  -2   9   7    3.69    1.68
  -2   9   6   11.62    1.46
  -2   9   6   11.28    2.54
   2  -9  -6   10.46    1.94
   2  -9  -5    6.67    1.69
  -2   9   5    8.52    1.17
  -2   9   5    5.72    1.74
   2  -9  -4   23.65    3.04
  -2   9   4   23.22    1.84
  -2   9   4   22.62    3.19
   2  -9  -3   29.53    3.41
  -2   9   3   38.87    4.09
  -2   9   3   34.74    2.15
   2  -9  -2   25.18    3.13
  -2   9   2   24.44    3.18
  -2   9   2   28.53    1.91
   2  -9  -1   39.73    3.96
  -2   9   1   49.40    4.41
   2  -9   0   16.02    2.63
  -2   9   0   16.36    2.47
   2  -9   1   22.72    3.04
   2  -9   2    8.22    1.96
   2  -9   3    6.16    1.75
   2  -9   4    2.03    1.08
   2  -9   5    6.65    1.89
   2  -9   6   -0.15    0.62
   2  -9   7   -2.04    1.17
   2  -9   8    4.13    1.38
   2  -9   9    1.52    1.18
   2  -9  10    0.06    0.61
  -2   8  17   -0.04    0.89
  -2   8  16    2.00    1.28
  -2   8  16    2.09    1.23
   2  -8 -16    5.30    1.98
  -2   8  15    3.54    1.32
  -2   8  15    6.38    2.43
   2  -8 -15    8.89    2.46
  -2   8  14    3.81    1.35
  -2   8  14    4.11    1.85
   2  -8 -14    6.05    2.14
  -2   8  13    0.57    0.57
   2  -8 -13    1.63    1.28
  -2   8  12    1.40    0.94
   2  -8 -12   -0.56    1.04
  -2   8  11    0.48    1.00
   2  -8 -11    2.68    1.30
  -2   8  11    3.06    1.01
  -2   8  10    3.31    1.11
   2  -8 -10    4.31    1.56
  -2   8  10    4.35    1.65
   2  -8  -9   12.25    2.01
  -2   8   9   10.39    1.61
  -2   8   9   11.82    2.50
   2  -8  -9   14.33    2.55
   2  -8  -8   21.49    2.63
  -2   8   8   24.62    3.53
  -2   8   8   21.29    2.16
   2  -8  -7   20.63    2.62
  -2   8   7   20.24    3.04
  -2   8   7   22.37    2.13
  -2   8   6    1.00    0.88
   2  -8  -6    1.79    1.00
  -2   8   6    3.16    0.81
  -2   8   5   34.30    3.86
   2  -8  -5   32.79    3.35
  -2   8   5   35.78    2.41
   2  -8  -4   94.39    5.69
  -2   8   4   94.44    6.15
  -2   8   4   99.81    3.86
   2  -8  -3   28.52    3.14
  -2   8   3   33.92    2.19
  -2   8   3   30.49    3.51
   2  -8  -2    1.39    0.81
  -2   8   2   -0.78    0.96
  -2   8   2    0.47    0.41
   2  -8  -1    0.16    0.59
  -2   8   1    1.19    0.77
  -2   8   1   -0.15    0.32
  -2   8   0   15.54    2.29
  -2   8   0   16.09    1.67
   2  -8   0   13.97    2.35
   2  -8   1   34.11    3.58
  -2   8  -1   37.92    2.51
  -2   8  -2    4.20    0.97
   2  -8   2    4.50    1.38
   2  -8   3   21.43    2.91
  -2   8  -3   19.67    2.02
  -2   8  -4   16.87    1.92
   2  -8   4   16.42    2.64
   2  -8   5   41.95    4.15
  -2   8  -5   38.08    3.06
   2  -8   6   17.27    2.66
  -2   8  -6   17.81    2.25
  -2   8  -7   15.00    2.16
   2  -8   7   14.43    2.53
   2  -8   8    8.18    1.84
  -2   8  -8    6.76    1.53
  -2   8  -9    1.23    0.90
   2  -8   9    1.30    0.66
   2  -8  10    6.29    1.73
   2  -8  11    1.58    1.02
  -2   8 -12    0.50    0.96
  -2   7  17    0.84    1.02
  -2   7  17   -0.12    1.29
  -2   7  16   -0.65    1.19
   2  -7 -16    0.12    1.03
  -2   7  16    2.99    1.76
  -2   7  15    3.51    1.42
  -2   7  15    6.56    2.20
   2  -7 -15    9.33    2.65
  -2   7  14    1.89    1.26
  -2   7  14    0.77    0.75
   2  -7 -14    1.39    1.05
  -2   7  13   -0.12    0.63
   2  -7 -13   -0.09    1.00
  -2   7  13    0.18    0.88
   2  -7 -12    2.42    1.44
  -2   7  12    1.64    0.89
  -2   7  12    3.34    1.61
  -2   7  11   -0.12    0.47
  -2   7  11    0.36    0.93
   2  -7 -11    1.39    0.99
  -2   7  10    6.48    1.47
   2  -7 -10    7.31    1.85
  -2   7  10    6.39    1.96
  -2   7   9    9.58    1.61
   2  -7  -9   11.46    1.86
   2  -7  -9   12.68    2.19
  -2   7   9    9.48    2.12
   2  -7  -8   17.42    2.20
   2  -7  -8   20.12    2.71
  -2   7   8   15.32    1.90
  -2   7   8   15.18    2.62
   2  -7  -7   48.91    3.65
   2  -7  -7   53.96    4.25
  -2   7   7   52.04    3.31
  -2   7   7   50.10    4.56
  -2   7   6    5.91    1.70
  -2   7   6    8.72    1.32
   2  -7  -6    8.41    1.69
   2  -7  -6    7.48    1.43
   2  -7  -5   21.06    2.51
  -2   7   5   21.52    2.84
  -2   7   5   21.92    1.92
   2  -7  -4   20.52    1.97
  -2   7   4   26.88    2.05
  -2   7   4   24.35    3.00
   2  -7  -4   25.05    2.78
   2  -7  -3    0.46    0.68
   2  -7  -3   -0.03    0.30
  -2   7   3    1.01    0.92
  -2   7   3    0.72    0.41
   2  -7  -2    1.43    0.79
   2  -7  -2    0.76    0.48
  -2   7   2   -0.28    1.03
  -2   7   2    0.86    0.37
   2  -7  -1   34.31    3.29
  -2   7   1   32.89    2.33
   2  -7  -1   33.66    2.20
  -2   7   1   39.58    3.48
  -2   7   1   39.54    2.45
   2  -7   0   53.60    2.74
   2  -7   0   54.29    4.24
  -2   7   0   57.44    3.00
  -2   7   0   60.38    4.17
  -2   7   0   52.59    2.71
   2  -7   1   27.05    3.04
   2  -7   1   27.45    1.97
  -2   7  -1   29.27    1.84
  -2   7  -1   29.76    2.25
  -2   7  -1   28.08    2.82
  -2   7  -2    0.20    0.41
   2  -7   2    0.82    0.67
  -2   7  -2    0.44    0.27
   2  -7   3   18.81    2.62
  -2   7  -3   21.55    2.11
  -2   7  -3   22.41    1.56
  -2   7  -3   17.06    1.70
   2  -7   4    3.24    1.22
  -2   7  -4    1.65    0.72
  -2   7  -5    4.55    1.06
   2  -7   5    6.88    1.73
   2  -7   6    0.41    0.62
  -2   7  -6    0.25    0.65
  -2   7  -7    5.43    1.48
   2  -7   7    4.72    1.17
   2  -7   7    6.14    1.66
   2  -7   8    0.98    0.90
   2  -7   8    0.66    0.95
  -2   7  -8    0.12    0.72
   2  -7   9    3.49    1.17
   2  -7   9    2.41    0.87
  -2   7  -9    3.07    1.11
   2  -7  10    4.25    1.26
  -2   7 -10    5.02    1.57
   2  -7  10    1.26    0.64
   2  -7  11   18.18    2.65
  -2   7 -11   16.23    2.73
   2  -7  11   13.17    2.28
   2  -7  12    6.84    1.76
  -2   7 -12   10.16    2.50
  -2   7 -12    6.60    2.02
  -2   7 -13    5.30    1.84
  -2   7 -13    5.27    1.91
  -2   7 -14    0.49    0.69
  -2   7 -14    0.87    1.00
  -2   6  17    1.67    1.15
   2  -6 -17    0.67    0.74
  -2   6  16    3.89    1.37
  -2   6  16    7.14    2.19
  -2   6  15    2.33    1.23
   2  -6 -15    6.83    2.09
  -2   6  15    4.05    1.66
  -2   6  14   -1.77    0.99
   2  -6 -14   -0.21    0.88
  -2   6  14   -0.15    0.89
  -2   6  13    3.28    1.23
   2  -6 -13    3.30    1.34
  -2   6  13    4.17    1.63
  -2   6  12    0.75    0.71
   2  -6 -12   -0.84    1.04
  -2   6  12    0.32    0.87
   2  -6 -11   -0.52    0.72
  -2   6  11    1.69    0.87
  -2   6  11    1.26    1.51
  -2   6  10    0.75    0.64
   2  -6 -10    0.57    0.80
  -2   6  10    0.68    0.98
   2  -6  -9    2.23    1.18
   2  -6  -9    0.95    0.60
  -2   6   9    1.47    0.52
  -2   6   9    0.61    0.72
   2  -6  -8    1.28    0.66
   2  -6  -8    2.06    0.79
  -2   6   8    2.48    0.62
  -2   6   8    3.15    1.06
  -2   6   8    2.74    0.88
   2  -6  -7    1.61    0.84
   2  -6  -7   -0.13    0.53
  -2   6   7    1.23    0.47
  -2   6   7    2.59    1.11
  -2   6   7    1.75    0.49
  -2   6   6   84.62    5.42
   2  -6  -6   84.40    4.52
   2  -6  -6   87.71    4.90
  -2   6   6   84.84    4.00
  -2   6   5  328.11    7.43
   2  -6  -5  317.80    8.93
  -2   6   5  324.83   10.40
   2  -6  -5  332.38    8.98
  -2   6   4   26.01    2.02
  -2   6   4   28.51    3.07
   2  -6  -4   26.55    2.57
   2  -6  -4   23.49    2.10
   2  -6  -3  165.75    6.60
   2  -6  -3  176.68    5.49
  -2   6   3  180.41    5.16
  -2   6   3  176.65    7.25
   2  -6  -2   84.09    4.76
  -2   6   2   92.64    5.12
  -2   6   2   91.27    3.59
   2  -6  -2   82.26    3.58
   2  -6  -1    9.40    1.65
  -2   6   1    9.71    1.16
   2  -6  -1   10.45    1.25
  -2   6   1   10.63    1.25
  -2   6   1    9.92    1.74
  -2   6   0   10.41    1.13
   2  -6   0   11.48    1.85
   2  -6   0   10.29    1.20
  -2   6   0   12.91    1.85
  -2   6   0   11.45    1.31
  -2   6  -1    1.54    0.63
   2  -6   1    1.68    0.90
  -2   6  -1    1.67    0.48
   2  -6   1    0.88    0.44
  -2   6  -1    0.86    0.55
  -2   6  -2    3.24    0.81
  -2   6  -2    2.27    0.48
   2  -6   2    2.46    0.68
   2  -6   2    1.71    0.60
   2  -6   3   10.42    1.79
  -2   6  -3   11.86    1.53
  -2   6  -3   12.29    1.05
  -2   6  -4    9.08    1.45
   2  -6   4    6.31    1.45
   2  -6   5   76.26    5.03
  -2   6  -5   73.40    4.05
   2  -6   6   15.08    1.93
   2  -6   6   14.98    2.26
  -2   6  -6   13.68    1.90
   2  -6   7   14.55    1.92
   2  -6   7   12.80    2.17
  -2   6  -7   12.21    1.86
  -2   6  -8    0.41    0.62
   2  -6   8    0.98    0.81
   2  -6   8    0.59    0.62
  -2   6  -9    8.51    1.86
   2  -6   9    4.32    1.28
   2  -6   9    8.37    1.63
   2  -6  10   -0.14    0.66
  -2   6 -10   -0.73    0.69
   2  -6  10   -0.18    0.58
   2  -6  11    1.05    0.67
   2  -6  11    2.14    0.92
  -2   6 -11    1.27    1.09
   2  -6  12   -0.65    0.79
  -2   6 -12    2.10    1.00
   2  -6  12    0.96    0.73
  -2   6 -13   -0.40    0.95
  -2   6 -13    0.44    0.68
  -2   6 -14    0.09    0.74
  -2   6 -14    0.14    1.25
  -2   6 -15    0.36    0.90
  -2   6 -15   -2.17    1.37
  -2   5  18    0.00    0.72
  -2   5  17    0.77    1.01
   2  -5 -17    5.26    2.15
   2  -5 -16    1.18    1.06
  -2   5  16    0.63    0.59
  -2   5  15    1.18    0.81
  -2   5  15   -0.95    0.78
   2  -5 -15    0.83    0.78
  -2   5  14    2.93    1.22
   2  -5 -14    4.80    1.78
  -2   5  14    0.04    0.83
  -2   5  13    4.70    1.56
  -2   5  13    4.54    1.32
   2  -5 -13    7.53    2.17
  -2   5  12   17.06    2.88
  -2   5  12   13.78    2.28
   2  -5 -12   17.56    2.99
  -2   5  11   19.26    2.80
  -2   5  11   14.73    2.21
   2  -5 -11   20.18    3.01
  -2   5  10   11.27    1.77
   2  -5 -10   12.49    2.24
  -2   5  10   13.23    2.34
  -2   5  10    9.40    1.24
  -2   5   9    2.55    0.96
  -2   5   9    1.20    0.94
   2  -5  -9    0.62    0.48
   2  -5  -8   10.88    1.49
   2  -5  -8   11.09    1.95
  -2   5   8    9.91    1.91
  -2   5   8    9.48    1.00
  -2   5   8    9.41    1.48
  -2   5   7    5.58    1.12
   2  -5  -7    5.09    1.00
  -2   5   7    3.53    0.70
   2  -5  -7    6.34    1.46
  -2   5   7    5.80    1.52
   2  -5  -6  103.03    4.57
  -2   5   6   96.35    5.49
   2  -5  -6  103.93    5.16
  -2   5   6  104.68    4.37
  -2   5   6  100.30    3.89
   2  -5  -5   92.82    4.40
  -2   5   5   98.60    5.38
  -2   5   5   89.27    3.95
   2  -5  -5   93.44    4.64
  -2   5   5   96.51    4.06
   2  -5  -4    1.85    0.68
   2  -5  -4    1.11    0.37
   2  -5  -4    1.64    0.76
  -2   5   4    1.03    0.66
  -2   5   4    1.38    0.53
  -2   5   4    0.66    0.44
   2  -5  -3   11.29    1.65
   2  -5  -3   13.26    1.54
  -2   5   3   12.79    1.42
  -2   5   3   12.75    1.74
   2  -5  -3   14.50    1.54
  -2   5   2   20.12    1.65
   2  -5  -2   18.86    2.13
   2  -5  -2   18.61    1.72
  -2   5   2   21.99    2.32
   2  -5  -1   33.17    2.83
  -2   5   1   33.42    2.78
  -2   5   1   31.75    2.10
   2  -5  -1   31.87    2.14
  -2   5   0   22.49    2.04
   2  -5   0   16.42    2.08
  -2   5   0   23.18    1.46
  -2   5   0   23.04    1.82
  -2   5   0   23.19    2.26
   2  -5   0   23.84    1.82
   2  -5   0   21.55    2.11
   2  -5   1    1.06    0.59
   2  -5   1    0.79    0.47
  -2   5  -1    0.97    0.43
  -2   5  -1    0.82    0.27
  -2   5  -1    1.29    0.60
   2  -5   1    0.51    0.24
  -2   5  -1    1.20    0.60
  -2   5  -2   15.18    1.61
  -2   5  -2   15.53    1.01
   2  -5   2   17.40    1.57
   2  -5   2   16.12    1.68
   2  -5   3    0.92    0.42
  -2   5  -3    1.39    0.69
   2  -5   3    0.50    0.25
   2  -5   4    1.26    0.46
  -2   5  -4    1.74    0.63
  -2   5  -5   19.63    2.07
   2  -5   5   19.33    1.92
   2  -5   6   98.27    4.39
  -2   5  -6   97.72    4.71
   2  -5   7    7.37    1.23
  -2   5  -7    6.03    1.30
  -2   5  -8   94.35    5.14
   2  -5   8   96.30    4.72
  -2   5  -9   11.95    1.96
   2  -5   9   10.47    1.69
   2  -5  10   21.85    2.50
  -2   5 -10   19.19    2.62
  -2   5 -11    0.83    0.89
   2  -5  11   -0.53    0.54
   2  -5  11    0.24    0.49
  -2   5 -11    0.27    0.66
   2  -5  12    2.08    0.95
  -2   5 -12    4.06    1.41
  -2   5 -12    4.41    1.28
  -2   5 -13    1.84    0.99
   2  -5  13    2.11    0.97
  -2   5 -13    3.06    1.50
  -2   5 -14    3.45    1.51
  -2   5 -14    0.62    0.95
  -2   5 -15    3.07    1.52
  -2   5 -15    3.16    1.39
  -2   5 -16    0.35    0.99
  -2   5 -16    3.27    1.53
  -2   4  18    0.31    0.75
  -2   4  17    0.10    0.94
   2  -4 -17    2.47    1.47
   2  -4 -16   14.90    3.24
  -2   4  16    7.71    1.94
  -2   4  15    0.82    1.01
   2  -4 -15   -0.54    1.11
  -2   4  14    9.70    2.03
   2  -4 -14   11.09    2.65
  -2   4  14    8.23    2.01
  -2   4  13    0.60    0.77
   2  -4 -13    2.44    1.32
  -2   4  13    0.21    1.24
  -2   4  12    3.62    1.09
   2  -4 -12    6.38    1.84
  -2   4  12    6.48    1.69
   2  -4 -11   12.72    2.44
  -2   4  11   12.06    2.12
  -2   4  11   11.81    2.01
  -2   4  10   89.34    5.61
   2  -4 -10   90.69    5.93
  -2   4  10   76.31    3.37
  -2   4  10   78.88    4.70
  -2   4   9   70.40    4.85
  -2   4   9   65.34    4.01
  -2   4   9   64.34    3.09
   2  -4  -9   69.63    4.95
   2  -4  -8  116.80    6.06
  -2   4   8  115.59    6.01
  -2   4   8  122.37    5.24
  -2   4   7  227.57    8.17
  -2   4   7  211.40    4.33
   2  -4  -7  227.82    7.99
  -2   4   7  216.35    6.62
  -2   4   6  127.61    5.92
  -2   4   6  123.69    3.68
  -2   4   6  122.92    4.74
   2  -4  -6  124.83    5.49
   2  -4  -5  212.75    6.67
  -2   4   5  202.87    5.21
  -2   4   5  205.36    5.81
   2  -4  -4  381.18    8.27
  -2   4   4  386.69    7.62
   2  -4  -4  395.52    8.18
   2  -4  -3  601.17    9.67
  -2   4   3  597.90    9.17
   2  -4  -3  578.08    9.39
   2  -4  -2  201.46    5.42
   2  -4  -2  192.35    4.88
   2  -4  -2  193.10    6.30
  -2   4   2  194.81    6.43
  -2   4   2  195.33    5.12
  -2   4   1  209.51    6.47
   2  -4  -1  211.13    6.35
  -2   4   1  209.93    5.24
   2  -4  -1  211.22    5.37
  -2   4   0   10.37    1.26
  -2   4   0   10.36    1.39
   2  -4   0   12.20    1.27
   2  -4   0   11.15    1.43
  -2   4   0   12.35    1.31
  -2   4  -1    0.50    0.18
  -2   4  -1    0.70    0.36
  -2   4  -1    1.02    0.53
   2  -4   1    0.69    0.35
   2  -4   1    0.45    0.44
  -2   4  -2  425.75    7.91
   2  -4   2  441.02    7.65
   2  -4   2  428.16    8.01
  -2   4  -2  435.08    4.17
   2  -4   3  336.18    6.79
  -2   4  -3  328.99    7.24
   2  -4   3  340.01    6.95
   2  -4   4  395.66    7.44
  -2   4  -4  411.02    8.41
   2  -4   4  393.15    6.86
   2  -4   5  257.55    6.19
  -2   4  -5  255.46    6.96
   2  -4   5  249.53    5.06
   2  -4   6    0.68    0.23
   2  -4   6    0.66    0.38
  -2   4  -6    1.47    0.86
   2  -4   7   34.24    2.51
  -2   4  -7   33.12    2.79
  -2   4  -8  156.84    6.37
  -2   4  -9   16.06    2.18
  -2   4 -10    0.06    0.64
  -2   4 -10   -0.16    0.57
  -2   4 -11    0.72    0.60
  -2   4 -11    0.99    0.75
  -2   4 -12    0.47    0.69
  -2   4 -12    0.43    0.56
  -2   4 -13    0.27    0.92
  -2   4 -13   -0.54    0.57
  -2   4 -13   -0.39    0.62
  -2   4 -14    2.78    1.29
  -2   4 -14    3.45    1.15
  -2   4 -14    3.09    1.34
  -2   4 -15    0.32    0.59
  -2   4 -15   -0.14    0.73
  -2   4 -16    9.87    2.35
  -2   4 -16   11.01    2.72
  -2   4 -17    2.83    1.58
  -2   3  18    0.55    1.00
   2  -3 -18    1.38    1.53
  -2   3  17    1.28    1.03
   2  -3 -17    1.94    0.87
  -2   3  16    5.95    1.75
   2  -3 -16    7.85    2.42
  -2   3  15    6.17    1.85
   2  -3 -15    8.98    2.39
   2  -3 -14    2.58    1.53
  -2   3  14    2.14    1.07
   2  -3 -13   10.96    2.41
  -2   3  13    8.94    1.96
  -2   3  13   10.69    2.03
  -2   3  12    2.83    1.17
   2  -3 -12    5.25    1.72
  -2   3  12    4.53    1.38
  -2   3  11    4.84    1.20
   2  -3 -11    6.12    1.54
  -2   3  11    4.59    0.86
  -2   3  11    4.77    1.36
  -2   3  10    8.16    1.51
   2  -3 -10    7.77    1.68
  -2   3  10    8.75    1.73
  -2   3  10    7.56    1.11
  -2   3   9   66.29    4.45
  -2   3   9   57.24    3.78
  -2   3   9   60.08    2.93
   2  -3  -9   61.92    4.54
  -2   3   8    2.24    0.83
  -2   3   8    1.57    0.74
   2  -3  -8    2.27    0.92
  -2   3   8    2.23    0.61
   2  -3  -7   24.93    1.66
  -2   3   7   23.33    2.49
   2  -3  -7   22.96    2.51
  -2   3   7   24.83    2.24
  -2   3   6   -0.03    0.17
   2  -3  -6    0.01    0.41
  -2   3   6    0.39    0.80
   2  -3  -6   -0.08    0.26
  -2   3   6    0.47    0.61
  -2   3   5 1093.05   13.25
   2  -3  -5 1095.05   12.00
   2  -3  -5 1099.85   14.87
  -2   3   5 1056.93    9.91
   2  -3  -4   40.15    2.43
   2  -3  -4   41.08    2.60
  -2   3   4   44.29    2.54
   2  -3  -4   42.89    2.70
   2  -3  -4   40.41    2.86
  -2   3   3  331.04    6.65
   2  -3  -3  331.46    6.82
   2  -3  -3  323.67    7.14
   2  -3  -3  341.87    8.07
   2  -3  -3  324.40    7.01
   2  -3  -2   42.25    2.72
   2  -3  -2   41.45    2.10
  -2   3   2   40.14    2.29
   2  -3  -2   39.33    2.35
   2  -3  -1  309.20    4.96
   2  -3  -1  327.22    6.52
  -2   3   1  310.57    6.19
  -2   3   1  312.28    7.31
   2  -3  -1  308.15    7.19
   2  -3   0  221.56    5.21
   2  -3   0  220.04    5.83
  -2   3   0  218.99    5.21
  -2   3  -1   32.31    1.81
   2  -3   1   33.33    2.19
   2  -3   1   34.57    2.03
  -2   3  -1   34.36    2.13
  -2   3  -2  689.12    9.59
   2  -3   2  702.71    9.28
   2  -3   2  688.15    9.48
  -2   3  -3    1.03    0.45
   2  -3   3    1.10    0.47
   2  -3   3    1.01    0.39
   2  -3   3    0.85    0.44
   2  -3   4  159.39    4.06
  -2   3  -4  161.54    5.04
   2  -3   4  161.63    4.13
   2  -3   4  156.79    4.78
  -2   3  -5  119.24    4.52
   2  -3   5  121.39    3.78
   2  -3   5  120.72    3.34
   2  -3   6  186.00    3.78
  -2   3  -6  187.39    6.04
   2  -3   7   81.05    2.13
  -2   3  -7   80.70    4.20
  -2   3  -8    1.20    0.72
  -2   3  -9    8.85    1.50
  -2   3  -9    9.66    1.56
  -2   3 -10   -0.22    0.74
  -2   3 -10    0.23    0.64
  -2   3 -11   10.98    1.90
  -2   3 -11    9.44    1.77
  -2   3 -12    2.68    0.89
  -2   3 -12    1.84    0.99
  -2   3 -13   -0.64    0.51
  -2   3 -13    1.01    0.74
  -2   3 -13    1.50    0.78
  -2   3 -14    0.52    0.54
  -2   3 -14    1.87    0.99
  -2   3 -14    1.74    1.38
  -2   3 -15    0.81    0.81
  -2   3 -15    1.41    1.10
  -2   3 -15    0.36    1.02
  -2   3 -16    0.99    0.75
  -2   3 -16    0.80    0.90
  -2   3 -16    1.02    0.56
  -2   3 -17    0.40    0.98
  -2   2  18    0.51    1.26
   2  -2 -18    2.03    1.48
  -2   2  17   -0.47    0.92
   2  -2 -17    0.11    0.88
  -2   2  16    0.43    0.60
   2  -2 -16    2.31    1.12
  -2   2  15    7.76    1.99
   2  -2 -15   14.21    2.95
   2  -2 -14    0.78    1.06
  -2   2  14    0.38    0.66
  -2   2  13    0.42    0.76
   2  -2 -13    1.11    0.97
   2  -2 -12   -0.80    0.94
  -2   2  12    0.49    0.58
  -2   2  11   48.61    3.83
   2  -2 -11   56.14    4.85
  -2   2  11   47.38    3.75
  -2   2  10    0.40    0.49
  -2   2  10    0.24    0.31
  -2   2  10    0.09    0.64
  -2   2   9    3.15    0.98
  -2   2   9    4.26    0.85
  -2   2   9    2.53    0.84
  -2   2   8    9.50    1.57
  -2   2   8    8.22    1.07
  -2   2   8    8.50    1.38
  -2   2   7  146.38    4.28
  -2   2   7  143.15    5.31
   2  -2  -6   67.83    2.41
  -2   2   6   70.15    2.86
  -2   2   6   67.79    3.42
   2  -2  -6   65.53    3.63
   2  -2  -5    1.68    0.44
   2  -2  -5    1.53    0.70
  -2   2   5    1.16    0.51
   2  -2  -5    1.25    0.41
   2  -2  -4 1227.42   11.52
   2  -2  -4 1255.21   13.94
  -2   2   4 1230.87   13.13
   2  -2  -4 1212.02   14.67
   2  -2  -3    0.80    0.43
  -2   2   3    1.15    0.39
   2  -2  -3    0.94    0.37
  -2   2   2  197.08    4.87
   2  -2  -2  196.52    5.47
   2  -2  -2  190.80    4.93
   2  -2  -1 1464.48   13.34
  -2   2   1 1453.83   12.89
   2  -2  -1 1484.43   14.51
  -2   2   0 1148.30   11.38
   2  -2   0 1160.37   11.47
   2  -2   0 1153.46   12.27
   2  -2   0 1156.22    6.80
  -2   2  -1   80.08    2.27
  -2   2  -1   84.76    3.13
   2  -2   1   81.13    3.14
   2  -2   1   79.40    2.96
   2  -2   2  138.82    3.98
   2  -2   2  140.01    3.92
  -2   2  -2  142.22    4.11
   2  -2   3   40.80    1.57
   2  -2   3   39.22    2.22
  -2   2  -3   39.45    2.25
  -2   2  -3   42.27    1.18
  -2   2  -4   68.61    2.12
  -2   2  -4   64.58    3.02
   2  -2   4   63.83    2.96
  -2   2  -5  611.20    7.74
  -2   2  -5  584.99    9.67
  -2   2  -6   80.06    3.77
  -2   2  -6   81.06    3.28
  -2   2  -7   40.60    2.88
  -2   2  -7   40.91    2.61
  -2   2  -8    7.21    1.14
  -2   2  -8    6.26    1.21
  -2   2  -9   71.01    4.05
  -2   2  -9   66.22    4.09
  -2   2 -10   -0.16    0.61
  -2   2 -10   -0.49    0.70
  -2   2 -11    6.52    1.53
  -2   2 -11    6.14    1.57
  -2   2 -12    4.03    1.19
  -2   2 -12    4.98    1.48
  -2   2 -13    1.78    0.97
  -2   2 -13    2.92    1.01
  -2   2 -13    2.25    1.20
  -2   2 -14    7.22    1.85
  -2   2 -14    3.77    1.51
  -2   2 -14    4.79    1.32
  -2   2 -15   -0.32    0.66
  -2   2 -15    0.23    0.82
  -2   2 -15    0.78    1.02
  -2   2 -16    2.29    0.95
  -2   2 -16    4.91    1.63
  -2   2 -16    4.51    1.86
  -2   2 -17   -1.02    0.73
  -2   2 -17    0.51    0.88
  -2   2 -18   -0.23    0.75
  -2   2 -18   -0.63    1.09
  -2   1  18    1.35    1.06
   2  -1 -18    0.59    0.87
  -2   1  17    0.62    0.98
   2  -1 -17   -0.37    1.28
   2  -1 -16    2.16    1.20
  -2   1  16    1.87    1.26
  -2   1  15   -0.31    0.60
   2  -1 -15    0.78    0.79
  -2   1  14    0.03    0.56
   2  -1 -14    0.35    0.81
   2  -1 -13    0.26    1.11
  -2   1  13    1.90    1.00
  -2   1  12    2.12    1.16
  -2   1  11   88.26    5.19
  -2   1  10  233.45    6.54
  -2   1  10  294.19    8.98
  -2   1   9    0.26    0.55
  -2   1   9    0.31    0.35
  -2   1   8    2.21    0.70
   2  -1  -8    3.12    0.85
  -2   1   8    2.81    0.68
  -2   1   7   37.01    2.68
   2  -1  -7   37.44    2.65
  -2   1   7   35.00    2.20
   2  -1  -6   67.38    1.67
  -2   1   6   59.81    3.30
   2  -1  -6   62.29    3.28
  -2   1   6   68.16    2.87
  -2   1   6   63.98    3.37
   2  -1  -5   14.69    0.90
   2  -1  -5   16.63    1.70
  -2   1   5   15.75    1.58
  -2   1   5   13.79    1.25
   2  -1  -4  163.40    3.40
   2  -1  -4  156.63    4.88
  -2   1   4  167.36    4.81
   2  -1  -3   56.56    2.84
  -2   1   3   56.84    2.66
  -2   1   2  324.89    6.01
   2  -1  -2  323.22    6.51
   2  -1  -1  372.87    6.63
  -2   1   1  366.16    6.15
  -2   1   0  207.65    4.61
  -2   1  -1  343.75    5.98
  -2   1  -2  401.85    6.57
  -2   1  -3  537.07    7.85
  -2   1  -3  553.65    5.14
   2  -1   3  527.37    7.74
  -2   1  -4   37.71    2.22
  -2   1  -4   36.19    1.67
   2  -1   4   33.91    2.08
  -2   1  -5    6.44    0.95
  -2   1  -5    5.75    0.79
  -2   1  -6    1.23    0.57
  -2   1  -6    1.76    0.57
  -2   1  -6    1.14    0.42
  -2   1  -7  153.11    5.38
  -2   1  -7  153.26    5.11
  -2   1  -8    6.80    1.26
  -2   1  -8    7.21    1.38
  -2   1  -9    2.34    0.88
  -2   1  -9    3.59    1.07
  -2   1 -10   43.92    3.47
  -2   1 -10   40.70    3.32
   2  -1  10   37.36    1.79
   2  -1  11    1.16    0.38
  -2   1 -11    0.06    0.45
  -2   1 -11    0.03    0.46
  -2   1 -12    8.83    1.82
  -2   1 -12   10.24    1.53
  -2   1 -12   11.71    2.11
   2  -1  12    7.38    0.81
  -2   1 -13    2.28    1.40
  -2   1 -13    0.79    0.54
  -2   1 -13    2.53    1.20
  -2   1 -14    5.07    1.52
  -2   1 -14    2.80    0.92
  -2   1 -14    4.72    1.54
  -2   1 -15   -0.43    0.93
  -2   1 -15   -0.37    0.39
  -2   1 -15    0.67    0.97
  -2   1 -16    1.71    1.10
  -2   1 -16    0.15    1.00
  -2   1 -17    0.29    0.80
  -2   1 -17    0.25    0.93
  -2   1 -18    1.96    1.51
  -2   1 -18   -0.90    0.81
  -2   1 -19   -0.95    1.18
   2   0 -18   -0.58    1.08
  -2   0  17   -0.45    0.71
   2   0 -17    0.44    0.76
  -2   0  16    1.93    0.92
   2   0 -16    4.27    1.70
  -2   0  15    1.78    1.06
   2   0 -15    1.80    1.50
  -2   0  14    9.78    2.06
  -2   0  13   13.56    2.31
  -2   0  12  154.84    7.24
  -2   0  11  114.83    5.95
  -2   0  10   10.35    1.73
   2   0  -9   12.04    1.46
  -2   0   9   10.67    1.69
  -2   0   8  106.86    4.38
   2   0  -8  131.30    4.67
  -2   0   8  118.62    5.11
  -2   0   7    1.26    0.62
  -2   0   7    0.69    0.41
   2   0  -7    0.43    0.39
  -2   0   6   25.71    2.17
  -2   0   6   25.37    1.85
   2   0  -6   27.86    2.04
  -2   0   5   33.58    2.31
  -2   0   5   35.33    1.15
  -2   0   5   35.34    2.08
   2   0  -5   37.81    2.31
   2   0  -4  140.16    4.29
  -2   0   4  146.36    3.93
  -2   0   4  144.22    4.39
  -2   0   4  141.03    2.31
   2   0  -3   42.90    2.29
  -2   0   3   48.63    2.15
  -2   0   3   45.32    2.32
  -2   0   2 1235.74   11.40
  -2   0   1  105.41    3.21
  -2   0   0 3653.04   18.44
  -2   0  -1   16.72    1.29
  -2   0  -2 1304.66   11.15
   2   0   3  936.38    8.15
  -2   0  -3  972.13   10.03
  -2   0  -4   12.24    1.10
  -2   0  -4   12.84    1.26
   2   0   4   11.15    1.01
  -2   0  -5  676.73    9.64
  -2   0  -5  691.04    8.99
  -2   0  -6    6.72    1.06
  -2   0  -6    5.66    0.93
  -2   0  -7    3.30    0.73
  -2   0  -7    3.16    0.81
  -2   0  -8   21.11    2.07
  -2   0  -8   22.90    2.13
  -2   0  -9   32.67    2.71
  -2   0  -9   36.12    2.94
  -2   0 -10   22.51    2.46
  -2   0 -10   21.39    2.50
  -2   0 -11   51.88    3.94
  -2   0 -11   50.31    3.94
   2   0  11   44.72    2.43
  -2   0 -12    5.66    1.49
  -2   0 -12    2.28    0.71
  -2   0 -12    6.42    1.71
   2   0  12    3.25    0.75
  -2   0 -13    1.76    0.80
   2   0  13    1.73    0.55
  -2   0 -13    2.11    1.16
  -2   0 -13    1.72    0.63
  -2   0 -14   23.47    2.22
  -2   0 -14   28.51    3.50
  -2   0 -14   28.02    3.48
  -2   0 -15    6.04    1.21
  -2   0 -15   10.11    2.35
  -2   0 -15    7.20    1.92
  -2   0 -16   -0.77    1.13
  -2   0 -16   -0.48    0.98
  -2   0 -17    0.51    1.00
  -2   0 -17   -0.06    0.70
  -2   0 -18    2.16    1.25
  -2   0 -18    2.74    1.56
  -2   0 -19    2.20    1.52
  -2  -1  17    1.69    0.70
   2   1 -17    1.46    0.83
  -2  -1  16    6.38    2.01
   2   1 -16    8.30    2.21
  -2  -1  15    0.98    0.94
  -2  -1  14   11.36    2.18
  -2  -1  13    2.35    1.05
   2   1 -12    9.20    1.54
  -2  -1  12    9.51    1.93
  -2  -1  11    7.75    1.60
   2   1 -11    9.99    1.53
   2   1 -10   75.17    3.98
  -2  -1  10   71.66    4.44
  -2  -1   9    0.08    0.42
   2   1  -9    0.44    0.33
   2   1  -9    0.22    0.35
   2   1  -8    6.30    0.93
  -2  -1   8    4.93    1.10
  -2  -1   7   -0.18    0.34
  -2  -1   7    0.25    0.31
   2   1  -7   -0.28    0.39
   2   1  -6    0.71    0.47
  -2  -1   6    0.74    0.44
  -2  -1   6    0.23    0.36
  -2  -1   5   18.03    1.58
   2   1  -5   18.72    1.51
   2   1  -5   20.32    1.80
  -2  -1   5   19.03    1.22
   2   1  -5   18.22    1.63
  -2  -1   5   17.87    1.70
  -2  -1   4  660.44    8.98
   2   1  -4  633.04    9.55
   2   1  -4  662.27    8.61
   2   1  -4  631.52    8.75
  -2  -1   4  633.62    9.13
  -2  -1   4  642.61    6.64
   2   1  -3  215.14    5.17
  -2  -1   3  220.96    3.71
   2   1  -3  212.60    4.74
  -2  -1   3  223.21    4.92
  -2  -1   3  215.30    4.97
  -2  -1   2 1093.00   10.27
   2   1  -2 1057.53   10.66
  -2  -1   2 1084.32   10.11
   2   1  -1  603.27    7.49
  -2  -1   1  599.45    7.27
  -2  -1   1  617.45    7.04
  -2  -1   0  883.46    8.49
  -2  -1  -1   20.97    1.03
  -2  -1  -1   21.24    1.32
   2   1   2 9991.14   21.41
  -2  -1  -2 9999.00   29.02
   2   1   3  553.65    7.31
  -2  -1  -3  593.11    7.40
  -2  -1  -4   21.69    1.60
   2   1   4   21.81    1.60
  -2  -1  -4   22.66    1.60
  -2  -1  -5   89.77    3.32
   2   1   5   85.60    3.39
  -2  -1  -5   90.12    3.49
  -2  -1  -6  118.25    4.12
  -2  -1  -6  121.19    4.46
   2   1   6  108.98    4.24
  -2  -1  -7   47.55    2.84
  -2  -1  -7   49.12    3.04
  -2  -1  -8  480.12    9.71
  -2  -1  -8  498.37   10.40
  -2  -1  -9  110.05    5.26
  -2  -1  -9  110.78    4.97
  -2  -1 -10  245.36    8.34
  -2  -1 -10  236.38    7.68
  -2  -1 -11   72.27    4.49
  -2  -1 -11   73.61    4.85
  -2  -1 -11   71.04    3.04
  -2  -1 -12    9.08    1.15
  -2  -1 -12   10.94    2.04
  -2  -1 -12   10.76    1.86
  -2  -1 -13   12.60    2.12
  -2  -1 -13   12.01    2.21
  -2  -1 -14   31.91    3.62
  -2  -1 -14   30.99    3.76
  -2  -1 -15    6.09    1.89
  -2  -1 -15    5.53    1.54
  -2  -1 -16    7.87    1.99
  -2  -1 -16    7.55    2.01
  -2  -1 -17    3.18    1.73
  -2  -1 -17    4.22    1.44
  -2  -1 -18    0.01    0.92
  -2  -1 -18   -1.16    1.11
  -2  -1 -19   -0.48    1.12
  -2  -1 -19    0.82    1.02
  -2  -2  17    0.87    1.12
   2   2 -17    2.59    1.26
  -2  -2  16    0.87    1.23
  -2  -2  15    2.16    1.06
   2   2 -15    1.63    0.92
  -2  -2  14    1.69    1.13
   2   2 -14    0.90    0.61
  -2  -2  13   -0.55    0.65
   2   2 -13   -0.27    0.43
  -2  -2  12   -0.14    0.63
   2   2 -12    0.20    0.52
   2   2 -11   23.23    2.50
  -2  -2  11   24.24    2.81
  -2  -2  10    7.32    1.47
   2   2 -10    7.52    1.38
   2   2  -9   87.58    4.43
  -2  -2   9   81.67    4.51
   2   2  -9   81.69    3.15
   2   2  -9   87.48    3.01
   2   2  -8   55.84    2.46
   2   2  -8   55.00    3.40
  -2  -2   8   53.24    3.42
   2   2  -8   56.23    2.54
  -2  -2   7    0.30    0.44
   2   2  -7    0.49    0.31
   2   2  -7    0.81    0.38
   2   2  -7    0.46    0.46
   2   2  -6   -0.02    0.21
  -2  -2   6    0.01    0.34
   2   2  -6    0.66    0.33
  -2  -2   5  524.70    9.23
   2   2  -5  562.75    9.49
   2   2  -5  550.39    7.49
  -2  -2   5  541.47    8.97
   2   2  -5  542.56    7.34
   2   2  -4  461.29    5.05
  -2  -2   4  462.32    8.19
   2   2  -4  480.41    8.11
  -2  -2   4  455.21    7.06
  -2  -2   4  464.07    7.79
   2   2  -4  455.10    8.19
   2   2  -4  451.34    6.54
  -2  -2   3  554.85    7.83
  -2  -2   3  578.04    8.62
   2   2  -3  571.27    5.56
   2   2  -3  561.81    8.25
  -2  -2   3  558.16    7.42
   2   2  -2   35.30    1.87
  -2  -2   2   40.42    2.13
  -2  -2   2   34.54    1.83
  -2  -2   2   38.18    1.84
  -2  -2   1  536.83    7.25
  -2  -2   1  537.19    6.54
   2   2  -1  543.87    6.82
  -2  -2   1  547.77    6.72
   2   2   0 5953.53   21.35
  -2  -2   0 5991.92   20.62
  -2  -2  -1  329.23    5.25
  -2  -2  -1  324.85    4.80
   2   2   1  323.54    4.79
   2   2   1  338.58    4.81
  -2  -2  -1  321.33    4.81
   2   2   2   48.64    2.00
   2   2   2   45.81    1.80
  -2  -2  -2   49.91    1.94
  -2  -2  -2   50.36    1.72
  -2  -2  -3  142.49    2.63
  -2  -2  -3  141.32    3.43
   2   2   3  141.30    3.33
  -2  -2  -4  835.17    9.10
  -2  -2  -5  156.32    4.94
   2   2   5  146.91    4.82
  -2  -2  -5  158.89    4.37
  -2  -2  -5  153.00    4.18
   2   2   6   33.26    2.47
  -2  -2  -6   33.94    2.48
  -2  -2  -6   35.30    2.17
  -2  -2  -6   37.11    2.27
  -2  -2  -7    0.03    0.63
  -2  -2  -7    0.75    0.48
  -2  -2  -8   19.07    1.88
  -2  -2  -8   19.80    2.18
  -2  -2  -9   20.13    2.31
  -2  -2  -9   15.43    1.88
  -2  -2  -9   16.46    1.02
  -2  -2 -10   24.08    1.29
  -2  -2 -10   25.12    2.48
  -2  -2 -10   24.47    2.66
  -2  -2 -11  103.50    5.29
  -2  -2 -11  101.42    5.82
  -2  -2 -11   98.47    2.79
   2   2  12  166.40    5.99
  -2  -2 -12  204.78    7.89
  -2  -2 -12  199.86    8.61
  -2  -2 -12  165.66    3.83
   2   2  13    6.72    1.28
  -2  -2 -13   10.20    1.85
  -2  -2 -13    9.03    2.01
  -2  -2 -13    6.67    0.77
  -2  -2 -14    3.41    1.28
  -2  -2 -14    3.09    0.60
  -2  -2 -14    5.16    1.59
   2   2  14    4.83    1.21
  -2  -2 -15    0.02    0.75
  -2  -2 -15    0.03    0.93
   2   2  15    0.01    0.62
  -2  -2 -16    7.80    2.15
  -2  -2 -16    7.68    2.20
  -2  -2 -17    0.42    0.53
  -2  -2 -17   -0.01    0.66
  -2  -2 -18    3.33    1.60
  -2  -2 -18    1.18    1.07
  -2  -2 -19   -0.71    0.69
  -2  -2 -19    1.00    1.02
   2   3 -17   -0.04    0.83
   2   3 -16    1.05    0.97
  -2  -3  15    5.43    1.67
   2   3 -15    7.20    1.74
  -2  -3  14    0.69    0.67
   2   3 -14    1.21    0.76
  -2  -3  13    3.72    1.25
   2   3 -13    4.96    1.41
  -2  -3  12    7.44    1.68
   2   3 -12    6.71    1.61
  -2  -3  11    8.51    1.73
   2   3 -11   10.86    1.85
   2   3 -10    0.09    0.39
  -2  -3  10    0.59    0.44
  -2  -3   9    2.68    0.86
   2   3  -9    1.70    0.65
   2   3  -9    2.11    0.67
   2   3  -8    2.60    0.39
   2   3  -8    2.63    0.73
   2   3  -8    2.84    0.71
  -2  -3   8    2.31    0.89
   2   3  -7   60.52    2.18
   2   3  -7   59.40    3.04
  -2  -3   7   55.13    3.34
   2   3  -7   59.06    3.63
  -2  -3   6   -0.16    0.44
   2   3  -6    0.42    0.35
   2   3  -6    0.60    0.42
   2   3  -6    0.27    0.36
   2   3  -5   66.77    3.28
  -2  -3   5   68.29    3.17
   2   3  -5   65.42    3.03
  -2  -3   4   95.96    3.88
   2   3  -4   98.29    3.11
   2   3  -4   98.39    3.71
   2   3  -4  100.13    3.61
  -2  -3   4   97.41    3.48
  -2  -3   3   28.42    1.72
   2   3  -3   28.38    1.62
   2   3  -3   30.39    1.90
  -2  -3   3   29.38    2.08
   2   3  -3   29.03    1.87
   2   3  -2 1321.98   10.89
   2   3  -2 1277.91   12.16
  -2  -3   2 1281.90   13.35
   2   3  -2 1251.14   11.05
  -2  -3   2 1210.12   10.18
  -2  -3   2 1221.26   12.63
  -2  -3   1  685.07    9.07
   2   3  -1  690.20    7.64
  -2  -3   1  701.86    9.25
  -2  -3   1  674.78    6.86
   2   3  -1  678.01    7.44
   2   3   0  892.52    8.81
  -2  -3   0  864.69   10.43
  -2  -3   0  868.02    7.19
  -2  -3   0  867.36    9.57
   2   3   0  872.37    7.65
   2   3   0  861.48    9.47
  -2  -3  -1  201.28    4.29
  -2  -3  -1  196.94    4.87
  -2  -3  -1  194.88    3.41
   2   3   1  197.24    3.36
   2   3   1  198.18    4.18
  -2  -3  -2  206.00    3.99
   2   3   2  193.84    4.81
  -2  -3  -2  199.07    3.61
   2   3   2  202.14    3.39
   2   3   2  200.26    3.85
  -2  -3  -3  238.21    3.88
   2   3   3  222.00    5.28
   2   3   3  225.78    3.87
  -2  -3  -3  225.92    4.10
   2   3   3  228.52    3.68
  -2  -3  -4  336.94    4.01
  -2  -3  -4  320.68    5.38
  -2  -3  -4  314.97    5.37
  -2  -3  -5 1175.94    6.00
  -2  -3  -5 1124.57   11.02
  -2  -3  -5 1135.98   11.15
  -2  -3  -6  241.61    5.58
  -2  -3  -6  236.32    5.57
  -2  -3  -6  232.75    6.86
  -2  -3  -7  125.57    5.34
  -2  -3  -7  121.17    4.29
  -2  -3  -8   28.07    2.22
  -2  -3  -8   27.27    2.62
  -2  -3  -9    1.88    0.75
  -2  -3  -9    1.05    0.57
  -2  -3 -10   63.14    4.50
  -2  -3 -10   61.93    3.83
   2   3  11   39.56    3.03
  -2  -3 -11   44.37    3.99
  -2  -3 -11   43.25    3.40
   2   3  12   32.02    2.86
  -2  -3 -12   36.74    3.26
  -2  -3 -12   41.86    4.16
   2   3  13    3.45    0.91
  -2  -3 -13    4.89    1.50
  -2  -3 -13    5.44    1.38
  -2  -3 -14    2.97    1.37
  -2  -3 -14    3.22    1.13
   2   3  14    3.47    1.07
  -2  -3 -15    2.28    1.29
  -2  -3 -15    2.37    1.15
   2   3  15    0.89    0.62
  -2  -3 -16    1.65    0.98
  -2  -3 -16    1.24    0.88
   2   3  16    0.86    0.69
  -2  -3 -17    0.12    0.80
  -2  -3 -17    0.76    0.88
  -2  -3 -18   -0.02    0.94
  -2  -3 -18   -0.74    1.19
  -2  -3 -19   -0.31    0.83
  -2  -3 -19    0.18    0.68
   2   4 -16    3.10    1.01
   2   4 -15   -0.04    0.67
  -2  -4  14    1.65    0.98
   2   4 -14   -0.43    0.90
  -2  -4  13    1.65    1.04
   2   4 -13    1.14    0.96
  -2  -4  12   -0.15    0.50
   2   4 -12    1.18    0.80
   2   4 -11    2.16    0.94
  -2  -4  11    1.63    0.86
  -2  -4  10    7.77    1.54
   2   4 -10    9.35    1.77
   2   4  -9   12.50    1.92
  -2  -4   9   11.42    1.77
   2   4  -8    5.96    1.33
  -2  -4   8    6.60    1.30
   2   4  -7   59.14    1.67
  -2  -4   7   53.87    3.33
   2   4  -7   60.51    3.93
  -2  -4   6    1.56    0.66
   2   4  -6    1.28    0.55
   2   4  -5  258.60    7.51
   2   4  -5  276.68    6.73
   2   4  -5  270.68    7.05
  -2  -4   5  257.62    6.22
   2   4  -4   33.21    2.15
   2   4  -4   36.56    2.51
  -2  -4   4   33.26    2.03
   2   4  -3  110.67    3.94
   2   4  -3  117.93    3.68
  -2  -4   3  109.83    3.39
   2   4  -3  113.74    4.30
  -2  -4   2    3.45    0.55
   2   4  -2    3.93    0.75
   2   4  -2    4.05    0.82
   2   4  -2    4.02    0.69
   2   4  -1  192.76    5.43
  -2  -4   1  198.95    5.80
   2   4  -1  207.78    5.15
   2   4  -1  199.34    3.87
  -2  -4   1  193.28    5.64
  -2  -4   1  195.59    3.49
   2   4  -1  204.99    5.41
   2   4   0   33.22    2.11
   2   4   0   34.95    2.08
  -2  -4   0   29.77    2.23
  -2  -4   0   34.70    1.26
   2   4   0   31.83    1.35
   2   4   0   34.91    2.17
  -2  -4  -1    2.74    0.70
   2   4   1    2.42    0.34
  -2  -4  -1    2.56    0.36
   2   4   1    1.84    0.43
   2   4   1    2.55    0.56
   2   4   2   51.38    2.48
  -2  -4  -2   48.08    1.59
   2   4   2   49.15    1.41
   2   4   2   47.07    2.18
   2   4   3    6.19    0.90
   2   4   3    6.51    1.06
  -2  -4  -3    6.13    0.64
  -2  -4  -3    5.44    0.84
   2   4   3    5.48    0.70
  -2  -4  -3    5.62    0.60
  -2  -4  -4  136.63    4.22
  -2  -4  -4  140.05    3.37
  -2  -4  -4  142.60    3.32
   2   4   4  140.05    3.02
  -2  -4  -5   25.53    1.60
  -2  -4  -5   25.13    1.59
  -2  -4  -5   24.88    1.78
  -2  -4  -6  251.83    5.57
  -2  -4  -6  257.21    5.64
  -2  -4  -7  358.10    7.22
  -2  -4  -7  372.41    9.62
  -2  -4  -7  367.68    7.34
  -2  -4  -8   15.44    1.64
  -2  -4  -8   16.03    2.16
  -2  -4  -9  315.78    9.79
  -2  -4  -9  309.97    7.86
  -2  -4 -10  104.99    5.93
  -2  -4 -11   64.04    4.94
   2   4  11   57.19    3.87
  -2  -4 -12   27.89    3.39
  -2  -4 -12   27.37    2.88
   2   4  12   24.64    2.69
  -2  -4 -13   40.78    3.65
  -2  -4 -13   43.80    4.42
   2   4  13   36.16    3.38
   2   4  14   17.52    2.47
  -2  -4 -14   20.98    2.78
  -2  -4 -14   20.20    3.03
  -2  -4 -14   17.74    1.63
  -2  -4 -15    3.08    1.30
   2   4  15    2.18    0.89
  -2  -4 -15    2.83    1.15
  -2  -4 -16    0.40    0.98
  -2  -4 -16    0.99    0.93
   2   4  16    0.22    0.52
  -2  -4 -17    0.39    1.01
  -2  -4 -17   -0.23    0.88
   2   4  17    0.47    0.68
  -2  -4 -18    0.23    0.79
  -2  -4 -18    1.01    0.88
  -2  -4 -19    1.04    0.72
  -2  -4 -19    0.21    1.21
   2   5 -16    0.08    0.64
   2   5 -16   -0.90    0.87
   2   5 -15   -0.52    0.98
   2   5 -14    3.95    1.45
   2   5 -13    4.22    1.50
   2   5 -12    1.37    0.78
  -2  -5  11    6.58    1.56
   2   5 -11    5.90    1.59
  -2  -5  10    1.75    0.94
   2   5 -10    2.53    0.98
  -2  -5   9   14.90    2.04
   2   5  -9   18.69    2.58
   2   5  -8  144.19    6.73
  -2  -5   8  121.06    5.43
   2   5  -7  221.03    8.02
  -2  -5   7  205.53    6.57
   2   5  -6  297.77    9.04
  -2  -5   6  277.22    7.08
   2   5  -5  166.90    6.53
   2   5  -5  170.35    5.31
  -2  -5   5  159.13    4.54
  -2  -5   5  160.38    4.98
   2   5  -4  686.82   12.81
  -2  -5   4  639.79    9.21
   2   5  -4  687.20    9.79
  -2  -5   4  637.26    9.07
  -2  -5   3  168.86    4.78
   2   5  -3  172.41    5.70
   2   5  -3  173.11    4.53
  -2  -5   3  166.49    4.12
   2   5  -2  118.86    4.94
  -2  -5   2  146.51    5.63
   2   5  -2  139.82    5.06
   2   5  -2  141.10    3.63
  -2  -5   2  140.63    3.31
   2   5  -1   16.24    1.80
  -2  -5   1   15.46    1.76
   2   5  -1   16.43    1.71
   2   5  -1   15.83    1.06
  -2  -5   1   15.78    0.92
  -2  -5   0   40.82    2.94
   2   5   0   41.81    2.73
  -2  -5   0   41.64    1.15
   2   5   0   39.78    2.59
   2   5   0   42.14    2.71
   2   5   0   39.33    1.31
   2   5   1    9.07    1.16
   2   5   1    9.93    1.32
  -2  -5  -1    8.66    1.40
   2   5   1    9.70    1.23
   2   5   2    0.37    0.35
   2   5   2    0.56    0.29
   2   5   3  112.79    4.31
   2   5   3  105.47    3.47
  -2  -5  -3  102.73    4.23
  -2  -5  -3  104.26    2.34
  -2  -5  -3  107.07    2.11
  -2  -5  -4  196.28    3.72
   2   5   4  194.21    4.30
  -2  -5  -4  197.62    5.76
  -2  -5  -4  193.09    3.53
  -2  -5  -5  550.51    7.16
  -2  -5  -5  543.80    9.49
  -2  -5  -5  550.90    6.99
   2   5   5  548.52    6.42
  -2  -5  -6   15.91    1.37
   2   5   6   14.80    0.90
  -2  -5  -6   15.03    1.32
  -2  -5  -6   14.37    1.54
  -2  -5  -7    2.70    0.68
  -2  -5  -7    2.44    0.60
  -2  -5  -7    2.39    0.63
  -2  -5  -8  213.60    5.96
  -2  -5  -8  212.99    8.01
  -2  -5  -8  210.97    5.91
  -2  -5  -9   75.41    3.78
  -2  -5  -9   74.85    3.55
  -2  -5  -9   79.58    5.10
  -2  -5 -10   15.88    1.89
   2   5  10   13.82    1.99
  -2  -5 -10   16.46    2.53
  -2  -5 -10   13.54    1.51
   2   5  11    3.76    1.29
  -2  -5 -11    3.88    0.80
  -2  -5 -11    2.66    1.08
  -2  -5 -11    2.29    0.64
  -2  -5 -12    2.20    1.01
  -2  -5 -12    2.10    0.97
  -2  -5 -12    1.28    0.54
   2   5  12    2.06    1.08
   2   5  13    0.49    0.71
  -2  -5 -13    0.28    0.28
  -2  -5 -13    0.46    0.77
  -2  -5 -13   -0.33    0.80
  -2  -5 -14   25.27    3.71
   2   5  14   17.63    2.71
  -2  -5 -14   20.07    2.72
  -2  -5 -14   20.88    1.83
  -2  -5 -15   -0.22    0.49
  -2  -5 -15    0.35    1.13
   2   5  15    0.33    0.80
  -2  -5 -16   12.51    2.90
  -2  -5 -16   10.55    2.26
   2   5  16    9.23    1.99
  -2  -5 -17   11.07    2.41
   2   5  17    7.17    1.77
  -2  -5 -18    4.50    1.98
   2   5  18    2.30    1.19
  -2  -5 -18    1.18    1.22
  -2  -5 -19    0.55    1.13
  -2  -5 -19   -1.01    1.00
   2   6 -15   -1.74    1.56
   2   6 -15    0.03    0.71
   2   6 -14    0.00    0.65
   2   6 -14    0.88    0.83
   2   6 -13    1.88    1.06
   2   6 -13    0.83    0.59
   2   6 -12    1.21    1.00
   2   6 -11   -0.39    0.83
   2   6 -10    9.66    2.07
   2   6  -9   10.77    2.09
  -2  -6   8    4.94    1.14
   2   6  -8    5.75    1.47
   2   6  -7   53.25    4.21
  -2  -6   7   50.86    3.32
   2   6  -6   46.10    3.80
  -2  -6   6   36.63    2.43
   2   6  -6   43.00    1.57
  -2  -6   6   39.85    2.74
   2   6  -5   16.21    2.20
  -2  -6   5   17.11    1.69
  -2  -6   5   18.16    1.71
   2   6  -5   18.12    1.76
  -2  -6   4  316.57    7.27
   2   6  -4  359.43   10.10
  -2  -6   4  336.20    9.82
   2   6  -4  331.52    6.89
  -2  -6   4  336.19    6.74
  -2  -6   3    2.07    0.51
  -2  -6   3    1.59    0.70
  -2  -6   3    1.59    0.63
   2   6  -3    1.55    0.48
   2   6  -3    1.58    0.70
  -2  -6   2   32.13    2.34
  -2  -6   2   36.48    3.05
   2   6  -2   31.34    2.80
   2   6  -2   33.88    1.74
  -2  -6   2   33.56    1.58
  -2  -6   1   30.83    2.80
   2   6  -1   28.68    2.59
  -2  -6   1   30.29    2.83
   2   6  -1   28.58    1.29
  -2  -6   0   29.09    2.71
   2   6   0   26.14    2.30
  -2  -6   0   26.99    2.65
   2   6   1  102.04    4.32
  -2  -6  -1   27.86    2.58
   2   6   2  436.87    8.54
  -2  -6  -2  457.81   10.16
   2   6   3  170.76    5.03
  -2  -6  -3  177.03    6.15
   2   6   4   18.64    1.59
  -2  -6  -4   18.27    1.01
  -2  -6  -4   16.25    0.94
  -2  -6  -4   20.75    2.12
   2   6   5   28.99    1.78
  -2  -6  -5   29.46    1.56
  -2  -6  -5   27.70    1.49
  -2  -6  -5   31.94    2.50
  -2  -6  -6    0.88    0.26
  -2  -6  -6    0.03    0.36
  -2  -6  -6    0.37    0.29
   2   6   6    0.12    0.21
  -2  -6  -7    5.60    1.06
  -2  -6  -7    5.33    0.86
  -2  -6  -7    6.26    0.95
   2   6   7    5.32    0.59
  -2  -6  -8    9.64    1.24
  -2  -6  -8    9.10    1.42
  -2  -6  -9   91.21    4.10
   2   6   9   86.05    5.06
  -2  -6  -9   89.12    4.23
   2   6  10    1.86    0.90
  -2  -6 -10    2.96    0.75
  -2  -6 -10    2.64    1.11
  -2  -6 -10    3.31    0.81
   2   6  11   20.84    2.64
  -2  -6 -11   24.24    2.45
  -2  -6 -11   26.07    3.34
  -2  -6 -11   24.19    2.15
  -2  -6 -12    4.10    0.91
  -2  -6 -12    1.48    0.70
   2   6  12    4.50    1.50
  -2  -6 -12    3.95    1.21
   2   6  13    1.16    1.02
  -2  -6 -13    2.49    0.83
  -2  -6 -13    2.46    0.92
   2   6  14    2.01    0.79
  -2  -6 -14    0.81    0.98
  -2  -6 -14    1.36    1.02
  -2  -6 -15    1.40    0.99
  -2  -6 -15    0.76    1.18
   2   6  15    1.23    1.04
  -2  -6 -16   -0.78    1.01
  -2  -6 -16    1.02    1.09
   2   6  16   -0.03    0.78
  -2  -6 -17   -0.47    0.63
  -2  -6 -17   -1.49    1.21
   2   6  17   -1.21    1.26
  -2  -6 -18    0.66    0.58
   2   6  18    0.62    0.89
  -2  -6 -18    2.66    1.43
  -2  -6 -19    0.24    0.90
  -2  -6 -19    0.80    0.91
   2   7 -14    0.17    0.72
   2   7 -14   -1.11    1.14
   2   7 -13    1.36    1.07
   2   7 -13    3.29    1.22
   2   7 -12   -0.66    0.77
   2   7 -12    1.05    0.63
   2   7 -11    3.31    1.28
   2   7 -11    4.28    1.40
   2   7 -10   -0.02    0.72
   2   7 -10    1.88    1.08
   2   7  -9   -0.21    0.49
   2   7  -9   -0.70    0.70
  -2  -7   8    0.00    0.65
   2   7  -8    0.69    0.56
   2   7  -7    2.93    1.17
  -2  -7   7    5.45    1.54
   2   7  -6    3.57    1.32
  -2  -7   6    3.42    1.24
  -2  -7   6    3.82    0.92
   2   7  -6    4.21    0.59
  -2  -7   5   11.85    1.57
   2   7  -5   13.33    2.14
  -2  -7   5   13.35    2.18
   2   7  -5   10.16    1.32
   2   7  -5   15.48    1.30
  -2  -7   4   34.42    2.63
  -2  -7   4   36.19    3.48
   2   7  -4   38.35    3.53
   2   7  -4   34.18    2.04
   2   7  -4   38.29    2.26
   2   7  -4   33.67    2.17
   2   7  -3   10.27    1.80
  -2  -7   3   10.90    1.83
  -2  -7   3    9.68    1.43
   2   7  -3   11.77    1.05
   2   7  -3   12.04    1.17
   2   7  -3   11.77    1.38
   2   7  -2    4.14    1.11
  -2  -7   2    2.99    1.03
  -2  -7   2    4.12    1.00
   2   7  -2    3.60    0.49
   2   7  -2    3.28    0.51
  -2  -7   1    0.79    0.64
  -2  -7   1    1.19    0.56
   2   7  -1    1.36    0.79
  -2  -7   0   12.63    1.94
   2   7   0   10.75    1.75
   2   7   1    9.35    1.51
  -2  -7  -1   10.68    1.73
   2   7   2   25.58    2.28
  -2  -7  -2   24.84    2.63
  -2  -7  -3   -0.39    0.71
   2   7   3    0.73    0.55
  -2  -7  -4    0.77    0.62
   2   7   4    0.16    0.31
   2   7   5   23.67    1.89
  -2  -7  -5   24.16    1.24
  -2  -7  -5   19.45    1.12
  -2  -7  -5   27.18    2.67
   2   7   6   63.11    2.76
  -2  -7  -6   67.02    2.51
  -2  -7  -6   57.48    2.34
  -2  -7  -6   65.32    4.00
  -2  -7  -7   13.00    1.36
  -2  -7  -7   18.46    1.51
  -2  -7  -7   17.73    2.17
   2   7   7   14.83    1.20
  -2  -7  -8   31.80    2.17
   2   7   8   24.54    1.28
  -2  -7  -8   29.93    2.70
  -2  -7  -8   23.80    1.99
   2   7   8   26.57    2.95
   2   7   9    4.10    1.29
  -2  -7  -9    5.18    1.18
  -2  -7  -9    3.31    0.85
  -2  -7 -10   96.49    4.52
  -2  -7 -10   96.42    4.81
   2   7  10   96.60    5.81
   2   7  11   11.49    2.18
  -2  -7 -11   14.12    1.91
  -2  -7 -11   13.83    1.81
   2   7  12    9.17    2.04
  -2  -7 -12   10.97    1.73
  -2  -7 -12   10.81    1.58
   2   7  13    2.66    1.05
  -2  -7 -13    1.73    0.71
  -2  -7 -13    3.00    1.61
  -2  -7 -13    3.06    0.92
  -2  -7 -14    2.46    1.40
  -2  -7 -14    2.91    1.02
   2   7  14    0.60    0.69
  -2  -7 -15    1.43    0.98
  -2  -7 -15    0.43    1.31
   2   7  15   -1.38    0.87
  -2  -7 -16    1.54    1.24
  -2  -7 -16    0.46    0.77
   2   7  16   -0.77    0.86
  -2  -7 -17    0.53    0.60
  -2  -7 -17   -0.16    0.94
  -2  -7 -18    0.86    0.95
  -2  -7 -18    0.83    0.81
   2   7  18   -0.90    0.74
  -2  -7 -19   -0.35    1.04
   2   7  19   -0.66    1.17
  -2  -8  13   -1.36    0.81
  -2  -8  12    0.77    0.91
   2   8 -12   -0.12    0.95
  -2  -8  11    1.06    1.08
   2   8 -11    3.01    1.51
  -2  -8  10    1.42    1.15
   2   8 -10    0.61    0.78
   2   8 -10    0.55    0.67
  -2  -8   9   11.37    2.52
   2   8  -9   10.79    1.77
   2   8  -9   10.51    2.30
  -2  -8   8    0.45    0.56
   2   8  -8   -0.08    0.55
   2   8  -8    0.28    0.89
   2   8  -7    3.09    1.20
  -2  -8   7    2.47    1.22
   2   8  -7    2.43    0.76
  -2  -8   6   -0.10    0.80
   2   8  -6    0.49    0.56
   2   8  -6   -0.24    0.38
  -2  -8   5   -1.55    1.10
  -2  -8   5    0.66    0.46
   2   8  -5   -0.02    0.31
   2   8  -5    2.30    1.26
   2   8  -5    0.24    0.30
  -2  -8   4   23.19    2.41
   2   8  -4   28.56    3.25
  -2  -8   4   28.52    3.24
   2   8  -4   24.13    1.68
   2   8  -4   29.20    2.22
   2   8  -3   54.76    2.24
   2   8  -3   64.65    3.51
  -2  -8   3   57.11    3.75
  -2  -8   3   65.75    4.85
   2   8  -3   63.99    4.64
   2   8  -3   50.55    2.03
  -2  -8   2   14.28    1.86
   2   8  -2   16.33    1.82
  -2  -8   2   17.49    2.49
   2   8  -2   14.89    2.27
   2   8  -2    7.98    0.50
   2   8  -2    9.97    0.59
  -2  -8   1   20.55    2.72
   2   8  -1   21.87    2.63
   2   8  -1   22.50    2.22
   2   8   0   12.37    2.01
   2   8   0   11.62    1.67
   2   8   1   14.63    2.03
   2   8   1   15.70    1.97
   2   8   2    1.91    0.62
   2   8   2    2.42    0.92
   2   8   3   25.59    2.42
   2   8   3   29.97    2.92
  -2  -8  -3   31.77    3.29
   2   8   4   -0.68    0.84
   2   8   4    0.36    0.42
  -2  -8  -4    0.39    0.87
   2   8   5   10.75    1.44
   2   8   5    9.23    1.72
  -2  -8  -5    9.15    1.73
   2   8   6    5.29    1.44
   2   8   6    5.58    1.00
  -2  -8  -6    4.42    0.57
  -2  -8  -6    4.52    0.58
  -2  -8  -6    5.56    1.39
  -2  -8  -7    5.09    1.39
   2   8   7    2.21    0.89
   2   8   7    3.06    0.66
  -2  -8  -7    3.60    0.63
  -2  -8  -7    2.37    0.54
  -2  -8  -8   16.90    1.54
  -2  -8  -8   12.22    1.34
   2   8   8   15.03    2.34
  -2  -8  -8   17.52    2.38
   2   8   8   13.42    1.16
  -2  -8  -9    1.00    0.79
   2   8   9    0.72    0.86
  -2  -8  -9    1.00    0.52
   2   8   9    0.17    0.15
   2   8  10    1.25    0.56
  -2  -8 -10    1.53    0.74
  -2  -8 -10    1.87    0.83
  -2  -8 -11   -0.06    0.38
  -2  -8 -11    1.01    0.71
   2   8  12   -0.38    0.93
  -2  -8 -12    1.23    0.73
  -2  -8 -12   -0.19    0.62
   2   8  13    0.30    0.91
  -2  -8 -13    1.46    0.76
  -2  -8 -13    1.42    0.90
  -2  -8 -14    6.72    1.64
   2   8  14    3.74    1.40
  -2  -8 -15   -0.19    0.73
   2   8  15    0.18    0.83
  -2  -8 -16    1.20    0.99
   2   8  16   -0.89    0.96
  -2  -8 -17    1.61    1.18
   2   8  17    1.57    1.60
  -2  -8 -18    0.08    0.73
   2   8  18   -0.04    0.95
  -2  -8 -19    0.15    0.69
   2   8  19    0.35    1.31
  -2  -9  12    0.14    0.99
  -2  -9  11    4.09    1.75
   2   9 -11    4.97    1.87
   2   9 -10    2.46    1.30
  -2  -9  10    3.67    1.62
  -2  -9   9   -0.21    0.69
   2   9  -9    0.27    0.70
  -2  -9   8    0.40    0.92
   2   9  -8   -1.02    1.02
   2   9  -7    3.14    1.44
  -2  -9   7   -0.19    0.83
   2   9  -6    2.44    1.17
  -2  -9   6    0.57    1.01
  -2  -9   5    2.47    1.12
   2   9  -5    0.38    0.73
  -2  -9   4    2.72    1.11
   2   9  -4    2.74    1.16
   2   9  -4    1.95    0.62
  -2  -9   3   10.90    2.25
   2   9  -3   12.19    1.73
   2   9  -3   11.14    2.23
   2   9  -2   30.96    3.28
  -2  -9   2   33.28    3.64
   2   9  -2   31.64    2.78
   2   9  -1   22.28    2.76
   2   9  -1   26.41    2.59
   2   9   0   11.27    2.03
   2   9   0   12.62    1.84
   2   9   1   32.60    3.11
   2   9   1   33.34    3.11
   2   9   2   -0.09    0.54
   2   9   2   -0.12    0.33
   2   9   3   29.62    2.82
   2   9   3   31.96    3.23
   2   9   4   20.75    2.25
   2   9   4   21.16    2.65
   2   9   5   45.56    3.14
   2   9   5   44.12    3.97
   2   9   6   39.14    2.81
   2   9   6   40.23    3.79
   2   9   7   63.65    3.29
  -2  -9  -7   58.38    2.03
   2   9   7   71.43    5.18
  -2  -9  -8   20.38    2.72
   2   9   8   18.40    2.77
   2   9   8   13.05    1.35
  -2  -9  -8   17.40    1.42
   2   9   9   -0.34    0.84
  -2  -9  -9    0.88    0.48
  -2  -9  -9    1.93    1.03
   2   9   9    1.22    0.40
   2   9  10    0.51    0.97
  -2  -9 -10    0.76    0.50
   2   9  11    2.54    1.24
  -2  -9 -11    1.72    0.65
   2   9  12   10.66    2.54
  -2  -9 -12    9.65    1.66
  -2  -9 -13    3.72    1.29
   2   9  13    0.62    1.17
  -2  -9 -14    1.72    0.86
   2   9  14    5.39    2.04
  -2  -9 -15   17.88    2.60
   2   9  15   14.16    2.98
  -2  -9 -16    4.63    1.45
   2   9  16    4.73    1.95
   2   9  17   -1.16    1.04
   2   9  18    0.70    0.93
  -2 -10  10    2.50    1.19
  -2 -10   9   -0.35    1.03
   2  10  -9   -0.25    0.97
  -2 -10   8    0.58    1.17
   2  10  -8    0.39    0.74
   2  10  -7   -0.11    0.90
  -2 -10   7    2.94    1.55
   2  10  -6    2.64    1.27
  -2 -10   6    3.37    1.55
  -2 -10   5   11.65    2.50
   2  10  -5    8.09    2.14
   2  10  -4   20.23    3.15
  -2 -10   4   18.08    2.86
   2  10  -3   20.12    3.00
   2  10  -3   19.50    2.25
   2  10  -2    3.61    1.24
   2  10  -2    3.55    1.00
   2  10  -1   13.00    2.28
   2  10  -1   13.32    2.03
   2  10   0    2.63    0.78
   2  10   0    3.39    1.22
   2  10   1    2.42    0.86
   2  10   1    3.35    1.12
   2  10   2   43.24    3.73
   2  10   2   46.71    4.02
   2  10   3   72.97    5.17
   2  10   3   63.73    4.41
   2  10   4   16.31    2.19
   2  10   4   21.65    2.92
   2  10   5   43.80    3.42
   2  10   5   48.12    4.44
   2  10   6   12.86    1.75
   2  10   6   13.64    2.36
   2  10   7   20.72    2.10
   2  10   7   26.57    3.43
   2  10   8   97.84    6.68
   2  10   8   72.63    3.58
   2  10   9   14.44    2.60
   2  10  10    8.48    2.13
   2  10  11   13.98    2.89
   2  10  12    2.31    1.25
   2  10  13    3.52    1.65
   2  10  14   13.23    2.96
   2  10  15    4.94    1.87
   2  10  16    0.92    1.71
  -2 -11   9    0.23    0.78
  -2 -11   8    6.85    2.25
  -2 -11   7    1.84    1.37
   2  11  -7    2.56    1.49
   2  11  -6    0.26    0.71
  -2 -11   6    3.46    1.64
   2  11  -5    5.32    1.87
   2  11  -4   10.40    2.38
   2  11  -3    5.52    1.82
   2  11  -2    0.21    0.74
   2  11  -1    7.66    1.74
   2  11  -1    5.92    1.67
   2  11   0    1.77    0.95
   2  11   0    2.20    1.07
   2  11   1   12.41    2.25
   2  11   1   14.44    2.38
   2  11   2   15.57    2.38
   2  11   2   16.46    2.60
   2  11   3    5.15    1.39
   2  11   3    6.47    1.75
   2  11   4   18.48    2.47
   2  11   4   24.71    3.30
   2  11   5   36.27    3.33
   2  11   5   43.21    4.56
   2  11   6   14.68    2.02
   2  11   6   18.82    3.12
   2  11   7    2.78    0.83
   2  11   7    5.89    1.70
   2  11   8    1.82    1.41
   2  11   9    2.20    1.13
   2  11  10    4.48    1.75
   2  11  11    0.51    0.91
   2  11  12    1.31    1.16
   2  11  13   -2.72    1.86
   2  11  14   -0.18    0.92
   2  11  15   -1.55    1.86
   2  12  -5    0.14    0.96
   2  12  -4    0.12    0.83
   2  12  -3    2.68    1.32
   2  12  -2    1.17    0.91
   2  12  -1   -0.73    1.04
   2  12   0    0.66    0.63
   2  12   0   -0.09    0.58
   2  12   1    0.93    0.72
   2  12   1   -0.52    0.65
   2  12   2    2.66    1.09
   2  12   2    2.08    1.01
   2  12   3    9.11    1.94
   2  12   3   11.04    2.26
   2  12   4   -0.26    0.51
   2  12   4   -0.28    0.71
   2  12   5    1.47    0.74
   2  12   5   -1.41    0.96
   2  12   6    0.35    0.45
   2  12   6   -0.14    0.77
   2  12   7    1.24    1.09
   2  12   8    2.72    1.19
   2  12   9    0.17    0.90
   2  12  10    2.86    1.66
   2  12  11    0.81    1.31
   2  12  12    0.17    1.11
   2  12  13    0.68    1.30
   2  13  -2    1.54    1.08
   2  13  -1    2.17    1.21
   2  13   0    9.03    2.22
   2  13   1    9.42    2.25
   2  13   2    3.53    1.16
   2  13   2    3.51    1.37
   2  13   3    0.55    0.69
   2  13   3    2.25    1.15
   2  13   4    0.34    0.55
   2  13   4    5.61    1.91
   2  13   5    2.62    1.10
   2  13   5    3.44    1.66
   2  13   6    0.78    0.81
   2  13   7   -1.48    1.17
   2  13   8    3.13    1.68
   2  13   9    7.48    2.41
   2  13  10   16.30    3.38
   2  14   1    1.30    0.92
   2  14   2    0.29    0.81
   2  14   3   -0.44    0.90
   2  14   3    0.62    1.11
   2  14   4    2.72    1.66
   2  14   5    2.00    1.27
   2  14   6    5.58    1.93
   2  14   7    1.37    1.09
   3 -12  -6   -0.79    0.78
   3 -12  -5   -0.36    0.76
   3 -12  -4    2.44    1.46
   3 -12  -3    1.53    1.04
   3 -12  -2    4.71    1.71
   3 -11  -9    2.89    1.34
  -3  11   9    2.40    1.73
   3 -11  -8    5.56    1.63
  -3  11   8    3.84    1.99
   3 -11  -7   14.11    2.68
  -3  11   7   19.06    3.64
   3 -11  -6   18.84    3.13
  -3  11   6   17.35    3.33
   3 -11  -5   18.90    3.04
   3 -11  -4   10.12    2.32
   3 -11  -3    5.17    1.73
   3 -11  -2    8.03    2.21
   3 -11  -1    3.05    1.41
   3 -11   0   25.13    3.75
   3 -11   1   18.00    3.33
   3 -11   2    3.95    1.71
   3 -11   3   -0.18    1.42
   3 -11   4    3.46    1.47
   3 -11   5    1.54    1.44
  -3  10  12   16.19    3.48
  -3  10  11    4.37    2.15
  -3  10  10    2.76    1.80
   3 -10  -9   21.72    3.07
  -3  10   9   21.79    3.83
   3 -10  -8    7.31    1.84
  -3  10   8    8.04    2.32
   3 -10  -7    0.44    0.72
  -3  10   7   -2.40    1.68
  -3  10   6   -0.59    0.84
   3 -10  -6    2.57    1.10
  -3  10   5    2.53    1.23
   3 -10  -5    1.55    1.08
  -3  10   4    4.68    1.89
   3 -10  -4    4.31    1.52
   3 -10  -3    9.31    2.22
   3 -10  -2   16.41    2.81
   3 -10  -1   12.14    2.56
   3 -10   0    9.03    2.21
   3 -10   1    7.66    2.00
   3 -10   2    2.17    1.39
   3 -10   3   12.45    2.66
   3 -10   4    3.22    1.53
   3 -10   5    0.24    1.01
   3 -10   6    0.02    0.86
   3 -10   7    1.41    1.29
   3 -10   8    1.14    0.72
   3 -10   9    0.53    0.97
   3  -9 -14    5.53    1.96
   3  -9 -13    2.23    1.60
  -3   9  13   -0.47    1.19
   3  -9 -12    0.55    0.94
  -3   9  12    1.08    1.20
  -3   9  12   -0.75    0.96
  -3   9  11    1.28    0.98
   3  -9 -11   -1.50    0.84
  -3   9  11   -2.19    1.56
  -3   9  10   -0.26    0.70
  -3   9  10    2.22    1.70
  -3   9   9    1.14    0.75
  -3   9   9    1.17    1.10
   3  -9  -9    1.52    0.93
  -3   9   8   10.91    1.74
   3  -9  -8    9.68    1.88
  -3   9   8   13.43    2.87
  -3   9   7   -1.34    1.11
  -3   9   7   -0.02    0.55
   3  -9  -7   -0.87    0.85
  -3   9   6    6.17    2.08
   3  -9  -6    6.42    1.68
  -3   9   6    5.41    1.18
   3  -9  -5   -0.95    0.90
  -3   9   5    0.30    0.98
  -3   9   5    0.48    0.40
   3  -9  -4    1.39    0.95
  -3   9   4    1.64    0.93
  -3   9   4    0.90    0.38
   3  -9  -3   21.63    3.10
  -3   9   3   22.54    3.26
  -3   9   3   20.29    1.98
   3  -9  -2    1.29    1.02
  -3   9   2    1.43    0.64
   3  -9  -1   -1.91    1.09
   3  -9   0    1.92    1.19
   3  -9   1    2.76    1.30
   3  -9   2   -0.31    1.00
   3  -9   3    1.20    1.06
   3  -9   4    6.28    1.95
   3  -9   5    7.28    1.86
   3  -9   6    6.96    1.94
   3  -9   7    3.22    1.31
   3  -9   8    1.51    1.02
   3  -9   9    2.45    1.25
   3  -9  10   -0.46    0.85
   3  -9  11    0.03    0.70
  -3   8  16   -0.12    0.73
  -3   8  15    2.60    1.39
   3  -8 -15    2.49    1.35
  -3   8  14    7.13    2.02
   3  -8 -14    5.81    2.14
  -3   8  14    5.10    2.26
  -3   8  13    1.92    1.33
  -3   8  13    3.74    1.93
   3  -8 -13    1.16    1.42
  -3   8  12   -0.18    0.66
   3  -8 -12   -0.87    1.07
  -3   8  12    1.07    1.61
  -3   8  11    0.33    0.72
  -3   8  11    0.11    0.96
   3  -8 -11    0.72    0.77
  -3   8  10    3.45    1.27
   3  -8 -10    5.06    1.36
   3  -8 -10    4.19    1.49
  -3   8  10    2.99    1.54
  -3   8   9    1.03    0.79
   3  -8  -9    2.12    1.05
   3  -8  -9    2.20    1.30
  -3   8   9    2.72    1.35
   3  -8  -8    0.79    0.61
   3  -8  -8   -1.54    1.09
  -3   8   8   -0.29    1.00
  -3   8   8    0.09    0.54
   3  -8  -7   15.48    2.43
  -3   8   7   14.11    2.81
  -3   8   7   15.44    1.96
  -3   8   6    1.31    0.86
   3  -8  -6   -0.41    0.58
  -3   8   6   -0.02    0.50
   3  -8  -5    4.73    1.51
  -3   8   5    6.75    1.95
  -3   8   5    5.46    1.13
   3  -8  -4   12.29    2.21
  -3   8   4   13.88    1.69
  -3   8   4    8.89    2.14
   3  -8  -3    0.47    0.85
  -3   8   3   -1.10    1.25
  -3   8   3    0.72    0.60
   3  -8  -2    2.72    1.22
  -3   8   2    0.67    0.69
   3  -8  -1   35.66    3.80
  -3   8   1   37.93    2.81
   3  -8   0   15.38    2.59
  -3   8   0   16.43    1.87
   3  -8   1   -0.46    0.62
  -3   8  -1    0.76    0.55
   3  -8   2    0.97    1.02
  -3   8  -2   -0.37    0.54
   3  -8   3   14.98    2.59
  -3   8  -3   13.98    1.95
   3  -8   4    0.72    0.75
  -3   8  -4    0.20    0.51
  -3   8  -5    7.59    1.61
   3  -8   5    6.35    1.84
   3  -8   6   -0.38    0.64
  -3   8  -6   -0.40    0.60
   3  -8   7    2.47    1.48
  -3   8  -7    0.25    0.63
   3  -8   8    0.89    0.71
  -3   8  -8    1.09    0.85
   3  -8   9   -0.77    0.88
  -3   8  -9   -0.37    1.08
   3  -8  10   -0.70    1.05
   3  -8  11   -0.10    1.00
  -3   7  16    0.60    1.05
   3  -7 -16    5.93    1.97
  -3   7  15    2.30    1.22
   3  -7 -15   10.01    2.62
  -3   7  14   -0.22    0.66
   3  -7 -14    1.95    1.58
  -3   7  13    0.83    0.77
   3  -7 -13    1.81    0.99
  -3   7  13    0.99    1.10
  -3   7  12    0.44    0.64
   3  -7 -12    0.88    0.94
  -3   7  12    0.32    0.76
  -3   7  11    0.67    0.88
   3  -7 -11    1.14    0.90
  -3   7  11    0.87    1.20
   3  -7 -10   12.67    1.92
   3  -7 -10   15.13    2.71
  -3   7  10    8.89    1.72
  -3   7  10   14.99    2.92
   3  -7  -9   20.66    2.42
   3  -7  -9   23.83    3.18
  -3   7   9   25.18    3.68
  -3   7   9   21.69    2.52
   3  -7  -8   27.00    2.84
  -3   7   8   25.29    3.48
  -3   7   8   24.91    2.64
   3  -7  -8   24.66    3.04
   3  -7  -7   24.08    2.76
  -3   7   7   26.82    3.56
  -3   7   7   25.75    2.54
   3  -7  -7   26.79    3.03
   3  -7  -6    3.13    1.09
  -3   7   6    4.35    1.54
   3  -7  -6    1.53    0.81
  -3   7   6    3.26    0.93
   3  -7  -5    1.26    1.03
  -3   7   5   -0.22    0.61
  -3   7   5    0.32    0.38
   3  -7  -4   28.31    3.03
  -3   7   4   26.13    3.23
  -3   7   4   29.19    2.47
  -3   7   3   98.38    4.40
   3  -7  -3   92.59    5.60
  -3   7   3   99.10    6.12
   3  -7  -2   27.10    3.07
  -3   7   2   28.95    2.38
  -3   7   2   30.00    3.39
   3  -7  -1   32.56    3.41
  -3   7   1   31.39    2.52
   3  -7   0   34.93    3.63
  -3   7   0   36.33    2.78
  -3   7  -1   10.64    1.49
   3  -7   1   10.36    1.96
   3  -7   2   -0.28    0.57
  -3   7  -2    0.28    0.46
   3  -7   3    5.08    1.54
  -3   7  -3    4.63    1.16
   3  -7   4   50.62    4.57
  -3   7  -4   54.43    3.84
   3  -7   5   17.23    2.75
  -3   7  -5   17.93    2.32
   3  -7   6    4.21    1.61
  -3   7  -6    2.95    1.01
  -3   7  -7    7.35    1.57
   3  -7   7   10.15    2.21
  -3   7  -8    2.36    1.03
   3  -7   8    3.71    1.42
   3  -7   9    5.85    1.79
  -3   7  -9    7.80    1.88
  -3   7 -10    2.77    1.15
   3  -7  10    4.37    1.44
  -3   7 -11    5.97    1.73
   3  -7  11    5.27    1.72
  -3   7 -12    0.66    0.72
   3  -7  12   -1.05    1.24
  -3   7 -13   -0.49    1.49
  -3   6  17    1.64    1.26
  -3   6  16    0.23    0.85
   3  -6 -16    4.02    1.60
  -3   6  15   -0.99    1.03
   3  -6 -15    0.21    1.26
  -3   6  14    1.56    1.23
   3  -6 -14    2.33    1.25
  -3   6  13    0.36    0.77
   3  -6 -13    2.71    1.42
  -3   6  13    2.65    1.49
  -3   6  12    6.18    1.68
   3  -6 -12    5.30    1.83
  -3   6  12    6.94    1.92
  -3   6  11    1.79    0.88
   3  -6 -11    2.51    0.99
  -3   6  11    4.57    1.58
  -3   6  10   13.12    2.05
   3  -6 -10   16.91    2.80
  -3   6  10   18.52    3.06
   3  -6  -9    7.91    1.41
   3  -6  -9    6.15    1.73
  -3   6   9    6.12    1.83
  -3   6   9    4.81    1.20
   3  -6  -8   31.82    2.88
  -3   6   8   32.77    2.96
  -3   6   8   28.43    3.54
   3  -6  -8   28.83    3.30
   3  -6  -7   21.45    2.43
  -3   6   7   26.95    3.45
  -3   6   7   20.84    2.26
   3  -6  -7   21.77    2.63
   3  -6  -6  244.45    8.20
   3  -6  -6  235.27    8.24
  -3   6   6  234.16    7.34
  -3   6   6  244.30    9.82
   3  -6  -5  109.64    5.51
   3  -6  -5  106.57    5.13
  -3   6   5  112.48    4.87
  -3   6   5  106.63    6.37
   3  -6  -4    6.92    1.41
   3  -6  -4    6.17    1.16
  -3   6   4    9.15    1.95
  -3   6   4    7.89    1.36
   3  -6  -3    0.28    0.56
  -3   6   3   -0.35    0.66
  -3   6   3    0.76    0.57
   3  -6  -2  210.74    8.12
  -3   6   2  222.04    8.42
  -3   6   2  228.31    6.65
   3  -6  -1   79.20    5.07
  -3   6   1   81.87    4.01
   3  -6   0   46.33    3.88
  -3   6   0   49.54    3.15
   3  -6   1   59.52    4.51
  -3   6  -1   57.80    3.46
  -3   6  -2   36.66    2.84
  -3   6  -3   55.59    3.62
  -3   6  -4    4.48    0.99
  -3   6  -5    3.35    0.80
  -3   6  -6   37.26    3.31
  -3   6  -7    9.04    1.87
  -3   6  -8    5.97    1.49
   3  -6   9    3.66    1.03
  -3   6  -9    3.09    1.27
   3  -6  10   14.91    2.06
  -3   6 -10   14.63    2.52
   3  -6  10   13.48    2.47
   3  -6  11   -1.43    0.96
  -3   6 -11   -1.12    0.99
  -3   6 -12    6.52    1.95
   3  -6  12    3.61    1.48
  -3   6 -13    4.41    1.76
   3  -6  13    2.98    1.35
  -3   6 -14    2.92    1.48
  -3   6 -14    0.88    1.00
  -3   6 -15   -0.82    1.29
  -3   6 -15    2.21    1.42
  -3   5  17    0.22    0.89
   3  -5 -17    1.81    1.12
  -3   5  16   -0.45    0.89
   3  -5 -16    1.92    1.26
  -3   5  15    0.09    0.61
   3  -5 -15    2.29    1.45
  -3   5  14    0.22    0.73
   3  -5 -14    1.17    1.22
  -3   5  13    1.97    1.00
   3  -5 -13    0.91    0.96
  -3   5  12    0.76    0.81
   3  -5 -12    0.51    0.80
  -3   5  12    0.60    0.82
  -3   5  11    1.00    0.66
  -3   5  11    1.97    1.13
   3  -5 -11    1.89    0.98
  -3   5  10    7.74    1.53
   3  -5 -10   10.92    2.15
  -3   5  10   11.31    2.28
  -3   5   9    4.80    1.26
   3  -5  -9    3.86    0.93
   3  -5  -9    5.55    1.58
  -3   5   9    6.45    1.77
   3  -5  -8   68.97    4.83
   3  -5  -8   71.02    3.94
  -3   5   8   74.66    5.39
  -3   5   8   66.02    4.17
  -3   5   8   61.29    2.76
   3  -5  -7   64.89    3.80
   3  -5  -7   58.34    4.23
  -3   5   7   60.38    4.77
  -3   5   7   56.28    2.94
  -3   5   7   59.11    3.80
   3  -5  -6   91.18    4.58
  -3   5   6   90.55    5.66
  -3   5   6   85.05    3.90
   3  -5  -6   86.42    4.80
  -3   5   6   86.67    4.39
   3  -5  -5  239.03    7.65
   3  -5  -5  239.38    7.49
  -3   5   5  248.35    9.12
  -3   5   5  243.74    7.20
   3  -5  -4  279.07    8.44
   3  -5  -4  277.48    7.53
  -3   5   4  291.99    9.59
  -3   5   4  291.92    7.62
   3  -5  -3  438.61   10.77
   3  -5  -3  433.48    8.64
  -3   5   3  428.32    9.09
  -3   5   3  420.30   11.27
   3  -5  -2   39.40    3.26
  -3   5   2   38.83    2.75
  -3   5   1    1.52    0.56
  -3   5   0   17.19    1.83
  -3   5   0   27.22    2.30
  -3   5  -1   12.93    1.55
  -3   5  -1   13.02    1.62
  -3   5  -2  176.74    6.06
  -3   5  -3  125.79    5.28
   3  -5   3  123.72    5.03
  -3   5  -4  296.56    8.32
   3  -5   4  280.36    7.30
   3  -5   5   51.41    2.99
  -3   5  -5   52.19    3.63
  -3   5  -6   15.66    2.15
  -3   5  -6   16.64    0.93
   3  -5   6   15.56    1.51
   3  -5   7   60.45    3.40
  -3   5  -7   63.50    4.25
  -3   5  -7   65.00    2.44
   3  -5   8   43.62    2.94
  -3   5  -8   39.12    3.60
  -3   5  -8   43.64    2.39
   3  -5   9    1.64    0.47
  -3   5  -9    2.00    0.80
  -3   5  -9    2.31    0.71
   3  -5  10   -0.25    0.58
  -3   5 -10    0.67    0.61
   3  -5  11   -0.84    0.66
  -3   5 -11   -0.63    0.82
  -3   5 -12    2.80    1.50
  -3   5 -13    0.68    1.32
  -3   5 -14   -1.87    1.39
  -3   5 -15   -0.29    0.83
  -3   5 -15    0.44    1.08
  -3   5 -16    1.18    1.03
  -3   5 -16    1.66    1.13
  -3   4  17    0.23    0.85
   3  -4 -17    0.70    1.15
  -3   4  16    5.63    1.88
   3  -4 -16    7.75    2.48
  -3   4  15    9.90    2.14
   3  -4 -15   19.38    3.61
  -3   4  14    0.33    0.68
   3  -4 -14   -0.35    0.87
   3  -4 -13    1.17    1.01
  -3   4  13    1.24    0.96
  -3   4  12   12.45    2.16
   3  -4 -12   14.90    2.75
  -3   4  11    3.34    1.22
   3  -4 -11    5.65    1.75
  -3   4  10    3.59    1.10
   3  -4 -10    4.70    1.43
  -3   4  10    5.99    1.64
   3  -4  -9   36.13    3.68
  -3   4   9   36.61    3.67
  -3   4   9   30.07    2.93
   3  -4  -8   16.20    2.42
  -3   4   8   17.47    2.60
  -3   4   8   16.60    2.02
  -3   4   8   14.04    1.04
   3  -4  -7   43.95    3.59
  -3   4   7   41.51    3.71
  -3   4   7   36.43    2.04
  -3   4   7   38.92    3.05
  -3   4   6   26.20    2.91
  -3   4   6   30.58    2.09
   3  -4  -6   32.49    2.96
  -3   4   6   30.61    2.65
   3  -4  -5    2.58    0.66
  -3   4   5    2.36    1.04
  -3   4   5    2.45    0.78
  -3   4   4    1.35    0.83
   3  -4  -4    1.77    0.66
  -3   4   4    1.27    0.73
   3  -4  -4    0.58    0.50
   3  -4  -3   52.55    3.46
  -3   4   3   64.82    3.45
   3  -4  -3   65.84    3.25
  -3   4   2  178.60    5.74
   3  -4  -2  167.14    4.61
   3  -4  -1    3.60    0.59
  -3   4   1    3.49    0.82
   3  -4  -1    4.51    0.98
   3  -4   0   85.91    3.99
  -3   4   0   85.46    3.98
  -3   4  -1    1.05    0.45
   3  -4   1    1.41    0.63
  -3   4  -1    0.86    0.49
   3  -4   1    0.95    0.49
  -3   4  -2  101.55    3.55
  -3   4  -2  101.90    4.51
   3  -4   2  104.39    4.54
  -3   4  -3    3.01    0.89
   3  -4   3    4.15    0.94
   3  -4   4   50.52    2.96
  -3   4  -4   49.86    3.30
  -3   4  -5   92.62    4.63
   3  -4   5   90.90    3.81
   3  -4   6  103.11    3.82
  -3   4  -6  104.34    2.71
  -3   4  -6  104.94    5.06
   3  -4   6  104.37    3.87
   3  -4   7   16.60    1.61
  -3   4  -7   16.33    1.36
  -3   4  -7   13.31    1.88
   3  -4   7   16.64    1.45
   3  -4   8   78.77    3.67
  -3   4  -8   76.58    4.78
   3  -4   8   78.69    2.73
  -3   4  -8   83.01    3.49
   3  -4   9    5.27    1.00
  -3   4  -9    4.47    1.31
  -3   4  -9    5.05    1.02
   3  -4  10    0.78    0.46
  -3   4 -10    0.14    0.55
  -3   4 -10    0.76    0.59
  -3   4 -11    1.79    1.02
  -3   4 -11    1.34    0.69
  -3   4 -12    2.93    1.26
  -3   4 -12    1.75    0.56
  -3   4 -13    2.09    0.99
  -3   4 -14    4.09    1.83
  -3   4 -15    0.16    1.02
  -3   4 -15    0.66    0.57
  -3   4 -16   -0.95    1.14
  -3   4 -16    0.47    1.07
  -3   3  17   -0.48    0.79
   3  -3 -17   -1.82    1.81
  -3   3  16    1.52    1.09
   3  -3 -16    3.05    1.53
  -3   3  15    0.75    0.95
   3  -3 -15   -0.04    0.91
  -3   3  14    3.30    1.30
   3  -3 -14    8.11    1.95
  -3   3  13   -0.19    0.53
   3  -3 -13    1.32    1.32
  -3   3  12   -0.46    0.77
   3  -3 -12    2.23    0.98
  -3   3  11   -0.44    0.53
   3  -3 -11    0.76    0.94
   3  -3 -10   15.96    2.47
  -3   3  10   15.34    2.20
   3  -3  -9    0.16    0.49
  -3   3   9    1.84    0.94
   3  -3  -8    8.37    1.03
   3  -3  -8    8.05    1.74
  -3   3   8    6.96    1.42
   3  -3  -7   22.31    1.81
   3  -3  -7   26.08    2.78
  -3   3   7   21.35    2.55
  -3   3   7   22.58    1.25
  -3   3   7   24.20    2.44
   3  -3  -6   42.40    2.57
   3  -3  -6   42.57    3.30
  -3   3   6   39.73    2.94
   3  -3  -5    7.71    1.34
   3  -3  -5    7.35    1.12
  -3   3   5    7.73    1.27
   3  -3  -4   77.24    3.84
  -3   3   4   79.25    3.90
   3  -3  -3   64.60    3.16
  -3   3   3   66.06    3.42
   3  -3  -2   71.99    2.98
  -3   3   2   75.81    3.64
   3  -3  -2   73.91    3.69
   3  -3  -1  584.62    7.24
   3  -3  -1  623.34   10.58
  -3   3   1  593.97   10.08
   3  -3  -1  599.78   11.23
   3  -3   0   24.59    2.09
   3  -3   0   24.70    1.15
  -3   3   0   24.76    2.07
   3  -3   0   23.35    2.20
  -3   3  -1   24.30    1.57
   3  -3   1   23.92    2.00
  -3   3  -1   23.21    2.01
   3  -3   1   25.32    2.22
  -3   3  -2  289.25    4.99
   3  -3   2  286.19    6.97
  -3   3  -2  284.70    7.22
   3  -3   2  292.40    7.22
  -3   3  -3  149.65    5.31
   3  -3   3  150.47    5.02
  -3   3  -4   13.58    1.72
   3  -3   4   13.17    1.45
   3  -3   5   50.39    2.19
  -3   3  -5   48.94    3.23
  -3   3  -5   52.61    1.60
   3  -3   5   48.72    2.70
   3  -3   6   16.11    1.30
  -3   3  -6   16.86    1.21
  -3   3  -6   16.76    1.96
   3  -3   6   16.02    1.52
   3  -3   7    8.79    1.08
  -3   3  -7    8.98    1.09
  -3   3  -7   10.22    1.67
   3  -3   7    9.65    1.14
  -3   3  -8    0.94    0.82
   3  -3   8    0.72    0.34
  -3   3  -8    1.10    0.62
  -3   3  -9   54.62    3.24
  -3   3  -9   54.89    4.16
   3  -3   9   56.78    2.24
  -3   3 -10    7.67    1.37
  -3   3 -10    7.92    1.60
  -3   3 -11    1.79    0.95
  -3   3 -11    2.83    0.91
  -3   3 -12   -0.50    0.51
  -3   3 -12    0.95    0.72
  -3   3 -13    1.44    1.15
  -3   3 -13    0.48    0.56
  -3   3 -14    0.75    0.99
  -3   3 -14    0.04    0.77
  -3   3 -15    0.30    0.69
  -3   3 -15    1.41    1.09
  -3   3 -16    0.14    0.87
  -3   3 -16   -0.51    0.87
  -3   3 -17    3.37    1.66
  -3   2  17    0.87    1.15
   3  -2 -17    4.70    1.99
  -3   2  16    5.71    1.91
   3  -2 -16   11.59    2.97
  -3   2  15   13.28    2.61
   3  -2 -15   17.47    3.27
  -3   2  14    0.35    0.61
   3  -2 -14    0.86    0.97
  -3   2  13    7.42    1.86
   3  -2 -13   11.09    2.54
   3  -2 -12   20.27    3.07
  -3   2  12   16.58    2.47
  -3   2  11   15.09    2.25
  -3   2  10   94.31    5.40
  -3   2   9    1.67    0.82
   3  -2  -8   19.39    1.27
  -3   2   8   18.10    2.19
   3  -2  -7   65.22    2.59
  -3   2   7   65.15    3.29
  -3   2   7   62.74    3.78
   3  -2  -6    5.44    0.82
  -3   2   6    4.37    1.03
   3  -2  -5   67.92    3.00
  -3   2   5   60.90    3.50
  -3   2   4  129.41    4.89
   3  -2  -3  341.25    8.04
  -3   2   3  324.53    7.50
   3  -2  -3  356.40    8.66
   3  -2  -2  263.68    6.86
  -3   2   2  271.64    6.72
   3  -2  -2  277.51    7.48
   3  -2  -1  569.72    9.85
  -3   2   1  570.55    9.52
   3  -2  -1  569.71   10.40
   3  -2   0  520.87    9.18
  -3   2   0  516.14    9.06
   3  -2   0  511.69    9.53
   3  -2   1 1008.12   12.80
  -3   2  -1 1012.68   12.83
   3  -2   1 1001.13   12.96
  -3   2  -2   89.03    2.08
   3  -2   2   92.16    3.86
  -3   2  -2   90.16    3.89
   3  -2   3  306.05    7.13
  -3   2  -3  315.18    7.41
  -3   2  -4   39.82    2.68
  -3   2  -5   18.42    1.89
   3  -2   5   18.90    1.09
  -3   2  -5   19.81    1.19
  -3   2  -6    0.84    0.39
  -3   2  -6    0.81    0.37
  -3   2  -7   36.21    2.87
  -3   2  -7   37.72    2.25
  -3   2  -8    4.48    1.18
  -3   2  -8    4.96    0.90
  -3   2  -9   16.36    2.21
  -3   2  -9   13.82    1.70
  -3   2 -10   52.22    4.06
  -3   2 -10   50.81    3.46
  -3   2 -11    0.18    0.73
  -3   2 -11   -0.26    0.43
  -3   2 -12    0.96    0.61
  -3   2 -12    0.03    0.56
  -3   2 -13    4.32    1.37
  -3   2 -13    3.41    1.01
  -3   2 -14    1.48    1.04
  -3   2 -14    0.50    1.21
  -3   2 -15    0.12    0.83
  -3   2 -15   -1.52    1.15
  -3   2 -15   -0.43    0.77
  -3   2 -16   -0.87    1.13
  -3   2 -16    2.15    1.23
  -3   2 -17    1.75    1.15
  -3   1  17    0.37    0.69
   3  -1 -17   -0.09    0.89
  -3   1  16    0.34    0.80
   3  -1 -16   -0.86    1.21
  -3   1  15    0.42    0.83
   3  -1 -15    1.87    1.37
  -3   1  14    8.32    1.91
   3  -1 -14   14.24    2.99
  -3   1  13    7.71    1.84
  -3   1  12   58.52    4.60
  -3   1  11   60.68    4.55
  -3   1  10   12.83    2.06
  -3   1   9    5.49    1.33
  -3   1   8   69.49    4.24
   3  -1  -7   63.96    1.83
  -3   1   7   57.02    3.61
  -3   1   7   59.21    3.25
   3  -1  -6    1.34    0.39
  -3   1   6    1.41    0.46
  -3   1   6    2.05    0.73
  -3   1   5    1.33    0.50
   3  -1  -5    2.29    0.82
  -3   1   5    2.04    0.69
   3  -1  -4  266.21    7.33
  -3   1   4  244.34    6.58
  -3   1   3  443.99    8.61
   3  -1  -3  449.20    9.25
   3  -1  -2  161.47    5.34
  -3   1   2  173.41    5.22
  -3   1   1  245.47    6.09
  -3   1   0  163.40    4.96
  -3   1  -1  278.48    6.51
  -3   1  -2  174.05    5.19
   3  -1   3    7.10    0.60
   3  -1   3    7.28    1.09
  -3   1  -3    7.49    1.09
   3  -1   4  764.88   11.10
  -3   1  -4  754.06   11.23
  -3   1  -5    1.73    0.68
  -3   1  -5    1.04    0.39
  -3   1  -6  135.61    5.16
  -3   1  -6  134.38    4.04
  -3   1  -7   89.79    3.72
  -3   1  -7   91.57    4.44
  -3   1  -8   54.57    3.62
  -3   1  -8   49.23    2.98
  -3   1  -9   50.56    3.70
  -3   1  -9   49.53    3.23
  -3   1 -10   13.89    2.09
  -3   1 -10   14.90    1.97
  -3   1 -11    7.12    1.40
  -3   1 -11    8.11    1.64
  -3   1 -12    3.88    1.06
  -3   1 -12    3.62    1.12
  -3   1 -13   -0.12    0.74
  -3   1 -13    0.27    0.88
  -3   1 -14   12.18    1.90
  -3   1 -14   13.68    2.51
  -3   1 -14   14.81    2.42
  -3   1 -15    1.24    0.63
  -3   1 -15    2.48    1.10
  -3   1 -15    2.56    1.16
  -3   1 -16    2.29    1.61
  -3   1 -16    0.38    0.72
  -3   1 -17    4.30    1.82
  -3   1 -17    2.46    0.74
  -3   1 -18    3.58    1.41
  -3   1 -18    0.63    0.74
  -3   0  17    4.08    1.80
   3   0 -17   -0.56    0.87
  -3   0  16    0.07    0.67
   3   0 -16    1.01    1.56
  -3   0  15    0.57    0.98
  -3   0  14    2.52    1.25
  -3   0  13   12.34    2.37
  -3   0  12    7.43    1.73
  -3   0  11    7.58    1.68
  -3   0  10   -0.72    0.47
  -3   0   9   15.40    2.02
  -3   0   8   46.29    3.38
   3   0  -7  143.71    5.51
  -3   0   7  134.14    5.53
   3   0  -6   20.27    0.81
   3   0  -6   18.75    1.99
  -3   0   6   18.96    1.01
  -3   0   6   20.70    1.89
  -3   0   6   18.78    2.00
   3   0  -5   19.06    1.94
  -3   0   5   21.11    2.02
  -3   0   5   22.90    1.89
   3   0  -4  113.90    4.56
  -3   0   4  115.84    4.05
  -3   0   4  112.98    4.40
  -3   0   3    4.23    0.90
  -3   0   2    8.97    1.18
  -3   0   1    8.83    1.18
  -3   0   0    0.48    0.37
  -3   0  -1   61.88    2.93
  -3   0  -2   74.49    3.24
  -3   0  -3   56.30    2.83
   3   0   3   53.20    2.07
   3   0   4   29.16    1.67
  -3   0  -4   30.50    2.15
   3   0   5   62.00    2.71
  -3   0  -5   62.81    3.26
  -3   0  -6    9.44    1.21
  -3   0  -6   10.37    1.43
  -3   0  -7  286.16    7.69
  -3   0  -7  295.79    7.09
  -3   0  -8  172.76    5.87
  -3   0  -8  172.87    6.30
  -3   0  -9   70.43    4.04
  -3   0  -9   72.92    4.32
  -3   0 -10    4.02    1.09
  -3   0 -10    4.31    1.06
  -3   0 -11   46.76    3.82
  -3   0 -11   43.00    3.57
  -3   0 -12   32.21    3.39
  -3   0 -12   31.15    3.24
  -3   0 -13   29.13    3.40
  -3   0 -13   35.23    3.63
   3   0  13   26.90    2.08
  -3   0 -14    8.12    1.44
  -3   0 -14    7.38    1.68
  -3   0 -14    7.30    1.80
  -3   0 -15    0.70    0.88
  -3   0 -15    1.27    0.81
  -3   0 -15    0.81    0.52
  -3   0 -16   16.51    3.00
  -3   0 -16   19.29    2.99
  -3   0 -17    0.25    1.10
  -3   0 -17    1.36    0.81
  -3   0 -18    1.39    1.61
  -3   0 -18   -1.20    1.50
  -3   0 -19    0.71    0.98
  -3  -1  17    2.34    1.24
   3   1 -17   -0.38    1.34
  -3  -1  16    0.03    1.18
  -3  -1  15    2.20    1.20
  -3  -1  14    0.19    0.85
  -3  -1  13    3.75    1.48
  -3  -1  12    0.12    0.78
  -3  -1  11    4.16    1.27
   3   1 -10    0.33    0.44
  -3  -1  10    0.57    0.72
   3   1  -9  267.17    7.29
  -3  -1   9  251.21    8.36
   3   1  -8   13.83    1.65
  -3  -1   8   12.44    1.75
   3   1  -7   15.95    1.76
  -3  -1   7   17.08    1.97
   3   1  -6   49.30    3.03
  -3  -1   6   46.33    3.06
  -3  -1   6   47.66    2.05
  -3  -1   5    0.06    0.20
  -3  -1   5    0.25    0.23
   3   1  -5    0.48    0.35
  -3  -1   5   -0.31    0.54
   3   1  -4   42.69    2.80
  -3  -1   4   37.69    2.57
  -3  -1   4   39.13    2.48
  -3  -1   4   39.08    1.79
   3   1  -3   26.90    2.18
  -3  -1   3   26.86    2.03
  -3  -1   3   28.65    2.00
  -3  -1   2    2.03    0.56
   3   1  -2    2.71    0.68
  -3  -1   2    3.03    0.66
  -3  -1   1   17.30    1.57
  -3  -1   0   71.85    3.05
  -3  -1  -1  558.98    8.51
  -3  -1  -2  163.01    2.98
  -3  -1  -2  164.14    4.65
   3   1   3   36.44    1.31
  -3  -1  -3   36.45    2.22
  -3  -1  -4    5.19    0.82
   3   1   4    3.89    0.73
   3   1   5  184.75    5.13
  -3  -1  -5  201.73    5.62
   3   1   6    8.39    1.21
  -3  -1  -6   10.43    1.34
  -3  -1  -6    8.41    1.20
   3   1   7   14.57    1.67
  -3  -1  -7   17.46    1.86
  -3  -1  -7   17.73    1.81
  -3  -1  -8   39.54    2.90
  -3  -1  -8   38.98    2.89
  -3  -1  -9   -0.31    0.47
  -3  -1  -9    0.01    0.54
  -3  -1 -10    2.53    0.89
  -3  -1 -10    2.47    0.96
  -3  -1 -11    4.46    1.12
  -3  -1 -11    5.21    1.38
  -3  -1 -12   -0.20    0.59
  -3  -1 -12   -0.44    0.95
   3   1  13    0.28    0.35
  -3  -1 -13    1.85    1.15
  -3  -1 -13    2.03    1.25
   3   1  14    6.13    1.18
  -3  -1 -14   12.17    2.36
  -3  -1 -14    9.41    2.03
  -3  -1 -15    3.59    1.34
  -3  -1 -15    2.16    0.94
  -3  -1 -16    3.24    1.53
  -3  -1 -16    5.46    1.62
  -3  -1 -17    0.72    1.07
  -3  -1 -17   -0.70    0.82
  -3  -1 -18    2.71    1.39
  -3  -1 -18    1.27    0.71
  -3  -1 -19   -0.53    1.22
  -3  -1 -20    0.29    1.15
  -3  -2  16    2.52    1.42
  -3  -2  15    2.45    1.37
  -3  -2  14    0.60    0.94
  -3  -2  13    2.82    1.24
  -3  -2  12    2.85    1.12
  -3  -2  11    6.81    1.59
   3   2 -11    9.71    1.62
   3   2 -10   23.01    2.51
   3   2 -10   20.69    1.86
  -3  -2  10   20.34    2.51
   3   2  -9   78.58    4.41
   3   2  -9   74.73    3.56
  -3  -2   9   75.91    4.58
  -3  -2   8    0.51    0.52
   3   2  -8    1.04    0.66
   3   2  -8    1.18    0.55
  -3  -2   7    6.48    1.23
   3   2  -7    5.20    0.97
   3   2  -7    5.93    1.06
   3   2  -6   12.50    1.59
   3   2  -6   11.51    1.40
  -3  -2   6    9.72    1.15
  -3  -2   6   11.39    1.54
   3   2  -5   22.19    1.02
  -3  -2   5   20.05    1.53
  -3  -2   5   21.25    1.96
  -3  -2   4    2.11    0.51
   3   2  -4    2.37    0.36
   3   2  -4    1.78    0.53
  -3  -2   4    3.06    0.72
  -3  -2   4    2.20    0.71
  -3  -2   3    0.28    0.25
  -3  -2   3    0.27    0.33
   3   2  -3    0.40    0.42
  -3  -2   3    0.35    0.42
   3   2  -2  331.37    6.97
  -3  -2   2  307.07    6.43
  -3  -2   2  341.83    6.91
   3   2  -1  168.85    4.74
  -3  -2   1  168.45    4.59
  -3  -2   1  172.95    4.66
   3   2   0  251.47    5.57
  -3  -2   0  250.78    5.31
  -3  -2   0  251.70    5.47
  -3  -2  -1  855.49    9.10
   3   2   1  858.73   10.12
  -3  -2  -1  841.98   10.05
  -3  -2  -1  852.33    9.33
  -3  -2  -2  368.73    5.82
   3   2   2  374.69    6.55
  -3  -2  -2  372.45    6.72
   3   2   3   73.80    2.50
  -3  -2  -3   76.91    3.10
   3   2   3   71.70    2.92
   3   2   4  651.43    7.78
   3   2   4  664.66    9.11
  -3  -2  -4  657.69    9.36
   3   2   4  640.52    9.88
   3   2   5  183.22    5.00
  -3  -2  -5  180.63    5.10
   3   2   5  179.17    5.50
  -3  -2  -6  164.06    5.18
   3   2   6  139.78    5.11
  -3  -2  -7   25.84    2.18
  -3  -2  -7   26.48    2.31
  -3  -2  -8  152.53    5.59
  -3  -2  -8  146.65    5.85
  -3  -2  -9   80.39    4.30
  -3  -2  -9   91.11    4.91
  -3  -2 -10   46.84    3.71
  -3  -2 -10   42.73    3.31
  -3  -2 -11  177.03    7.18
  -3  -2 -11  191.12    7.88
  -3  -2 -12   30.35    1.83
  -3  -2 -12   32.04    3.22
  -3  -2 -12   32.22    3.44
  -3  -2 -13    5.01    0.77
  -3  -2 -13    6.70    1.68
  -3  -2 -13    6.13    1.76
   3   2  14    3.10    0.94
  -3  -2 -14    2.75    1.12
  -3  -2 -14    1.82    1.09
   3   2  15    2.41    0.93
  -3  -2 -15    2.30    1.24
  -3  -2 -15    2.17    1.17
  -3  -2 -16    6.09    1.93
  -3  -2 -16    4.21    1.68
  -3  -2 -17    2.90    1.33
  -3  -2 -17    5.05    2.01
  -3  -2 -18    2.43    1.83
  -3  -2 -18   -1.16    0.96
  -3  -2 -19    1.50    1.02
  -3  -2 -19    0.69    0.87
  -3  -2 -20    0.82    1.07
  -3  -3  16   -3.43    1.49
  -3  -3  15   -0.80    0.92
  -3  -3  14    2.49    0.88
   3   3 -14    2.57    0.98
  -3  -3  13    0.33    0.59
   3   3 -13    1.64    0.88
  -3  -3  12   10.71    2.05
   3   3 -12   11.35    1.99
   3   3 -11   22.61    2.68
  -3  -3  11   22.44    2.70
   3   3 -10   23.93    2.67
  -3  -3  10   23.97    2.71
   3   3  -9   62.50    2.90
   3   3  -9   61.98    4.10
  -3  -3   9   56.42    3.92
   3   3  -8  152.71    4.68
   3   3  -8  151.75    6.19
  -3  -3   8  138.15    5.91
   3   3  -7   95.92    3.83
   3   3  -7   98.51    4.83
  -3  -3   7   98.44    4.68
   3   3  -6   14.01    1.82
  -3  -3   6   12.31    1.55
   3   3  -5  271.87    4.86
  -3  -3   5  282.44    6.82
   3   3  -5  261.82    7.35
  -3  -3   5  260.25    6.82
   3   3  -4   22.76    1.42
   3   3  -4   21.94    1.97
  -3  -3   4   20.78    1.82
  -3  -3   4   21.40    1.85
   3   3  -4   17.32    1.85
   3   3  -3   97.25    2.87
  -3  -3   3  100.92    4.26
   3   3  -3  101.16    4.03
  -3  -3   3   94.61    3.60
  -3  -3   3   95.26    3.74
  -3  -3   2  533.70    9.21
   3   3  -2  531.83    8.61
  -3  -3   2  540.07    8.10
  -3  -3   2  522.05    8.40
  -3  -3   1  879.15   11.13
   3   3  -1  892.85   10.56
  -3  -3   1  875.50    9.99
  -3  -3   1  867.73   10.56
  -3  -3   0 1013.76   10.47
   3   3   0 1041.22   11.30
   3   3   0 1035.56   10.91
  -3  -3   0 1029.30   11.54
   3   3   1 1499.82   12.75
  -3  -3  -1 1490.74   14.01
  -3  -3  -1 1507.21   12.66
   3   3   1 1524.57   12.95
  -3  -3  -1 1498.25   13.11
  -3  -3  -2   98.47    3.56
   3   3   2   95.52    3.13
  -3  -3  -2   95.13    3.25
  -3  -3  -2   95.22    3.14
   3   3   3  192.71    4.86
   3   3   3  192.16    4.47
  -3  -3  -3  189.12    4.66
  -3  -3  -3  187.09    4.11
   3   3   4  526.88    8.23
   3   3   4  518.77    7.61
  -3  -3  -4  515.89    6.37
  -3  -3  -4  523.19    8.06
  -3  -3  -5   71.92    3.13
   3   3   5   72.58    3.01
   3   3   5   71.11    3.71
  -3  -3  -5   73.82    2.23
  -3  -3  -6   35.92    2.38
  -3  -3  -7    7.97    1.16
  -3  -3  -8   11.43    1.43
  -3  -3  -8   10.99    1.66
  -3  -3  -9   43.58    3.53
  -3  -3  -9   43.43    3.09
  -3  -3 -10   75.62    4.30
  -3  -3 -10   76.40    4.87
  -3  -3 -11   16.73    2.17
  -3  -3 -11   18.84    2.65
  -3  -3 -11   13.36    0.71
  -3  -3 -12   88.04    5.19
  -3  -3 -12   90.48    5.83
  -3  -3 -13   53.12    4.69
  -3  -3 -13   54.24    4.28
  -3  -3 -14    7.58    1.63
   3   3  14    4.93    1.14
  -3  -3 -14    7.36    1.94
   3   3  15    0.75    0.78
  -3  -3 -15   -0.14    0.70
  -3  -3 -15    0.65    0.81
  -3  -3 -16    7.74    1.94
  -3  -3 -16    7.22    2.04
   3   3  16    2.83    1.07
  -3  -3 -17    2.58    1.47
  -3  -3 -17    3.10    1.58
  -3  -3 -18    2.40    1.27
  -3  -3 -18    1.97    1.12
  -3  -3 -19    0.43    0.97
  -3  -3 -19    2.68    1.44
  -3  -3 -20    1.44    1.34
  -3  -4  16    0.17    0.85
  -3  -4  15   -0.13    1.04
   3   4 -15   -0.46    0.64
  -3  -4  14   -1.03    1.09
   3   4 -14    1.99    1.08
  -3  -4  13    3.37    1.11
   3   4 -13    4.07    1.41
  -3  -4  12    0.98    0.72
   3   4 -12    3.15    1.23
  -3  -4  11   10.04    1.92
   3   4 -11    9.60    1.84
  -3  -4  10    0.11    0.63
   3   4 -10    0.51    0.68
   3   4  -9   18.55    2.35
  -3  -4   9   15.19    2.06
  -3  -4   8    9.29    1.59
   3   4  -8   11.10    1.13
   3   4  -8   10.13    1.72
   3   4  -7   62.24    2.88
   3   4  -7   65.93    4.25
  -3  -4   7   58.94    3.64
  -3  -4   6   27.17    2.36
   3   4  -6   26.40    2.63
   3   4  -5  223.10    5.42
  -3  -4   5  211.23    6.05
   3   4  -5  222.68    7.28
   3   4  -4  603.28    8.78
   3   4  -4  601.59   10.26
  -3  -4   4  582.52    9.39
   3   4  -4  579.98   11.29
   3   4  -3  164.26    4.59
   3   4  -3  164.92    5.06
  -3  -4   3  160.70    4.58
   3   4  -2 1487.58   13.58
   3   4  -2 1456.85   14.04
  -3  -4   2 1456.41   12.87
   3   4  -1  378.52    6.71
  -3  -4   1  380.27    7.96
   3   4  -1  364.67    6.55
  -3  -4   1  356.30    6.07
   3   4  -1  355.59    7.70
   3   4   0  175.11    4.60
  -3  -4   0  162.73    5.37
  -3  -4   0  164.57    4.99
   3   4   0  162.16    4.12
  -3  -4   0  160.06    3.85
   3   4   0  158.68    4.85
  -3  -4  -1  173.46    5.40
  -3  -4  -1  180.32    4.94
   3   4   1  178.65    4.11
  -3  -4  -1  166.97    3.95
   3   4   1  172.88    4.72
  -3  -4  -2  494.41    7.83
   3   4   2  484.95    8.85
  -3  -4  -2  480.41    9.00
  -3  -4  -2  492.34    6.93
   3   4   2  481.29    6.50
   3   4   2  485.37    7.43
  -3  -4  -3  143.01    3.93
   3   4   3  142.68    4.80
  -3  -4  -3  145.09    3.91
   3   4   3  147.69    3.86
   3   4   3  145.08    3.61
  -3  -4  -4   40.66    1.96
   3   4   4   40.06    2.58
  -3  -4  -4   40.91    2.16
   3   4   4   40.68    2.02
  -3  -4  -5    0.37    0.17
  -3  -4  -5    0.58    0.38
  -3  -4  -6   12.95    0.89
  -3  -4  -6   12.63    1.36
  -3  -4  -6   12.36    1.33
  -3  -4  -7   43.66    1.35
  -3  -4  -7   44.92    2.74
  -3  -4  -8  118.77    4.73
  -3  -4  -9   44.29    3.06
  -3  -4  -9   41.29    3.55
  -3  -4 -10   43.69    3.21
  -3  -4 -10   44.24    3.84
  -3  -4 -11    3.75    1.12
  -3  -4 -11    4.40    1.48
  -3  -4 -12   15.52    2.20
  -3  -4 -12   14.40    2.44
   3   4  13    1.20    0.71
  -3  -4 -13   -0.20    0.61
  -3  -4 -13    0.05    0.94
   3   4  14    9.42    1.83
  -3  -4 -14   12.95    2.09
  -3  -4 -14   14.51    2.72
   3   4  15    0.24    0.80
  -3  -4 -15    0.78    0.62
   3   4  16    1.10    0.78
  -3  -4 -16    2.35    1.04
  -3  -4 -16    2.84    1.25
  -3  -4 -17    2.23    1.32
  -3  -4 -17    0.64    0.62
   3   4  17    0.56    0.64
  -3  -4 -18   -0.61    1.01
  -3  -4 -18    0.85    0.73
  -3  -4 -19   -0.20    0.92
  -3  -4 -19    1.12    1.28
   3   5 -16    0.24    0.75
   3   5 -15    2.73    1.30
  -3  -5  14    0.03    0.62
   3   5 -14    1.42    1.05
  -3  -5  13    1.90    0.80
   3   5 -13    2.46    1.14
  -3  -5  12   -0.14    0.79
   3   5 -12   -0.19    0.61
  -3  -5  11    1.38    0.94
   3   5 -11    3.72    1.40
  -3  -5  10    1.40    0.65
   3   5 -10    2.33    1.12
   3   5  -9   -0.76    0.65
  -3  -5   9   -0.13    0.61
  -3  -5   8    0.07    0.41
   3   5  -8    0.38    0.68
  -3  -5   7    8.26    1.36
   3   5  -7   10.79    1.80
   3   5  -7   10.44    1.12
  -3  -5   6    1.34    0.51
   3   5  -6    0.96    0.85
  -3  -5   5   30.99    2.30
   3   5  -5   32.52    2.99
   3   5  -4   12.20    1.51
   3   5  -4   10.86    1.41
   3   5  -4    9.03    1.51
  -3  -5   4   10.15    1.25
  -3  -5   4    9.13    1.55
   3   5  -3   16.14    1.65
   3   5  -3   16.71    1.63
  -3  -5   3   17.09    2.01
  -3  -5   3   16.42    1.44
   3   5  -3   17.33    2.05
  -3  -5   2    0.43    0.48
  -3  -5   2    0.09    0.68
   3   5  -2   -0.14    0.46
   3   5  -2    0.27    0.42
   3   5  -2    0.29    0.33
  -3  -5   2    0.95    0.37
  -3  -5   1    0.57    0.59
  -3  -5   1   -0.31    0.67
   3   5  -1    0.28    0.48
   3   5  -1    0.54    0.52
   3   5  -1    0.20    0.38
  -3  -5   1    0.62    0.33
   3   5   0   16.84    1.68
  -3  -5   0   12.83    1.74
  -3  -5   0   15.69    1.11
   3   5   0   15.30    1.24
   3   5   0   15.63    1.72
  -3  -5  -1  271.02    4.47
   3   5   1  274.01    6.54
  -3  -5  -1  280.09    7.61
   3   5   1  274.58    4.65
   3   5   1  270.11    6.56
   3   5   2  120.02    4.91
  -3  -5  -2  117.48    3.06
   3   5   2  118.71    2.88
   3   5   2  122.32    4.19
   3   5   3  183.23    6.07
   3   5   3  182.16    3.64
  -3  -5  -3  187.48    4.17
   3   5   3  184.80    4.74
  -3  -5  -4    6.02    0.85
   3   5   4    5.47    0.78
  -3  -5  -4    4.54    0.89
  -3  -5  -5   52.82    2.51
  -3  -5  -5   51.48    3.07
  -3  -5  -5   52.58    2.41
  -3  -5  -6   10.67    1.24
  -3  -5  -6   10.13    1.40
  -3  -5  -6   11.77    1.26
  -3  -5  -7    1.19    0.45
  -3  -5  -7    1.84    0.55
  -3  -5  -8    6.43    1.14
  -3  -5  -9   29.12    2.42
  -3  -5 -10   52.24    3.46
  -3  -5 -11   19.41    2.23
  -3  -5 -11   21.98    2.97
  -3  -5 -12   39.49    3.39
  -3  -5 -12   45.79    4.44
   3   5  13    1.30    1.09
  -3  -5 -13    1.78    1.03
  -3  -5 -13    0.82    1.03
   3   5  14    2.63    1.07
  -3  -5 -14    1.33    0.95
  -3  -5 -14    1.75    0.65
  -3  -5 -14    2.83    1.39
   3   5  15    0.33    0.75
  -3  -5 -15    1.70    1.13
  -3  -5 -15    1.46    0.62
  -3  -5 -15    1.77    0.82
   3   5  16    2.53    1.21
  -3  -5 -16    1.46    1.16
  -3  -5 -16    2.22    1.53
  -3  -5 -17   -0.50    1.15
  -3  -5 -17   -0.19    1.44
   3   5  17   -0.54    0.72
  -3  -5 -18    0.12    0.69
  -3  -5 -18    0.10    0.77
   3   5  18    0.00    0.81
  -3  -5 -19    1.10    1.14
  -3  -5 -19    1.11    1.56
   3   6 -15    0.33    0.81
   3   6 -14    3.06    1.41
   3   6 -13   -0.74    0.68
  -3  -6  12    0.81    0.66
   3   6 -12   -0.35    0.62
  -3  -6  11    1.74    0.74
   3   6 -11    0.40    0.72
   3   6 -10    1.88    1.14
  -3  -6  10   -0.11    0.58
  -3  -6   9    0.61    0.47
   3   6  -9    1.85    1.06
   3   6  -8   10.22    1.92
  -3  -6   8   10.51    1.68
  -3  -6   7   30.84    2.66
   3   6  -7   32.69    3.38
  -3  -6   6   25.65    2.27
   3   6  -6   28.42    3.00
  -3  -6   5   56.17    3.11
   3   6  -5   61.96    4.29
   3   6  -4   59.15    3.20
  -3  -6   4   60.24    2.94
   3   6  -4   63.12    4.27
  -3  -6   3   25.27    2.81
   3   6  -3   24.82    1.92
  -3  -6   3   26.96    2.80
   3   6  -3   31.06    2.85
  -3  -6   3   26.30    1.78
  -3  -6   2   20.34    2.41
   3   6  -2   17.54    1.49
  -3  -6   2   19.91    2.39
  -3  -6   2   17.92    1.35
   3   6  -2   19.13    2.24
  -3  -6   1   64.69    4.13
   3   6  -1   67.49    2.60
  -3  -6   1   73.72    4.36
  -3  -6   1   66.94    2.27
   3   6  -1   66.76    3.94
  -3  -6   0    0.90    0.76
  -3  -6   0   -0.34    0.48
   3   6   0    0.42    0.41
   3   6   0    0.04    0.24
  -3  -6   0    0.01    0.15
  -3  -6  -1    2.04    0.84
  -3  -6  -1    3.78    1.08
   3   6   1    3.60    0.45
   3   6   1    3.65    0.78
  -3  -6  -1    3.79    0.45
   3   6   2  164.12    2.68
  -3  -6  -2  165.49    2.89
  -3  -6  -2  166.93    6.12
   3   6   2  163.98    5.27
  -3  -6  -3   29.53    2.57
  -3  -6  -3   26.92    1.37
   3   6   3   27.70    2.04
  -3  -6  -4  223.30    4.48
  -3  -6  -4  222.77    6.91
   3   6   4  232.39    5.56
  -3  -6  -4  219.07    3.97
  -3  -6  -5  128.51    3.72
   3   6   5  130.48    3.84
  -3  -6  -5  126.47    5.21
  -3  -6  -5  123.34    3.42
   3   6   6  116.93    3.33
  -3  -6  -6  117.12    4.95
  -3  -6  -6  113.59    3.65
  -3  -6  -6  116.03    3.86
  -3  -6  -7    3.98    0.77
  -3  -6  -7    3.70    0.79
  -3  -6  -7    4.63    1.09
  -3  -6  -8    9.44    1.45
  -3  -6  -8    8.37    1.18
  -3  -6  -9    6.59    1.21
  -3  -6  -9    5.77    1.14
  -3  -6 -10  116.48    5.16
  -3  -6 -10  109.61    4.99
  -3  -6 -11    4.83    1.19
  -3  -6 -11    3.50    0.97
  -3  -6 -12    2.72    1.26
  -3  -6 -12    1.73    0.89
   3   6  13    1.81    1.10
  -3  -6 -13    1.78    0.70
  -3  -6 -13   -0.43    0.72
   3   6  14   -1.28    0.90
  -3  -6 -14    0.83    0.62
  -3  -6 -14    0.43    0.39
  -3  -6 -14    0.55    0.99
   3   6  15    2.08    0.93
  -3  -6 -15    0.79    0.66
  -3  -6 -15    0.35    0.89
   3   6  16    4.97    1.46
  -3  -6 -16    4.11    1.76
  -3  -6 -16    4.69    1.60
  -3  -6 -17    3.91    1.61
  -3  -6 -17    5.05    1.88
   3   6  17    2.07    1.19
  -3  -6 -18    1.37    0.80
   3   6  18    0.17    0.61
  -3  -6 -19   -0.78    0.80
  -3  -6 -19    1.00    0.98
   3   7 -14    0.88    1.02
   3   7 -14   -0.16    0.90
   3   7 -13    0.49    0.81
   3   7 -12    0.77    0.84
   3   7 -11    0.37    0.55
   3   7 -10    4.80    1.61
  -3  -7   9    3.50    0.98
   3   7  -9    5.52    1.68
  -3  -7   8    3.31    1.01
   3   7  -8    4.54    1.49
  -3  -7   7    2.63    0.90
   3   7  -7    2.51    0.99
  -3  -7   6   16.03    2.50
  -3  -7   6   16.26    1.81
   3   7  -6   16.53    2.47
  -3  -7   5    5.14    0.97
  -3  -7   5    2.69    0.99
   3   7  -5    5.08    1.37
   3   7  -4  102.06    5.66
  -3  -7   4   98.27    5.87
   3   7  -4   88.38    3.84
  -3  -7   4   95.53    3.70
  -3  -7   3    0.58    0.27
  -3  -7   3   -0.44    0.62
   3   7  -3    0.21    0.26
   3   7  -3    0.40    0.49
   3   7  -2   51.47    3.79
  -3  -7   2   52.84    4.09
   3   7  -2   49.10    2.37
  -3  -7   2   56.18    4.30
  -3  -7   2   49.56    2.10
  -3  -7   1    4.16    1.15
   3   7  -1    3.71    0.57
   3   7  -1    4.67    1.36
  -3  -7   1    3.49    0.48
  -3  -7   1    4.60    1.22
   3   7   0   39.35    3.08
  -3  -7   0   36.59    3.33
   3   7   0   32.93    1.10
  -3  -7   0   40.83    3.49
  -3  -7   0   33.30    1.02
  -3  -7  -1    1.25    0.77
  -3  -7  -1   -0.35    0.53
   3   7   1    1.02    0.53
  -3  -7  -2  183.29    7.13
   3   7   2  178.43    6.06
  -3  -7  -3  151.54    6.30
   3   7   3  145.35    5.15
  -3  -7  -4   54.29    1.76
  -3  -7  -4   62.92    4.02
  -3  -7  -4   52.00    1.53
   3   7   4   59.29    3.12
  -3  -7  -5   54.06    2.20
  -3  -7  -5   53.32    3.71
  -3  -7  -5   51.17    1.97
   3   7   5   55.74    2.83
  -3  -7  -6   67.76    2.77
   3   7   6   64.19    2.78
  -3  -7  -6   65.63    4.07
  -3  -7  -6   61.69    2.54
   3   7   7   57.62    2.38
  -3  -7  -7   60.62    2.89
  -3  -7  -7   60.11    3.84
  -3  -7  -7   53.04    2.62
  -3  -7  -8    7.69    1.43
  -3  -7  -8    5.93    0.99
  -3  -7  -9   13.50    1.62
  -3  -7  -9   12.71    1.79
  -3  -7 -10   60.52    3.61
  -3  -7 -10   59.64    3.94
  -3  -7 -11   51.21    3.58
  -3  -7 -11   47.08    3.47
   3   7  12    2.64    0.82
  -3  -7 -12    4.58    1.14
  -3  -7 -12    4.71    1.17
   3   7  13   -0.83    1.09
  -3  -7 -13    1.85    0.91
  -3  -7 -13    1.12    0.88
   3   7  14    4.79    1.64
  -3  -7 -14    5.19    1.21
  -3  -7 -14    4.62    1.46
   3   7  15    6.72    1.85
  -3  -7 -15    5.42    1.71
   3   7  16    5.92    1.92
  -3  -7 -16    4.77    1.61
  -3  -7 -17   -1.78    1.00
   3   7  17   -1.99    1.48
  -3  -7 -18    3.71    1.74
   3   7  18    1.07    0.96
  -3  -7 -19    2.59    1.49
   3   7  19    0.95    1.09
  -3  -8  12    0.24    0.74
   3   8 -12   -1.12    1.30
   3   8 -11    1.28    0.67
  -3  -8  11    3.47    1.71
   3   8 -10    3.86    1.57
  -3  -8  10    3.70    1.43
  -3  -8   9   -1.25    0.72
   3   8  -9   -0.41    0.67
  -3  -8   8   15.17    2.82
   3   8  -8   13.34    2.43
  -3  -8   7   18.12    3.01
   3   8  -7   23.07    3.14
  -3  -8   6   28.42    3.59
   3   8  -6   31.38    3.62
   3   8  -5   18.87    2.65
  -3  -8   5   24.90    3.24
   3   8  -5   24.04    1.92
  -3  -8   4    2.84    1.46
   3   8  -4    0.93    0.74
  -3  -8   3    1.72    1.06
   3   8  -3    0.53    0.61
   3   8  -2  134.90    6.58
  -3  -8   2  138.29    7.05
   3   8  -2  121.40    3.09
  -3  -8   1    0.55    0.63
   3   8  -1    0.02    0.45
  -3  -8   0    6.73    1.56
  -3  -8   0    5.05    1.48
   3   8   0    6.71    1.49
  -3  -8  -1    3.79    1.19
   3   8   1    3.59    1.02
  -3  -8  -2    3.69    1.24
   3   8   2    3.29    0.89
  -3  -8  -3    8.65    1.79
   3   8   3    5.12    1.11
  -3  -8  -4  196.97    7.89
   3   8   4  184.24    6.06
  -3  -8  -5  157.19    6.90
   3   8   5  157.46    5.28
  -3  -8  -6  175.27    3.89
  -3  -8  -6  168.70    7.10
   3   8   6  173.75    5.19
  -3  -8  -7   92.83    3.17
  -3  -8  -7  111.50    5.74
   3   8   7  104.14    3.65
  -3  -8  -7  108.13    3.61
  -3  -8  -8   56.27    2.90
   3   8   8   51.16    2.24
  -3  -8  -8   45.98    2.63
  -3  -8  -8   59.43    4.21
  -3  -8  -9   11.35    1.95
  -3  -8  -9   11.02    1.45
  -3  -8 -10   32.66    2.64
  -3  -8 -10   30.06    3.02
   3   8  10   27.77    3.36
   3   8  11    7.83    1.82
  -3  -8 -11    6.46    1.40
  -3  -8 -11    7.38    1.34
   3   8  12    0.95    1.03
  -3  -8 -12    2.78    1.06
  -3  -8 -12    2.09    0.85
  -3  -8 -13    2.20    0.98
   3   8  13   -0.68    0.97
  -3  -8 -13    1.79    0.80
   3   8  14    1.12    0.98
  -3  -8 -14    2.38    1.03
  -3  -8 -14    1.22    0.97
   3   8  15    1.09    1.13
  -3  -8 -15    3.28    1.34
  -3  -8 -16    1.46    1.06
   3   8  16    3.54    1.49
  -3  -8 -17    3.26    1.42
   3   8  17    3.17    1.49
  -3  -8 -18    1.49    1.51
   3   8  18    1.83    1.37
  -3  -8 -19   -1.59    1.51
   3   8  19    0.23    1.01
   3   9 -11   -0.13    0.70
  -3  -9  11   -0.09    0.80
   3   9 -10    0.76    1.09
  -3  -9  10    0.75    1.08
  -3  -9   9    0.74    0.97
   3   9  -9   -1.67    1.44
  -3  -9   8    8.00    2.14
   3   9  -8    5.25    1.80
  -3  -9   7    3.20    1.45
   3   9  -7    1.56    0.81
  -3  -9   6   13.01    2.54
   3   9  -6   10.17    2.23
  -3  -9   5   14.49    2.69
   3   9  -5   11.23    2.30
   3   9  -4   60.75    4.97
  -3  -9   4   66.62    5.50
   3   9  -4   64.63    3.55
   3   9  -3    2.51    0.78
  -3  -9   3    3.71    1.40
   3   9  -3    1.09    0.56
   3   9  -2    4.71    1.12
  -3  -9   2    6.55    1.69
   3   9  -2    3.82    1.22
  -3  -9   1    0.85    0.73
   3   9  -1    3.70    1.23
   3   9   0    4.40    1.31
   3   9   1    2.98    1.07
   3   9   2   37.30    3.24
  -3  -9  -2   38.33    3.94
   3   9   3   28.13    2.68
  -3  -9  -3   28.64    3.34
   3   9   4   64.18    3.86
  -3  -9  -4   71.71    5.15
  -3  -9  -5   25.25    3.05
   3   9   5   25.15    2.32
  -3  -9  -6    9.10    1.84
   3   9   6    9.46    1.32
  -3  -9  -7   18.02    1.23
  -3  -9  -7   20.84    2.76
   3   9   7   20.19    1.82
  -3  -9  -8   72.21    2.99
  -3  -9  -8   74.40    5.13
   3   9   8   63.04    2.88
   3   9   8   72.27    5.31
  -3  -9  -9    0.84    0.79
   3   9   9    0.45    0.97
  -3  -9  -9   -0.29    0.27
  -3  -9 -10    1.16    1.03
   3   9  10    0.20    0.67
  -3  -9 -10    0.79    0.42
  -3  -9 -11   -0.56    0.54
   3   9  11    0.30    0.76
  -3  -9 -11    0.39    0.43
  -3  -9 -12    2.14    1.03
   3   9  12    2.19    1.17
  -3  -9 -12    1.63    0.67
  -3  -9 -13    1.09    0.56
   3   9  13    0.46    0.88
  -3  -9 -13    0.70    0.59
   3   9  14   16.67    3.07
  -3  -9 -14   16.53    2.38
   3   9  15    2.93    1.57
  -3  -9 -15   -0.22    0.58
  -3  -9 -16    0.17    0.67
   3   9  16    0.62    1.30
   3   9  17    0.38    1.17
   3   9  18    1.97    1.35
  -3 -10  10    2.25    1.53
  -3 -10   9    3.62    1.65
   3  10  -9   -0.30    0.69
  -3 -10   8    4.21    1.62
   3  10  -8    1.94    1.30
   3  10  -7   -0.89    1.14
  -3 -10   7   -0.13    0.84
  -3 -10   6    7.52    2.09
   3  10  -6    5.84    1.84
  -3 -10   5    2.68    1.31
   3  10  -5    0.96    0.92
   3  10  -4   -0.91    0.90
  -3 -10   4   -0.66    0.94
   3  10  -3    0.07    0.76
  -3 -10   3    1.18    1.08
   3  10  -3    2.42    1.18
   3  10  -2    0.27    0.42
   3  10  -2    0.51    0.77
   3  10  -1   13.98    2.37
   3  10  -1   15.24    2.16
   3  10   0   15.87    2.43
   3  10   0   11.10    1.90
   3  10   1   11.45    1.95
   3  10   1    8.18    1.62
   3  10   2    0.39    0.38
   3  10   2    0.45    0.34
   3  10   3    9.67    1.71
   3  10   3   10.12    1.92
   3  10   4    3.90    1.42
   3  10   4    2.91    0.97
   3  10   5    0.65    0.68
   3  10   5    1.21    0.64
  -3 -10  -5    2.13    0.99
   3  10   6   12.45    2.26
   3  10   6    9.29    1.50
  -3 -10  -6   10.39    2.19
   3  10   7    4.59    1.56
   3  10   7    3.66    0.89
  -3 -10  -7    4.06    1.36
   3  10   8    8.54    1.98
   3  10   8    5.81    1.01
  -3 -10  -8    8.14    2.00
   3  10   9   -0.83    0.55
  -3 -10  -9    0.12    0.95
   3  10  10    9.30    2.26
  -3 -10 -10    8.07    1.90
   3  10  11    1.00    1.15
  -3 -10 -11    0.09    0.69
   3  10  12   -0.89    1.02
  -3 -10 -12    0.05    0.87
   3  10  13   -0.95    1.00
  -3 -10 -13   -0.70    0.85
   3  10  14    1.02    1.04
   3  10  15    3.39    1.68
   3  10  16    2.59    1.66
  -3 -11   8    0.56    1.08
  -3 -11   7    0.92    1.26
   3  11  -7    0.29    0.77
  -3 -11   6   -0.58    0.84
   3  11  -6    2.48    1.59
  -3 -11   5    2.10    1.45
   3  11  -5    0.94    1.09
   3  11  -4    3.62    1.52
   3  11  -3    4.98    1.51
   3  11  -2    4.51    1.44
   3  11  -1    1.96    0.84
   3  11  -1    1.80    1.34
   3  11   0    8.38    1.68
   3  11   0    7.35    1.87
   3  11   1    6.87    1.68
   3  11   1    5.85    1.45
   3  11   2   16.58    2.42
   3  11   2   15.00    2.45
   3  11   3   20.03    2.61
   3  11   3   27.85    3.41
   3  11   4   -0.40    0.81
   3  11   4   -1.14    0.84
   3  11   5   17.95    2.90
   3  11   5   11.54    1.84
   3  11   6    2.35    1.00
   3  11   6    3.34    0.99
   3  11   7    2.00    1.20
   3  11   7    0.03    0.31
   3  11   8    7.29    2.05
   3  11   9   22.14    3.42
   3  11  10   13.50    2.87
   3  11  11   15.98    3.03
   3  11  12    5.33    1.82
   3  11  13    2.19    1.44
   3  11  14   -1.36    1.31
   3  11  15   -0.03    0.98
   3  12  -5    1.07    1.00
   3  12  -4    3.94    1.61
   3  12  -3    5.44    1.88
   3  12  -2    5.53    1.79
   3  12  -1    9.95    2.24
   3  12   0   11.40    2.35
   3  12   0   14.15    2.39
   3  12   1   18.04    2.79
   3  12   1   19.70    2.95
   3  12   2    3.88    1.27
   3  12   2    1.36    0.81
   3  12   3   -0.07    0.55
   3  12   3    0.59    0.61
   3  12   4    2.45    1.24
   3  12   4    3.56    1.12
   3  12   5    5.41    1.66
   3  12   5    7.38    1.62
   3  12   6    0.92    1.05
   3  12   6   -0.25    0.64
   3  12   7    2.06    0.99
   3  12   8   -0.23    0.95
   3  12   9    3.62    1.77
   3  12  10    7.96    2.34
   3  12  11    6.53    2.19
   3  12  12   10.60    2.94
   3  12  13    3.23    1.54
   3  13  -2   11.52    2.74
   3  13  -1    9.86    2.32
   3  13   0    0.94    0.62
   3  13   1    2.32    1.11
   3  13   1    2.73    1.39
   3  13   2    0.86    0.63
   3  13   2    2.42    1.15
   3  13   3    0.35    0.86
   3  13   3    1.35    1.20
   3  13   4   -0.54    0.64
   3  13   4    1.04    0.99
   3  13   5    0.43    0.53
   3  13   5    0.44    0.96
   3  13   6   -0.53    1.15
   3  13   7    6.05    1.91
   3  13   8    1.86    1.17
   3  13   9    0.07    0.97
   3  13  10    0.99    1.50
   3  13  11    1.41    1.37
   3  14   1    1.08    0.66
   3  14   2   -0.10    0.66
   3  14   3    2.08    1.01
   3  14   3    2.69    1.31
   3  14   4    4.14    1.78
   3  14   5    1.20    0.97
   3  14   6    2.37    1.31
   3  14   7    1.66    1.25
   4 -11  -9    0.49    0.80
   4 -11  -8   -0.10    0.64
   4 -11  -7   -1.38    1.11
   4 -11  -6    0.06    0.76
   4 -11  -5   -1.11    1.16
   4 -11  -4    2.06    1.21
   4 -11  -3    3.51    1.37
   4 -11  -2    1.77    1.31
   4 -11  -1    1.03    0.85
   4 -11   0   -0.93    0.78
   4 -11   1   -0.69    1.18
   4 -11   2    2.07    1.25
   4 -10 -10    2.21    1.20
   4 -10  -9   -0.30    0.78
   4 -10  -8    1.77    0.96
   4 -10  -7   -0.61    0.64
   4 -10  -6   -2.19    1.40
   4 -10  -5    0.88    1.17
   4 -10  -4    3.27    1.52
   4 -10  -3    3.72    1.58
   4 -10  -2    2.03    1.04
   4 -10  -1    6.03    1.89
   4 -10   0   -1.10    1.39
   4 -10   1    1.72    0.98
   4 -10   2   -0.80    0.68
   4 -10   3    1.03    1.21
   4 -10   4    0.12    0.95
   4 -10   5    2.04    1.08
   4 -10   6   -0.86    0.94
   4  -9 -13    2.70    1.31
   4  -9 -12    1.55    0.88
   4  -9 -11    2.62    1.29
   4  -9 -10    0.49    0.54
  -4   9   9    5.34    1.53
   4  -9  -9    5.75    1.56
   4  -9  -8   -1.06    0.92
  -4   9   8    0.19    0.46
   4  -9  -7    0.11    0.62
  -4   9   7    1.45    0.84
   4  -9  -6   -0.53    0.81
  -4   9   6   -0.33    0.59
   4  -9  -5   -0.16    0.85
  -4   9   5    0.35    0.65
   4  -9  -4    0.81    0.77
  -4   9   4    0.23    0.45
   4  -9  -3    3.33    1.38
   4  -9  -2    3.59    1.46
   4  -9  -1    0.84    0.92
   4  -9   0    0.88    0.64
   4  -9   1    2.92    1.54
   4  -9   2    0.30    0.70
   4  -9   3    4.37    1.64
   4  -9   4    0.46    0.65
   4  -9   5    0.95    0.71
   4  -9   6   -0.27    0.85
   4  -9   7    2.00    1.62
   4  -9   8    0.31    0.89
   4  -9   9    0.99    0.95
   4  -9  10   -0.72    1.44
  -4   8  15    0.91    0.91
  -4   8  14    1.16    1.04
   4  -8 -14    0.68    0.87
  -4   8  13   -0.75    0.92
   4  -8 -13    1.48    1.17
  -4   8  12    1.49    1.01
   4  -8 -12    0.80    0.78
  -4   8  11   -0.01    0.60
   4  -8 -11   -0.69    0.98
  -4   8  10   12.44    2.30
   4  -8 -10   14.84    2.37
   4  -8 -10   15.85    2.81
   4  -8  -9   12.42    2.17
   4  -8  -9   12.51    2.43
  -4   8   9   11.76    1.98
   4  -8  -8    1.32    0.90
   4  -8  -8    2.31    1.13
  -4   8   8    1.57    0.79
   4  -8  -7   65.04    5.03
  -4   8   7   66.68    4.45
   4  -8  -6   90.49    6.02
  -4   8   6   93.33    5.11
   4  -8  -5   31.34    3.57
  -4   8   5   36.63    3.15
   4  -8  -4   22.46    3.07
  -4   8   4   21.34    2.34
   4  -8  -3   18.19    2.79
  -4   8   3   21.27    2.32
   4  -8  -2    6.20    1.81
  -4   8   2    5.48    1.23
   4  -8  -1    3.04    1.31
  -4   8   1    5.85    1.26
   4  -8   0   -0.34    0.82
  -4   8   0    0.51    0.44
   4  -8   1    6.25    1.80
  -4   8  -1    4.24    1.22
   4  -8   2    4.19    1.47
  -4   8  -2    0.66    0.55
   4  -8   3   16.73    2.99
  -4   8  -3   16.74    2.34
   4  -8   4    0.06    0.70
  -4   8  -4    1.63    1.03
   4  -8   5   10.37    2.41
  -4   8  -5    9.34    1.89
   4  -8   6    7.91    2.33
  -4   8  -6    8.53    1.94
  -4   8  -7   12.54    2.31
   4  -8   7   11.53    2.62
  -4   8  -8   -0.36    0.76
   4  -8   8    1.21    1.06
   4  -8   9   -1.31    1.08
   4  -8  10    3.97    1.67
   4  -8  11   -0.27    1.11
  -4   7  15    0.10    0.75
   4  -7 -15    0.58    0.71
  -4   7  14    1.93    1.21
   4  -7 -14    2.51    1.26
  -4   7  13    1.35    0.94
   4  -7 -13    3.65    1.88
  -4   7  12    3.51    1.13
   4  -7 -12    7.09    2.28
  -4   7  11    1.75    0.97
   4  -7 -11   -2.48    1.49
   4  -7 -10    7.32    1.55
   4  -7 -10    5.59    1.66
  -4   7  10    6.23    1.48
   4  -7  -9   13.88    2.22
   4  -7  -9   13.91    2.46
  -4   7   9   14.76    2.29
   4  -7  -8   31.73    3.27
   4  -7  -8   31.38    3.47
  -4   7   8   29.93    3.09
   4  -7  -7   54.80    4.36
   4  -7  -7   53.10    4.30
  -4   7   7   50.79    3.87
   4  -7  -6   22.17    2.78
   4  -7  -6   24.73    2.77
  -4   7   6   20.85    2.45
   4  -7  -5   12.77    1.82
   4  -7  -5   13.73    2.19
  -4   7   5   12.87    1.87
   4  -7  -4    2.01    1.03
  -4   7   4    1.10    0.84
   4  -7  -3   18.51    2.70
  -4   7   3   23.46    2.46
   4  -7  -2   27.05    3.33
  -4   7   2   29.00    2.72
   4  -7  -1   83.39    5.80
  -4   7   1   90.19    4.82
   4  -7   0   63.21    5.17
  -4   7   0   64.05    4.07
   4  -7   1   52.57    4.75
  -4   7  -1   56.59    3.91
   4  -7   2   22.85    3.19
  -4   7  -2   22.67    2.53
   4  -7   3   42.53    4.40
  -4   7  -3   46.19    3.76
   4  -7   4   13.04    2.49
  -4   7  -4   12.45    1.99
  -4   7  -5    8.99    1.83
   4  -7   5   12.82    2.60
  -4   7  -6    1.31    0.79
   4  -7   6   -0.63    1.21
  -4   7  -7    1.27    0.68
   4  -7   7    1.78    1.07
   4  -7   8    0.58    0.88
  -4   7  -8    0.38    0.91
  -4   7  -9    6.62    1.86
   4  -7   9    9.43    2.36
  -4   7 -10   -0.44    1.00
   4  -7  10   -0.63    0.75
  -4   7 -11    0.77    0.66
   4  -7  11    1.34    1.12
  -4   7 -12    2.46    1.30
   4  -7  12    0.94    1.14
  -4   7 -13   -0.18    0.67
  -4   6  16   -0.61    0.87
  -4   6  15    0.01    0.72
   4  -6 -15    0.29    1.10
  -4   6  14    0.94    1.04
   4  -6 -14    1.68    1.29
  -4   6  13    6.89    1.84
   4  -6 -13    9.56    2.43
  -4   6  12   -0.57    0.61
   4  -6 -12    0.07    0.91
  -4   6  11    0.53    0.87
   4  -6 -11    0.56    1.02
   4  -6 -10    0.90    0.93
   4  -6 -10    0.77    0.68
  -4   6  10   -0.40    0.58
   4  -6  -9    2.31    0.86
   4  -6  -9    2.72    1.16
  -4   6   9    3.97    1.18
   4  -6  -8    0.91    0.84
   4  -6  -8    0.57    0.72
  -4   6   8    1.30    0.83
   4  -6  -7    1.72    0.80
   4  -6  -7    2.17    0.95
  -4   6   7    2.74    0.99
   4  -6  -6    1.51    0.67
   4  -6  -6    1.57    0.83
  -4   6   6    1.01    0.63
   4  -6  -5   44.34    3.78
   4  -6  -5   43.95    3.39
  -4   6   5   46.21    3.46
   4  -6  -4   35.67    3.48
   4  -6  -4   35.35    2.79
  -4   6   4   35.31    3.03
   4  -6  -3  129.24    6.65
  -4   6   3  134.51    5.79
   4  -6  -2    1.88    1.04
  -4   6   2    2.63    0.90
   4  -6  -1    7.01    1.66
  -4   6   1    7.03    1.25
  -4   6   0    0.27    0.41
  -4   6  -1   12.41    1.86
  -4   6  -2    4.29    1.12
  -4   6  -3    0.65    0.83
  -4   6  -4    4.52    1.22
  -4   6  -5    1.05    0.72
  -4   6  -6    3.22    1.20
  -4   6  -7    0.47    0.66
  -4   6  -8    3.37    1.01
  -4   6  -9   13.52    2.55
  -4   6 -10    1.45    0.91
  -4   6 -11    0.38    0.68
  -4   6 -12   -0.23    0.93
  -4   6 -13   -0.26    0.98
   4  -6  13    0.14    0.62
  -4   6 -14    1.49    1.53
  -4   6 -15    0.21    0.82
  -4   5  16    0.70    0.80
   4  -5 -16    4.98    2.29
  -4   5  15    5.82    1.91
   4  -5 -15    4.94    2.09
  -4   5  14    0.39    0.63
   4  -5 -14    3.61    1.54
  -4   5  13    3.07    1.08
   4  -5 -13    7.57    2.23
  -4   5  12    2.43    1.14
   4  -5 -12    2.99    1.36
   4  -5 -11    5.62    1.66
  -4   5  11    6.01    1.55
   4  -5 -10    0.22    0.34
   4  -5 -10    0.05    0.82
  -4   5  10    0.21    0.59
   4  -5  -9    6.68    1.30
   4  -5  -9    7.38    1.77
  -4   5   9    4.36    1.36
   4  -5  -8    1.04    0.74
  -4   5   8    0.25    0.47
   4  -5  -8    0.20    0.70
   4  -5  -7    9.25    1.77
   4  -5  -7    8.09    1.49
  -4   5   7    9.70    1.79
   4  -5  -6    4.19    1.08
   4  -5  -6    5.36    1.20
  -4   5   6    6.81    1.45
   4  -5  -5   57.08    4.00
   4  -5  -5   53.04    3.62
  -4   5   5   58.02    3.91
   4  -5  -4    0.63    0.43
   4  -5  -4    1.46    0.68
  -4   5   4    0.42    0.44
   4  -5  -3    1.32    0.56
   4  -5  -3    1.98    0.87
  -4   5   3    0.77    0.46
   4  -5  -2  231.80    5.71
  -4   5   2  243.51    7.75
  -4   5   1    5.46    1.16
  -4   5   0    2.05    0.88
  -4   5  -1   22.79    2.04
  -4   5  -1   32.01    2.87
  -4   5  -2    0.38    0.51
  -4   5  -3    6.86    1.45
  -4   5  -4    0.11    0.72
  -4   5  -5   48.60    3.85
  -4   5  -6    1.03    0.69
  -4   5  -7   12.25    2.07
  -4   5  -8    5.39    1.48
  -4   5  -9    0.69    0.70
  -4   5 -10    6.81    1.92
  -4   5 -11   11.95    2.56
  -4   5 -12    0.58    0.70
  -4   5 -13    0.90    1.10
  -4   5 -14    0.71    0.96
  -4   5 -15    0.48    0.98
  -4   4  16    4.51    1.76
   4  -4 -16    4.11    2.20
  -4   4  15    7.22    2.14
   4  -4 -15   10.89    2.76
  -4   4  14   -0.19    0.72
   4  -4 -14    0.26    0.78
  -4   4  13    0.62    0.77
   4  -4 -13    1.69    0.69
  -4   4  12    6.55    1.69
   4  -4 -12    6.57    2.03
   4  -4 -11    7.64    2.08
  -4   4  11    3.62    1.20
   4  -4 -10   13.80    2.45
  -4   4  10   10.46    1.95
   4  -4  -9   12.22    1.52
   4  -4  -9   17.71    2.70
  -4   4   9   19.20    2.50
   4  -4  -8   91.09    4.32
   4  -4  -8   82.08    5.44
  -4   4   8   83.19    5.03
   4  -4  -7    9.77    1.48
   4  -4  -7    7.53    1.70
  -4   4   7    8.62    1.69
   4  -4  -6    5.97    1.30
   4  -4  -6    8.05    1.46
  -4   4   6    5.76    1.28
   4  -4  -5    4.80    1.06
   4  -4  -5    4.21    1.11
  -4   4   5    5.04    1.16
   4  -4  -4  144.66    6.05
   4  -4  -4  141.99    5.49
  -4   4   4  150.22    6.04
   4  -4  -3  156.49    5.30
  -4   4   3  165.83    6.22
   4  -4  -2   11.77    1.28
  -4   4   2   13.37    1.87
   4  -4  -1   34.85    1.87
  -4   4   1   37.94    2.97
  -4   4   0    0.72    0.78
  -4   4  -1    6.93    0.98
  -4   4  -1    6.14    1.15
  -4   4  -2   20.05    1.58
  -4   4  -2   23.90    2.42
  -4   4  -3   31.25    2.85
  -4   4  -4  104.86    5.29
  -4   4  -5  156.15    6.58
  -4   4  -6   13.54    2.04
   4  -4   6   13.34    1.65
  -4   4  -7    3.01    1.15
   4  -4   7    2.52    0.75
  -4   4  -8    0.54    0.49
   4  -4   9    3.75    0.87
  -4   4  -9    2.21    1.04
  -4   4  -9    2.58    0.67
   4  -4  10    0.28    0.33
  -4   4 -10    0.53    0.85
  -4   4 -11    2.42    1.20
  -4   4 -12    1.09    0.66
  -4   4 -13    3.14    1.62
  -4   4 -14    1.31    0.99
  -4   4 -15    0.54    1.12
  -4   4 -16    1.52    1.08
  -4   4 -16    4.17    1.56
  -4   3  16    5.99    1.76
   4  -3 -16    6.60    2.17
  -4   3  15    7.28    1.99
   4  -3 -15   11.10    2.88
  -4   3  14   -0.19    0.76
   4  -3 -14    0.02    0.72
  -4   3  13    8.58    2.07
   4  -3 -13   13.22    2.85
   4  -3 -12   30.65    3.90
  -4   3  12   20.98    2.97
   4  -3 -11    1.54    1.00
  -4   3  11    5.25    1.71
   4  -3 -10    6.30    1.74
  -4   3  10    5.64    1.47
   4  -3  -9   19.53    1.63
  -4   3   9   18.27    2.45
  -4   3   8   16.95    1.05
  -4   3   8   18.26    2.40
  -4   3   7   21.61    2.48
  -4   3   6   33.77    3.00
  -4   3   5   50.97    3.56
  -4   3   4    4.34    1.04
  -4   3   3   21.19    2.21
  -4   3   2    3.85    1.03
  -4   3   1  401.41    9.45
   4  -3  -1  394.72    6.52
   4  -3   0  293.81    4.53
  -4   3   0  295.22    8.09
  -4   3  -1  204.04    6.80
  -4   3  -2  117.34    5.18
  -4   3  -2  116.78    3.09
  -4   3  -3   31.29    2.73
  -4   3  -4  226.95    7.50
   4  -3   4  236.26    7.06
  -4   3  -5   19.65    2.23
   4  -3   5   21.54    2.06
  -4   3  -6  183.66    7.07
   4  -3   6  177.12    5.91
   4  -3   7   24.40    2.12
  -4   3  -7   23.74    2.70
   4  -3   8    8.92    0.98
  -4   3  -8    7.74    1.67
   4  -3   8    8.45    1.23
   4  -3   9    8.40    1.01
  -4   3  -9    7.82    1.12
  -4   3  -9    8.95    1.78
  -4   3 -10   15.93    1.80
   4  -3  10   18.31    1.70
  -4   3 -10   14.71    2.34
   4  -3  11    0.25    0.43
  -4   3 -11   -0.38    0.65
  -4   3 -11    0.39    0.54
  -4   3 -12    6.91    1.84
  -4   3 -12    9.50    1.61
  -4   3 -13   14.00    2.74
  -4   3 -14    1.28    1.03
  -4   3 -15    1.95    1.33
  -4   3 -16   -1.18    0.87
  -4   3 -16   -0.25    0.87
  -4   2  16    0.00    0.78
   4  -2 -16   -0.69    1.20
  -4   2  15    1.56    1.39
   4  -2 -15    0.35    0.99
  -4   2  14    1.07    0.98
   4  -2 -14    3.79    1.65
  -4   2  13    3.06    1.46
   4  -2 -13    5.41    2.09
  -4   2  12   -2.47    1.13
  -4   2  11    3.52    1.13
  -4   2  10   12.34    2.09
   4  -2  -9    0.18    0.17
  -4   2   9    0.16    0.65
   4  -2  -8    0.21    0.19
  -4   2   8    0.81    0.67
   4  -2  -7  104.92    3.82
  -4   2   7  104.80    5.31
   4  -2  -6   17.98    1.68
  -4   2   6   17.22    2.04
  -4   2   5   18.13    2.05
  -4   2   4   16.89    2.04
  -4   2   3  125.26    5.21
  -4   2   2    2.68    0.95
  -4   2   1   68.15    3.76
  -4   2   0   75.57    3.98
  -4   2  -1   30.05    2.54
  -4   2  -2   42.37    1.42
  -4   2  -2   43.45    3.11
  -4   2  -3  260.23    7.61
  -4   2  -4  419.54    9.82
  -4   2  -5   50.59    3.50
  -4   2  -6   88.78    4.76
   4  -2   7  206.26    3.47
  -4   2  -7  204.90    7.49
   4  -2   8  215.21    4.27
  -4   2  -8  221.00    5.58
  -4   2  -8  213.54    7.95
  -4   2  -9   87.61    5.32
  -4   2  -9   92.16    4.03
  -4   2 -10    2.04    0.73
  -4   2 -10    0.73    0.41
  -4   2 -11    0.01    0.58
  -4   2 -11    0.37    0.37
  -4   2 -12    1.61    1.04
  -4   2 -12    2.80    1.06
  -4   2 -13    0.42    0.71
  -4   2 -13    1.23    0.74
  -4   2 -14    0.45    0.86
  -4   2 -14    0.75    0.76
  -4   2 -15    0.62    0.70
  -4   2 -16    5.96    2.11
  -4   2 -17   -3.10    2.00
  -4   1  16    0.89    0.78
   4  -1 -16    3.48    2.16
  -4   1  15    1.71    0.79
   4  -1 -15    2.20    1.23
  -4   1  14    3.00    1.39
  -4   1  13   10.96    2.28
  -4   1  12    1.55    1.10
  -4   1  11    0.51    0.60
  -4   1  10   -0.42    0.66
  -4   1   9  112.03    5.95
   4  -1  -8   14.93    0.94
  -4   1   8   15.41    2.10
   4  -1  -7   17.42    1.32
  -4   1   7   15.49    2.06
  -4   1   6   -0.42    0.56
  -4   1   5  111.87    5.08
  -4   1   4   19.18    2.08
  -4   1   3    7.05    1.25
  -4   1   2  157.99    5.71
  -4   1   1   25.93    2.29
  -4   1   0    4.32    1.00
  -4   1  -1  205.82    6.42
  -4   1  -2    0.14    0.40
   4  -1   3  326.35    4.69
  -4   1  -3  324.92    8.22
   4  -1   4    8.48    0.80
  -4   1  -4    8.42    1.29
  -4   1  -5    5.99    1.14
  -4   1  -6   29.56    2.72
  -4   1  -7    9.94    1.56
  -4   1  -8   31.64    2.98
  -4   1  -8   32.88    2.37
  -4   1  -9   18.22    2.42
  -4   1  -9   13.90    1.71
  -4   1 -10   46.25    3.86
  -4   1 -10   50.92    3.44
  -4   1 -11   32.31    2.98
  -4   1 -11   30.98    3.33
  -4   1 -12    1.09    1.02
  -4   1 -12    2.12    0.98
  -4   1 -13    1.46    0.56
  -4   1 -13    0.74    0.54
  -4   1 -14    1.31    0.79
  -4   1 -14    1.02    1.40
  -4   1 -15    4.85    1.55
  -4   1 -15    6.04    1.66
  -4   1 -16   -0.60    0.91
  -4   1 -16    0.62    0.62
  -4   1 -17    1.93    1.15
  -4   0  16    1.59    1.24
   4   0 -16    1.81    1.68
  -4   0  15   -0.62    0.71
  -4   0  14    7.97    1.97
  -4   0  13    9.26    2.10
  -4   0  12    8.15    1.90
  -4   0  11   16.90    2.65
  -4   0  10    0.82    0.74
  -4   0   9   28.80    3.06
  -4   0   8   71.76    4.52
   4   0  -7  136.98    2.54
  -4   0   7  126.12    5.78
  -4   0   7  131.87    3.08
  -4   0   6   53.88    3.64
  -4   0   5    1.53    0.70
  -4   0   4    0.72    0.60
  -4   0   3   53.05    3.24
  -4   0   2  191.41    6.19
  -4   0   1  186.13    5.96
  -4   0   0  372.82    8.39
  -4   0  -1   43.91    2.91
  -4   0  -2  211.69    6.33
  -4   0  -3  193.58    6.10
  -4   0  -4  393.69    8.93
   4   0   4  376.36    6.52
   4   0   5  197.05    4.91
  -4   0  -5  207.85    6.60
   4   0   6  132.62    4.42
  -4   0  -6  143.80    5.65
  -4   0  -7  187.38    6.74
  -4   0  -8   86.31    4.78
  -4   0  -9   42.57    3.45
  -4   0  -9   41.90    3.00
  -4   0 -10   13.15    2.10
  -4   0 -10   14.22    1.93
  -4   0 -11   29.59    3.23
  -4   0 -11   28.02    2.83
  -4   0 -12   27.51    3.24
  -4   0 -12   28.99    3.06
  -4   0 -13    0.91    0.90
  -4   0 -13    1.09    0.49
  -4   0 -14    3.93    1.29
  -4   0 -14    6.04    1.58
  -4   0 -15    0.57    1.12
  -4   0 -15    1.06    0.90
  -4   0 -16    1.46    0.83
  -4   0 -16    1.17    1.26
  -4   0 -17    0.35    1.15
  -4   0 -17    0.87    0.92
  -4   0 -18    0.02    0.78
  -4   0 -18    3.61    1.81
  -4  -1  16    1.05    1.01
  -4  -1  15    0.00    0.71
  -4  -1  14   12.75    2.53
  -4  -1  13    2.41    1.08
  -4  -1  12    4.78    1.46
  -4  -1  11    0.75    0.68
  -4  -1  10  134.59    6.74
  -4  -1   9   76.08    4.86
  -4  -1   8    0.34    0.74
  -4  -1   7    0.43    0.20
  -4  -1   7    0.42    0.75
  -4  -1   6  163.00    6.21
  -4  -1   6  165.56    4.14
   4   1  -5  122.78    5.31
  -4  -1   5  125.54    5.27
  -4  -1   5  122.30    3.63
  -4  -1   4  285.40    7.66
  -4  -1   3  490.80    9.77
  -4  -1   2  288.09    6.87
  -4  -1   2  271.86    7.13
   4   1  -1  157.47    5.46
  -4  -1   1  202.36    6.07
  -4  -1   0  329.44    7.62
  -4  -1  -1    3.38    0.93
  -4  -1  -2  165.63    3.41
  -4  -1  -2  172.33    5.56
  -4  -1  -3  121.08    4.66
   4   1   4   29.91    2.08
  -4  -1  -4   34.12    2.57
   4   1   5  130.44    2.65
   4   1   5  123.13    4.38
  -4  -1  -5  125.76    4.98
   4   1   6   39.89    2.63
  -4  -1  -6   41.35    2.98
   4   1   7   19.24    1.96
  -4  -1  -7   23.83    2.39
  -4  -1  -8  130.49    5.70
  -4  -1  -9   59.16    4.02
  -4  -1  -9   56.63    3.68
  -4  -1 -10  103.82    5.61
  -4  -1 -10  103.41    5.26
  -4  -1 -11   61.46    4.51
  -4  -1 -11   69.19    4.63
  -4  -1 -12   38.50    3.75
  -4  -1 -12   37.70    3.59
  -4  -1 -13   27.79    3.21
  -4  -1 -13   29.87    3.46
  -4  -1 -14    0.53    0.50
  -4  -1 -14    0.40    0.96
  -4  -1 -15    1.30    1.05
  -4  -1 -15    1.33    0.69
  -4  -1 -16   14.54    2.80
  -4  -1 -16   14.00    2.84
  -4  -1 -17   -0.12    0.61
  -4  -1 -17   -1.00    1.22
  -4  -1 -18    1.63    1.45
  -4  -1 -18   -1.21    1.28
  -4  -1 -19   -0.63    1.45
  -4  -2  16    1.48    1.20
  -4  -2  15   -0.34    0.68
  -4  -2  14    0.15    0.97
  -4  -2  13    2.68    1.36
  -4  -2  12   18.81    2.75
  -4  -2  11   14.90    2.32
  -4  -2  10    7.49    1.69
  -4  -2   9   69.03    4.61
  -4  -2   8   91.28    5.08
   4   2  -7   93.22    4.66
  -4  -2   7   92.35    3.66
  -4  -2   7   96.76    4.99
   4   2  -6   55.30    1.61
   4   2  -6   50.21    3.38
  -4  -2   6   48.28    3.36
  -4  -2   6   49.43    2.63
  -4  -2   5    4.63    0.82
  -4  -2   5    3.58    0.90
  -4  -2   4   63.22    3.52
  -4  -2   4   60.28    2.79
   4   2  -3   26.83    2.37
  -4  -2   3   28.73    2.28
   4   2  -2 1026.39   14.16
  -4  -2   2 1087.57   13.83
  -4  -2   2 1074.83   13.54
   4   2  -1  252.74    6.81
  -4  -2   1  247.00    6.53
  -4  -2   1  255.22    6.36
  -4  -2   0 1761.14   17.09
   4   2   0 1748.58   17.67
   4   2   1  193.72    5.70
  -4  -2  -1  189.81    5.62
  -4  -2  -2   54.84    2.40
   4   2   2   53.51    3.00
  -4  -2  -2   56.42    3.04
   4   2   3   14.98    1.61
  -4  -2  -3   16.33    1.69
   4   2   4  124.53    3.34
   4   2   4  123.24    4.50
  -4  -2  -4  122.60    4.68
   4   2   5  144.79    3.68
   4   2   5  146.84    5.09
   4   2   5  138.56    5.04
  -4  -2  -5  141.52    5.15
  -4  -2  -6    2.25    0.71
   4   2   6    1.66    0.72
  -4  -2  -7    1.19    0.64
  -4  -2  -8   22.58    2.34
  -4  -2  -9    0.43    0.44
  -4  -2 -10   29.23    2.84
  -4  -2 -10   26.69    2.76
  -4  -2 -11    6.08    1.52
  -4  -2 -11    4.30    1.17
  -4  -2 -12    7.86    1.68
  -4  -2 -12    8.50    1.91
  -4  -2 -13    0.02    0.52
  -4  -2 -13   -0.01    0.80
  -4  -2 -14   -0.27    0.85
  -4  -2 -14    0.43    0.76
   4   2  15    5.30    1.28
  -4  -2 -15    5.56    1.66
  -4  -2 -15    9.00    2.04
  -4  -2 -16    1.65    1.21
  -4  -2 -16    1.54    0.98
  -4  -2 -17    4.57    1.73
  -4  -2 -17    3.75    1.72
  -4  -2 -18   10.50    2.60
  -4  -2 -18   13.74    3.01
  -4  -2 -19    5.79    2.01
  -4  -2 -20   -0.28    1.23
  -4  -3  16    1.00    1.10
  -4  -3  15   -1.32    1.19
  -4  -3  14   -0.39    1.03
  -4  -3  13    8.29    2.11
  -4  -3  12    9.03    2.05
  -4  -3  11    1.35    0.98
  -4  -3  10    0.31    0.55
   4   3 -10    0.40    0.46
   4   3  -9   20.84    2.52
  -4  -3   9   17.85    2.38
   4   3  -8   73.68    3.96
  -4  -3   8   66.98    4.31
   4   3  -8   77.89    4.70
   4   3  -7    2.50    0.82
   4   3  -7    1.71    0.74
  -4  -3   7    0.90    0.43
   4   3  -6   57.98    2.11
   4   3  -6   55.40    3.71
  -4  -3   6   54.61    3.60
   4   3  -5    3.92    0.60
   4   3  -5    4.59    1.12
  -4  -3   5    4.85    1.02
   4   3  -4   23.06    1.44
   4   3  -4   23.32    2.23
  -4  -3   4   21.16    2.06
   4   3  -3   13.51    1.69
  -4  -3   3   11.97    1.53
   4   3  -2  771.73   12.02
  -4  -3   2  715.59   11.01
   4   3  -1   12.54    1.55
  -4  -3   1   12.50    1.48
  -4  -3   1   13.95    1.57
   4   3   0   54.64    3.02
  -4  -3   0   56.09    2.95
  -4  -3   0   56.36    2.97
  -4  -3  -1  214.86    5.63
   4   3   1  217.23    5.87
  -4  -3  -1  216.87    5.79
  -4  -3  -1  218.75    5.60
  -4  -3  -2  860.78   10.93
   4   3   2  850.06   11.37
  -4  -3  -2  848.92   10.65
  -4  -3  -2  853.67   11.58
   4   3   3   50.42    2.76
  -4  -3  -3   51.24    2.92
  -4  -3  -3   51.84    2.51
   4   3   4  347.10    6.65
   4   3   4  340.64    7.26
  -4  -3  -4  349.41    7.70
  -4  -3  -4  358.96    6.38
   4   3   5   64.49    2.95
   4   3   5   69.08    3.35
  -4  -3  -5   68.65    3.49
   4   3   6    8.32    1.11
   4   3   6    6.64    1.04
  -4  -3  -6    7.99    1.21
  -4  -3  -7    5.96    1.18
  -4  -3  -8   62.31    3.72
  -4  -3  -9   34.63    2.96
  -4  -3 -10   63.68    4.16
  -4  -3 -11    1.62    0.53
  -4  -3 -11    1.28    0.79
  -4  -3 -12    0.96    0.96
  -4  -3 -12   -0.40    0.66
  -4  -3 -13    6.78    0.72
  -4  -3 -13    6.99    1.57
  -4  -3 -13    7.74    1.93
  -4  -3 -14   10.81    1.98
  -4  -3 -14   11.19    2.32
   4   3  15    2.64    0.99
  -4  -3 -15    1.47    0.97
  -4  -3 -15    3.93    1.56
   4   3  16   -0.36    0.59
  -4  -3 -16    1.84    1.30
  -4  -3 -16    0.16    0.86
  -4  -3 -17    0.47    0.75
  -4  -3 -17    0.30    0.71
  -4  -3 -18    3.39    1.46
  -4  -3 -18    2.06    1.57
  -4  -3 -19   -1.36    1.38
  -4  -3 -19   -1.04    1.08
  -4  -3 -20    0.55    1.48
  -4  -4  15    0.38    0.93
  -4  -4  14    0.30    0.63
  -4  -4  13    2.42    1.14
  -4  -4  12    2.23    1.12
   4   4 -12    2.37    1.13
  -4  -4  11    1.41    0.64
   4   4 -11    1.42    0.82
  -4  -4  10    0.79    0.64
   4   4 -10    2.19    1.08
  -4  -4   9    2.10    0.87
   4   4  -9    2.30    0.92
  -4  -4   8    5.59    1.29
   4   4  -8    5.97    1.49
   4   4  -8    4.31    0.95
   4   4  -7   47.84    3.09
   4   4  -7   52.72    3.88
  -4  -4   7   48.33    3.49
   4   4  -6   13.08    1.26
  -4  -4   6   12.77    1.75
   4   4  -6   14.34    1.99
  -4  -4   6   12.08    1.72
   4   4  -5  110.03    3.67
   4   4  -5  110.65    5.31
  -4  -4   5  103.13    4.64
   4   4  -4    0.46    0.35
   4   4  -4   -0.13    0.53
  -4  -4   4    0.10    0.58
   4   4  -3    4.00    0.73
   4   4  -3    4.05    1.09
   4   4  -3    4.11    0.96
  -4  -4   3    3.69    0.88
   4   4  -2   37.43    2.60
  -4  -4   2   32.90    2.31
   4   4  -1   46.85    2.82
  -4  -4   1   46.56    2.62
   4   4  -1   50.72    3.04
  -4  -4   0   36.08    2.64
   4   4   0   36.09    2.38
  -4  -4   0   36.72    2.33
   4   4   0   39.82    2.59
  -4  -4  -1   71.19    3.63
   4   4   1   72.85    3.26
  -4  -4  -1   75.99    3.29
  -4  -4  -1   74.07    3.44
  -4  -4  -2   12.95    1.56
   4   4   2   13.98    1.41
  -4  -4  -2   14.65    1.46
  -4  -4  -2   14.05    1.43
   4   4   3   75.74    3.21
  -4  -4  -3   77.38    3.43
  -4  -4  -3   79.14    3.26
   4   4   4   24.20    2.02
   4   4   4   25.97    1.91
  -4  -4  -4   26.07    2.05
  -4  -4  -4   25.01    1.74
   4   4   5  144.99    5.01
   4   4   5  141.30    4.58
  -4  -4  -5  148.24    4.99
  -4  -4  -5  150.62    4.06
   4   4   6    4.70    1.01
   4   4   6    3.54    0.88
  -4  -4  -6    3.87    0.83
  -4  -4  -6    3.96    0.65
  -4  -4  -7   11.82    1.55
  -4  -4  -7   12.56    1.06
  -4  -4  -8    4.32    1.06
  -4  -4  -8    5.07    0.62
  -4  -4  -9    4.10    1.11
  -4  -4  -9    4.15    0.51
  -4  -4 -10    2.28    1.02
  -4  -4 -10    2.21    0.33
  -4  -4 -11    5.28    1.16
  -4  -4 -12   52.15    4.09
  -4  -4 -13   18.13    2.70
  -4  -4 -13   19.54    2.65
  -4  -4 -14    8.33    2.16
  -4  -4 -14    6.23    1.80
   4   4  15    0.67    0.64
  -4  -4 -15    0.10    0.75
  -4  -4 -15    0.94    0.80
   4   4  16    0.51    0.82
  -4  -4 -16   -0.36    0.97
  -4  -4 -16    0.92    1.40
   4   4  17    0.30    0.85
  -4  -4 -17    1.63    1.15
  -4  -4 -17    0.92    0.81
  -4  -4 -18    0.68    0.96
  -4  -4 -18    1.16    0.99
  -4  -4 -19    0.16    0.78
  -4  -4 -19   -1.34    1.63
  -4  -5  14    2.45    1.39
   4   5 -14    2.90    1.36
  -4  -5  13   -0.59    1.05
   4   5 -13   -0.88    0.90
  -4  -5  12   -1.59    0.93
   4   5 -12   -1.63    1.16
  -4  -5  11    0.21    0.84
   4   5 -11   -0.82    0.76
  -4  -5  10   -0.30    0.53
   4   5 -10    0.21    0.50
  -4  -5   9    1.77    0.94
   4   5  -9    0.37    0.57
  -4  -5   8   12.15    1.82
   4   5  -8   15.45    2.37
   4   5  -7   35.45    3.35
  -4  -5   7   32.64    2.90
   4   5  -6   52.34    3.97
  -4  -5   6   47.94    3.28
   4   5  -5   49.89    2.93
  -4  -5   5   51.63    3.72
   4   5  -5   52.44    3.85
  -4  -5   5   49.30    3.14
   4   5  -4   34.19    2.41
  -4  -5   4   30.02    2.77
   4   5  -4   32.57    2.94
  -4  -5   4   31.27    2.38
   4   5  -3  130.00    4.66
   4   5  -3  121.42    4.83
  -4  -5   3  130.41    5.48
  -4  -5   3  114.86    4.34
   4   5  -3  124.67    5.55
   4   5  -2   14.29    1.55
  -4  -5   2   13.48    1.43
   4   5  -2   13.60    1.74
  -4  -5   2   14.93    1.91
   4   5  -2   12.78    1.53
   4   5  -1  310.30    7.06
  -4  -5   1  314.20    8.72
   4   5  -1  307.26    7.01
  -4  -5   1  299.72    6.34
   4   5  -1  313.83    8.05
  -4  -5   1  306.68    8.14
  -4  -5   0   30.94    2.73
  -4  -5   0   31.29    1.98
   4   5   0   34.71    2.58
   4   5   0   30.67    2.13
  -4  -5   0   32.68    2.61
  -4  -5  -1    1.43    0.70
  -4  -5  -1    1.44    0.70
   4   5   1    1.00    0.33
   4   5   1    1.50    0.55
  -4  -5  -1    1.32    0.52
  -4  -5  -2   20.99    1.92
  -4  -5  -2   19.79    2.08
   4   5   2   18.80    1.55
  -4  -5  -2   19.23    1.59
   4   5   2   20.16    1.79
  -4  -5  -3  178.16    5.35
   4   5   3  174.37    4.56
  -4  -5  -3  180.40    4.99
  -4  -5  -4   65.85    3.06
   4   5   4   61.11    2.75
  -4  -5  -4   65.26    3.12
  -4  -5  -5  123.49    3.97
   4   5   5  113.07    3.88
  -4  -5  -5  119.06    4.36
  -4  -5  -6  209.48    4.84
  -4  -5  -6  208.96    6.01
  -4  -5  -7   33.12    1.70
  -4  -5  -7   30.96    2.40
  -4  -5  -8   40.43    1.67
  -4  -5  -8   35.38    2.71
  -4  -5  -9   16.54    1.99
  -4  -5 -10    0.78    0.64
  -4  -5 -11   14.97    2.14
  -4  -5 -12    5.20    1.42
  -4  -5 -13    0.41    0.60
  -4  -5 -14    3.04    1.41
   4   5  15    8.04    1.82
  -4  -5 -15    9.75    2.01
   4   5  16    8.28    1.92
  -4  -5 -16   10.25    2.29
   4   5  17    0.53    0.81
  -4  -5 -17    4.38    1.66
   4   5  18    3.38    1.53
  -4  -5 -18    3.93    1.54
  -4  -5 -19   -0.40    0.80
  -4  -6  14   -0.45    0.98
   4   6 -14   -0.03    0.74
  -4  -6  13    1.30    0.82
   4   6 -13   -0.01    0.75
  -4  -6  12    1.71    1.06
   4   6 -12    2.01    1.08
  -4  -6  11    2.36    1.10
   4   6 -11    0.48    0.62
  -4  -6  10    2.53    0.98
   4   6 -10    3.35    1.27
   4   6  -9   23.54    3.07
  -4  -6   9   18.60    2.47
  -4  -6   8    6.97    1.38
   4   6  -8    7.17    1.69
   4   6  -7   17.81    2.54
  -4  -6   7   12.51    1.80
   4   6  -6   30.51    3.24
  -4  -6   6   25.47    2.40
   4   6  -5   35.19    3.37
  -4  -6   5   29.44    2.42
  -4  -6   4    4.01    0.90
  -4  -6   4    3.73    1.03
   4   6  -4    3.25    1.11
  -4  -6   3    4.89    1.31
  -4  -6   3    5.40    1.33
   4   6  -3    4.99    0.99
  -4  -6   3    4.90    0.92
   4   6  -3    5.66    1.34
  -4  -6   2   56.66    4.12
   4   6  -2   54.63    3.02
  -4  -6   2   53.97    3.83
  -4  -6   2   57.86    2.80
   4   6  -2   57.79    3.88
  -4  -6   1    3.01    0.85
  -4  -6   1    3.90    1.15
   4   6  -1    3.23    0.76
  -4  -6   1    3.57    0.70
   4   6  -1    4.26    0.98
  -4  -6   0  169.15    6.71
   4   6   0  161.94    4.57
  -4  -6   0  158.92    4.15
  -4  -6   0  176.80    6.63
   4   6   0  160.44    5.97
  -4  -6  -1   86.79    4.76
   4   6   1   82.35    3.03
  -4  -6  -1   89.28    3.06
   4   6   1   86.20    4.14
  -4  -6  -1   81.58    4.49
  -4  -6  -2  269.73    8.39
   4   6   2  262.20    5.16
  -4  -6  -2  267.54    5.42
   4   6   2  266.67    6.94
  -4  -6  -2  264.47    8.00
   4   6   3  205.86    4.54
   4   6   3  215.32    5.91
  -4  -6  -3  211.56    5.03
  -4  -6  -3  210.19    6.98
   4   6   4  175.51    4.32
  -4  -6  -4  186.65    4.99
   4   6   4  186.98    5.33
  -4  -6  -4  179.69    6.44
  -4  -6  -5  179.99    5.13
  -4  -6  -5  174.83    6.28
  -4  -6  -6  107.25    4.18
  -4  -6  -6  110.16    5.01
  -4  -6  -6  104.34    3.92
  -4  -6  -7  117.88    4.62
  -4  -6  -7  120.82    5.21
  -4  -6  -8    0.92    0.68
  -4  -6  -8    0.77    0.68
  -4  -6  -9    1.40    0.75
  -4  -6 -10  115.97    5.36
  -4  -6 -11   28.85    2.82
  -4  -6 -12   22.63    2.61
  -4  -6 -13   26.22    3.04
  -4  -6 -13   25.11    2.58
  -4  -6 -14    4.24    1.40
  -4  -6 -14    3.42    1.13
   4   6  15    0.78    0.75
  -4  -6 -15    2.54    0.87
  -4  -6 -15    1.86    1.17
   4   6  16    2.54    1.31
  -4  -6 -16    4.91    1.65
   4   6  17    0.64    0.81
  -4  -6 -17   -0.94    0.68
   4   6  18   -0.52    1.15
  -4  -6 -18    3.07    1.53
  -4  -6 -19    0.85    0.76
   4   7 -13   -0.96    0.97
  -4  -7  12   -0.21    0.65
   4   7 -12    0.59    0.79
  -4  -7  11    0.28    0.71
   4   7 -11   -0.83    0.88
  -4  -7  10    0.62    0.57
   4   7 -10   -0.11    0.81
  -4  -7   9    2.51    1.12
   4   7  -9    2.65    1.20
   4   7  -8   26.64    3.37
  -4  -7   8   21.52    2.52
  -4  -7   7    6.19    1.22
   4   7  -7    9.83    1.98
   4   7  -6   16.21    2.49
  -4  -7   6   14.04    1.80
  -4  -7   5   26.14    3.30
   4   7  -5   27.16    3.17
  -4  -7   5   23.49    2.14
  -4  -7   4   24.60    3.11
  -4  -7   4   21.20    1.88
   4   7  -4   27.03    3.00
  -4  -7   3   17.72    2.53
   4   7  -3   12.75    1.56
  -4  -7   3   18.96    2.61
  -4  -7   3   14.59    1.45
   4   7  -3   19.38    2.43
  -4  -7   2   74.56    5.08
   4   7  -2   72.16    3.35
  -4  -7   2   74.46    4.98
  -4  -7   2   71.15    2.95
   4   7  -2   77.92    4.82
  -4  -7   1   37.05    3.50
  -4  -7   1   35.92    3.39
   4   7  -1   33.60    2.13
  -4  -7   1   33.97    1.83
   4   7  -1   36.87    3.09
  -4  -7   0   52.85    4.10
   4   7   0   50.31    2.29
  -4  -7   0   51.14    3.89
  -4  -7   0   52.78    2.12
   4   7   0   53.24    3.72
  -4  -7  -1   20.83    2.59
   4   7   1   18.57    1.26
  -4  -7  -1   19.19    1.24
  -4  -7  -1   21.75    2.59
   4   7   1   21.18    2.27
  -4  -7  -2    0.53    0.81
   4   7   2    0.03    0.17
  -4  -7  -2   -0.02    0.15
   4   7   2    0.70    0.45
   4   7   3   24.83    1.32
  -4  -7  -3   24.08    1.46
   4   7   3   22.34    2.07
  -4  -7  -3   25.23    2.65
  -4  -7  -4  119.40    3.59
   4   7   4  120.42    4.55
  -4  -7  -4  127.19    5.84
  -4  -7  -5   91.05    3.44
   4   7   5   94.17    3.82
  -4  -7  -5   92.84    4.98
  -4  -7  -5   88.59    3.02
  -4  -7  -6   49.32    2.72
  -4  -7  -6   51.37    3.73
  -4  -7  -6   46.61    2.38
  -4  -7  -7   92.39    3.97
  -4  -7  -7   93.78    4.98
  -4  -7  -7   84.27    3.46
  -4  -7  -8  113.78    4.65
  -4  -7  -8  113.54    5.49
  -4  -7  -9  119.10    5.04
  -4  -7  -9  120.52    5.70
  -4  -7 -10   47.90    3.38
  -4  -7 -10   47.68    3.59
  -4  -7 -11   13.10    1.88
  -4  -7 -11   16.03    2.11
  -4  -7 -12    7.85    1.50
  -4  -7 -12    9.73    1.81
  -4  -7 -13    1.18    0.48
  -4  -7 -13    1.80    0.90
   4   7  14    0.63    0.76
  -4  -7 -14    0.88    0.68
  -4  -7 -14    0.49    0.69
   4   7  15    1.63    1.15
  -4  -7 -15    2.23    0.92
  -4  -7 -15    1.14    0.70
   4   7  16   -1.80    1.16
  -4  -7 -16   -0.83    1.32
   4   7  17   -0.55    0.95
  -4  -7 -17   -0.19    0.73
   4   7  18    1.94    1.33
  -4  -7 -18   -0.22    0.71
  -4  -7 -19    0.72    0.65
   4   7  19   -0.16    1.09
   4   8 -12    2.34    1.29
   4   8 -11   -0.38    0.63
  -4  -8  10    1.00    1.22
   4   8 -10    3.14    1.51
  -4  -8   9    0.65    0.70
  -4  -8   9    0.36    1.02
   4   8  -9    0.17    0.87
   4   8  -8    8.29    1.97
  -4  -8   8    5.12    1.21
  -4  -8   8    5.16    1.88
   4   8  -7    3.49    1.19
  -4  -8   7    4.20    1.02
  -4  -8   7    6.94    1.93
   4   8  -6    7.32    1.83
  -4  -8   6    6.91    1.27
  -4  -8   6    9.41    2.21
  -4  -8   5    2.71    0.76
   4   8  -5    3.89    1.37
  -4  -8   5    3.60    1.51
  -4  -8   4   15.85    2.70
   4   8  -4   16.86    2.55
  -4  -8   4   14.60    1.55
  -4  -8   3    4.20    0.80
   4   8  -3    5.09    1.39
  -4  -8   3    5.57    1.56
  -4  -8   2   28.69    3.34
  -4  -8   2   24.66    3.19
  -4  -8   2   24.00    1.60
   4   8  -2   29.64    3.12
  -4  -8   1   24.58    3.10
   4   8  -1   21.69    1.45
  -4  -8   1   20.95    2.78
  -4  -8   1   19.20    1.21
   4   8  -1   22.95    2.66
  -4  -8   0    5.81    1.39
   4   8   0    6.96    1.48
  -4  -8   0    6.70    1.74
   4   8   0    5.96    0.60
  -4  -8   0    5.89    0.55
  -4  -8  -1    1.33    0.21
  -4  -8  -1    0.80    0.88
   4   8   1    2.30    0.87
  -4  -8  -1    1.47    0.97
   4   8   1    1.08    0.20
   4   8   2   -0.02    0.35
  -4  -8  -2   -0.05    0.71
  -4  -8  -3   -0.40    0.74
   4   8   3    1.00    0.59
  -4  -8  -4    0.22    0.16
  -4  -8  -4   -0.57    0.76
  -4  -8  -4   -0.26    0.12
   4   8   4    0.37    0.30
  -4  -8  -5    1.56    0.35
  -4  -8  -5    2.74    1.11
  -4  -8  -5    2.93    0.56
   4   8   5    3.84    0.90
  -4  -8  -6    0.27    0.24
   4   8   6    0.12    0.37
  -4  -8  -6    0.20    0.23
  -4  -8  -7    0.90    0.40
  -4  -8  -7    1.76    0.85
  -4  -8  -7    0.88    0.49
  -4  -8  -8    0.52    0.66
  -4  -8  -8   -0.29    0.37
  -4  -8  -9   -0.48    0.81
  -4  -8  -9    0.07    0.32
  -4  -8 -10    9.84    1.80
  -4  -8 -10    8.99    1.52
  -4  -8 -11    2.70    1.01
  -4  -8 -11    2.13    0.94
  -4  -8 -12    2.68    0.99
  -4  -8 -12    4.32    1.09
   4   8  13   -0.01    0.77
  -4  -8 -13    0.34    0.62
  -4  -8 -13    0.07    0.59
   4   8  14    0.84    0.86
  -4  -8 -14    2.15    0.88
  -4  -8 -14    1.01    0.93
   4   8  15    1.12    1.03
  -4  -8 -15    2.91    1.41
  -4  -8 -16    1.04    0.93
   4   8  16   -0.10    0.71
   4   8  17    0.17    0.88
  -4  -8 -17    0.23    0.65
  -4  -8 -18   -1.00    0.67
   4   8  18    1.71    1.16
  -4  -8 -19    0.33    0.99
   4   8  19   -4.52    1.85
  -4  -9  10    0.54    0.85
   4   9 -10    0.18    1.03
  -4  -9   9    0.92    0.86
   4   9  -9   -0.35    0.81
   4   9  -8   -0.11    0.78
  -4  -9   8    1.90    1.22
   4   9  -7    2.31    1.21
  -4  -9   7    1.11    1.18
   4   9  -6   -2.24    1.19
  -4  -9   6   -0.45    1.16
   4   9  -5    8.39    1.96
  -4  -9   5    8.14    2.08
   4   9  -4    5.42    1.46
  -4  -9   4    4.39    1.55
  -4  -9   3   -0.42    0.72
   4   9  -3   -1.04    1.15
  -4  -9   2   24.40    3.32
   4   9  -2   23.67    2.98
  -4  -9   1   16.44    2.79
  -4  -9   1   17.23    2.83
   4   9  -1   16.72    2.40
  -4  -9   0   32.67    3.71
  -4  -9   0   29.17    3.55
   4   9   0   34.02    3.35
  -4  -9  -1   39.61    4.07
   4   9   1   40.95    3.53
  -4  -9  -2   26.19    3.27
   4   9   2   23.54    2.61
  -4  -9  -3   36.63    3.79
   4   9   3   29.35    2.76
  -4  -9  -4   71.81    5.21
   4   9   4   64.69    3.93
  -4  -9  -5  102.70    6.11
   4   9   5  101.48    4.68
  -4  -9  -6   20.13    1.12
   4   9   6   21.36    2.01
  -4  -9  -6   27.32    3.19
  -4  -9  -7   92.72    3.24
   4   9   7   90.83    3.90
  -4  -9  -7  101.47    6.01
  -4  -9  -8   42.29    2.51
  -4  -9  -8   41.75    3.90
  -4  -9  -9    9.58    1.95
  -4  -9  -9    6.74    1.13
  -4  -9 -10    0.00    0.65
  -4  -9 -10    0.61    0.59
  -4  -9 -11    3.33    1.29
  -4  -9 -11    4.83    1.17
   4   9  12    0.73    1.27
  -4  -9 -12    0.65    0.63
  -4  -9 -12    0.37    0.45
   4   9  13    3.51    1.44
  -4  -9 -13    6.57    1.80
  -4  -9 -13    4.67    1.25
   4   9  14    2.62    1.46
  -4  -9 -14    2.88    1.06
  -4  -9 -14    2.86    1.15
   4   9  15    0.13    0.92
  -4  -9 -15    0.61    0.66
   4   9  16    3.21    1.53
  -4  -9 -16    0.50    0.76
   4   9  17   -0.58    1.21
   4   9  18   -0.45    1.04
  -4 -10   9    6.21    1.89
   4  10  -8    6.74    1.99
  -4 -10   8    7.21    2.40
   4  10  -7    2.24    1.22
  -4 -10   7    1.85    1.43
   4  10  -6    7.80    2.12
  -4 -10   6    7.44    2.18
  -4 -10   5   18.15    3.31
   4  10  -5   18.87    3.13
  -4 -10   4   22.38    3.46
   4  10  -4   23.15    3.27
  -4 -10   3   37.11    4.34
   4  10  -3   37.20    3.15
   4  10  -3   34.29    3.87
  -4 -10   2    0.01    1.07
   4  10  -2    1.12    0.71
   4  10  -1    0.82    0.54
   4  10   0   17.34    2.48
   4  10   1   14.22    2.26
  -4 -10  -1   11.68    2.26
  -4 -10  -2   18.90    2.99
   4  10   2   18.28    2.42
  -4 -10  -3   37.87    4.13
   4  10   3   36.23    3.33
  -4 -10  -4    7.54    1.88
   4  10   4    6.47    1.29
  -4 -10  -5   13.19    2.42
   4  10   5    8.36    1.46
  -4 -10  -6    2.20    1.07
   4  10   6    3.31    0.87
  -4 -10  -7    2.93    1.50
   4  10   7    0.87    0.42
  -4 -10  -8    0.42    0.68
   4  10   8    2.42    0.71
  -4 -10  -9   11.12    2.24
  -4 -10 -10   11.15    2.24
   4  10  10   10.43    2.34
  -4 -10 -11    5.72    1.63
   4  10  11    7.74    2.12
  -4 -10 -12   10.21    2.16
   4  10  12    9.94    2.39
  -4 -10 -13    6.92    1.88
   4  10  13    3.39    1.60
  -4 -10 -14   11.14    2.31
   4  10  14    8.32    2.43
   4  10  15    1.59    1.26
   4  10  16    2.56    1.49
   4  11  -7    2.78    1.40
  -4 -11   7    4.21    1.73
   4  11  -6    6.15    1.73
  -4 -11   6    7.66    2.36
   4  11  -5    3.63    1.50
  -4 -11   5    3.61    1.57
   4  11  -4    2.75    1.07
  -4 -11   4    1.84    1.39
  -4 -11   3    5.93    1.93
   4  11  -3    7.35    1.89
   4  11  -2   14.50    2.67
   4  11  -1   12.05    2.36
   4  11  -1   14.38    2.22
   4  11   0    0.63    0.44
   4  11   0    0.37    0.75
   4  11   1    4.84    1.36
   4  11   1    3.96    1.42
   4  11   2   -0.27    0.55
   4  11   3   -0.84    0.54
   4  11   4    6.06    1.43
  -4 -11  -4    9.02    2.20
   4  11   5    3.43    0.92
  -4 -11  -5    5.71    1.85
   4  11   6    4.35    1.76
   4  11   6    2.69    0.87
  -4 -11  -6    3.14    1.54
   4  11   7    2.75    0.97
   4  11   7    1.83    0.72
  -4 -11  -7    0.60    0.96
   4  11   8   -0.02    0.83
  -4 -11  -8    2.01    1.33
   4  11   9   -0.02    0.81
  -4 -11  -9    0.98    1.05
   4  11  10    3.59    1.72
  -4 -11 -10    4.19    1.73
   4  11  11    1.17    1.24
  -4 -11 -11    1.75    1.21
   4  11  12    1.89    1.30
  -4 -11 -12    0.93    0.67
   4  11  13   -0.06    0.99
  -4 -11 -13    2.19    1.03
   4  11  14    1.18    1.46
   4  11  15    1.79    1.55
   4  12  -5    0.17    0.89
   4  12  -4   -1.85    1.43
   4  12  -3    0.34    0.73
   4  12  -2    1.47    0.88
   4  12  -1    4.80    1.54
   4  12   0    0.91    0.77
   4  12   0    2.24    1.02
   4  12   1    5.43    1.60
   4  12   1    1.67    0.91
   4  12   2    1.87    1.02
   4  12   2    3.75    1.34
   4  12   3    6.08    1.74
   4  12   3    9.25    1.97
   4  12   4    8.10    2.04
   4  12   4    6.97    1.64
   4  12   5    0.06    0.54
   4  12   5    1.47    0.88
   4  12   6   10.80    2.44
   4  12   6    5.47    1.36
   4  12   7    7.31    1.99
   4  12   8    3.97    1.61
   4  12   9    1.95    1.26
   4  12  10    1.65    1.12
   4  12  11    1.69    1.48
   4  12  12    2.75    1.65
   4  12  13    2.48    1.45
   4  13  -2    1.32    1.18
   4  13  -1    2.31    1.20
   4  13   0   -0.30    0.77
   4  13   1    0.72    0.67
   4  13   1   -1.36    0.90
   4  13   2    0.41    0.74
   4  13   2    0.74    0.60
   4  13   3    2.99    1.46
   4  13   3    3.97    1.36
   4  13   4    2.05    1.31
   4  13   4    0.83    0.44
   4  13   5    0.75    0.68
   4  13   5    1.95    1.05
   4  13   6    5.24    1.96
   4  13   7   -0.82    0.92
   4  13   8   -1.88    1.68
   4  13   9    0.20    0.79
   4  13  10    1.69    0.95
   4  13  11    0.17    1.04
   4  14   1    2.06    0.92
   4  14   2   -0.12    0.68
   4  14   3    1.11    0.88
   4  14   3    2.81    1.30
   4  14   4    2.53    1.50
   4  14   5    0.04    0.71
   4  14   6    4.13    1.82
   4  14   7    2.73    1.39
   5 -10  -9    1.70    1.22
   5 -10  -8   -0.34    0.62
   5 -10  -7    3.04    1.34
   5 -10  -6    0.13    0.89
   5 -10  -5    1.88    1.04
   5 -10  -4    2.60    1.12
   5 -10  -3    4.33    1.82
   5 -10  -2    8.01    2.25
   5 -10  -1    2.33    1.21
   5 -10   0   -0.32    0.77
   5 -10   1    0.34    0.67
   5 -10   2    4.66    1.62
   5 -10   3    8.46    2.52
   5  -9 -10    0.12    0.85
   5  -9  -9    0.07    0.52
   5  -9  -8    0.15    0.86
   5  -9  -7   16.59    2.83
   5  -9  -6   26.19    3.74
   5  -9  -5   14.83    2.69
   5  -9  -4   22.19    3.42
   5  -9  -3   29.83    3.88
   5  -9  -2   17.12    3.02
   5  -9  -1   36.30    4.47
   5  -9   0   35.52    4.45
   5  -9   1   12.37    2.68
   5  -9   2    2.38    1.34
   5  -9   3    2.44    1.30
   5  -9   4    0.20    0.89
   5  -9   5   11.20    2.83
   5  -9   6    1.35    1.14
   5  -9   7    0.18    1.31
  -5   8  13    1.45    1.11
   5  -8 -13    5.91    2.16
  -5   8  12    0.15    0.77
   5  -8 -12    0.47    1.08
  -5   8  11    2.29    1.18
   5  -8 -11    1.41    1.16
   5  -8 -10    0.57    0.62
   5  -8 -10    0.83    1.03
  -5   8  10    0.25    0.76
   5  -8  -9    4.98    1.53
  -5   8   9    8.41    1.99
   5  -8  -8   19.70    2.86
  -5   8   8   19.30    2.74
   5  -8  -7    7.62    1.90
  -5   8   7   11.62    2.07
   5  -8  -6   -0.14    0.76
  -5   8   6   -0.10    0.56
   5  -8  -5   10.49    2.16
  -5   8   5   12.16    1.95
   5  -8  -4   15.02    2.61
  -5   8   4   11.95    1.95
   5  -8  -3    1.21    0.94
  -5   8   3    1.09    0.78
   5  -8  -2    0.62    0.88
  -5   8   2    0.14    0.58
   5  -8  -1   32.29    4.08
  -5   8   1   36.43    3.36
   5  -8   0    5.14    1.89
  -5   8   0    3.69    1.39
   5  -8   1    6.91    2.05
  -5   8  -1    3.53    1.01
   5  -8   2    5.22    1.78
  -5   8  -2    6.83    1.61
   5  -8   3    1.26    1.02
  -5   8  -3    1.33    0.86
   5  -8   4    2.96    1.45
  -5   8  -4    4.15    1.34
   5  -8   5    2.92    1.42
  -5   8  -5   -0.74    1.13
   5  -8   6    4.91    1.90
  -5   8  -6    4.21    1.49
  -5   8  -7    2.30    1.23
   5  -8   7   -1.10    1.33
   5  -8   8    2.21    1.42
   5  -8   9    0.18    0.77
   5  -8  10   -1.30    1.20
  -5   7  14    0.23    0.99
   5  -7 -14    1.00    1.10
  -5   7  13    3.11    1.46
   5  -7 -13    6.18    2.26
  -5   7  12   -0.19    0.83
   5  -7 -12    1.27    1.23
   5  -7 -11    1.33    0.92
  -5   7  11    1.87    1.08
   5  -7 -10    0.45    0.68
   5  -7 -10   -1.03    1.12
  -5   7  10    1.94    1.19
   5  -7  -9    6.25    1.56
   5  -7  -9    7.53    1.89
  -5   7   9    9.28    1.96
   5  -7  -8    7.05    1.59
   5  -7  -8    6.03    1.59
  -5   7   8    5.54    1.49
   5  -7  -7   25.13    2.96
   5  -7  -7   25.05    3.06
  -5   7   7   25.76    3.04
   5  -7  -6   15.86    2.48
   5  -7  -6   17.86    2.41
  -5   7   6   16.01    2.36
   5  -7  -5    0.90    0.55
   5  -7  -5    2.14    0.82
  -5   7   5    1.47    0.69
   5  -7  -4    2.48    1.17
  -5   7   4    3.88    1.11
   5  -7  -3    3.87    1.47
  -5   7   3    2.35    0.88
   5  -7  -2   -0.03    0.86
  -5   7   2   -0.11    0.54
   5  -7  -1    0.63    0.83
  -5   7   1    0.79    0.51
   5  -7   0    8.70    2.03
  -5   7   0    9.41    1.82
   5  -7   1    5.44    1.77
  -5   7  -1    5.28    1.40
  -5   7  -2    2.49    1.04
  -5   7  -3   21.95    2.77
  -5   7  -4   11.93    2.17
  -5   7  -5    1.38    1.03
  -5   7  -6    0.47    0.64
  -5   7  -7    3.16    1.51
  -5   7  -8   -0.30    0.79
  -5   7  -9    0.76    0.68
  -5   7 -10    0.69    0.97
   5  -7  10    1.19    1.26
  -5   7 -11    1.40    1.07
   5  -7  11   -1.01    1.30
  -5   7 -12    0.21    0.83
   5  -7  12    0.56    0.92
  -5   6  15   -0.60    1.03
   5  -6 -15    3.89    2.01
  -5   6  14    0.48    0.79
   5  -6 -14    1.32    1.35
  -5   6  13   12.82    2.63
   5  -6 -13   23.11    3.96
  -5   6  12    8.53    2.11
   5  -6 -12   11.40    2.56
   5  -6 -11    5.05    1.68
  -5   6  11    3.44    1.39
   5  -6 -10   13.47    1.95
   5  -6 -10   16.54    2.89
  -5   6  10   14.64    2.54
   5  -6  -9    9.94    1.84
   5  -6  -9    8.74    2.04
  -5   6   9    9.22    1.98
   5  -6  -8   38.48    3.55
   5  -6  -8   35.10    3.72
  -5   6   8   33.07    3.45
   5  -6  -7   17.04    2.35
   5  -6  -7   20.66    2.73
  -5   6   7   17.85    2.54
   5  -6  -6   12.53    2.17
   5  -6  -6   12.28    1.98
  -5   6   6   11.03    1.93
   5  -6  -5   12.54    1.84
   5  -6  -5   13.59    2.25
  -5   6   5   14.78    2.24
   5  -6  -4   15.42    2.47
   5  -6  -4   14.31    1.84
  -5   6   4   15.31    2.15
   5  -6  -3   23.11    3.02
   5  -6  -3   19.21    1.84
  -5   6   3   21.73    2.62
   5  -6  -2   31.80    3.60
  -5   6   2   34.07    3.24
  -5   6   1    3.78    1.11
  -5   6   0   37.89    3.43
  -5   6  -1   44.61    3.67
  -5   6  -2    6.22    1.57
  -5   6  -3    4.13    1.31
  -5   6  -4    1.11    0.89
  -5   6  -5    1.78    0.95
  -5   6  -6    0.05    0.78
  -5   6  -7    0.63    0.72
  -5   6  -8   -0.11    0.63
  -5   6  -9    4.52    1.48
  -5   6 -10   -0.32    0.67
  -5   6 -11    5.03    1.90
  -5   6 -12    3.61    1.71
  -5   6 -13    0.85    1.15
  -5   6 -14   -0.34    0.82
  -5   5  15    0.75    1.09
   5  -5 -15    2.68    1.32
  -5   5  14    1.54    1.16
   5  -5 -14    0.12    1.38
  -5   5  13    3.04    1.41
   5  -5 -13    5.16    1.80
  -5   5  12    1.19    0.94
   5  -5 -12    1.22    1.11
   5  -5 -11    3.46    1.12
  -5   5  11    1.99    0.95
   5  -5 -10   13.22    1.79
   5  -5 -10   12.49    2.36
  -5   5  10   10.09    2.04
   5  -5  -9    6.53    1.40
   5  -5  -9    6.75    1.79
  -5   5   9    4.63    1.48
   5  -5  -8   27.00    2.76
   5  -5  -8   28.30    3.31
  -5   5   8   24.64    2.96
   5  -5  -7   10.23    1.80
   5  -5  -7    9.90    1.88
  -5   5   7    9.20    1.85
   5  -5  -6   22.43    2.62
   5  -5  -6   23.28    2.68
  -5   5   6   20.54    2.64
   5  -5  -5   61.40    4.45
   5  -5  -5   62.47    4.09
  -5   5   5   57.79    4.24
   5  -5  -4  195.35    8.09
   5  -5  -4  189.05    6.54
  -5   5   4  195.55    7.75
   5  -5  -3   76.07    3.76
  -5   5   3   70.52    4.57
   5  -5  -2   10.76    1.24
  -5   5   2   12.37    2.00
  -5   5   1    0.01    0.57
  -5   5   0    4.45    1.22
  -5   5  -1    0.01    0.28
  -5   5  -1    0.41    0.68
  -5   5  -2    9.75    1.72
  -5   5  -3   27.02    3.01
  -5   5  -4   46.17    3.99
  -5   5  -5   25.35    2.99
  -5   5  -6   11.44    2.20
  -5   5  -7    7.27    1.82
  -5   5  -8    3.66    1.54
  -5   5  -9   -0.31    0.75
  -5   5 -10    1.55    1.00
  -5   5 -11    4.44    1.61
  -5   5 -12    0.58    0.82
  -5   5 -13   -1.70    1.40
  -5   5 -14    0.60    1.26
  -5   5 -15    0.61    1.09
  -5   4  15    1.41    1.21
   5  -4 -15    2.24    1.15
  -5   4  14   -1.03    1.00
   5  -4 -14    0.31    0.87
  -5   4  13   -3.49    1.40
   5  -4 -13    0.80    1.03
  -5   4  12    0.71    0.94
   5  -4 -12    0.66    0.85
   5  -4 -11   -0.28    1.11
  -5   4  11   -0.05    0.83
   5  -4 -10    2.46    0.74
   5  -4 -10    2.14    1.09
  -5   4  10    1.22    0.71
   5  -4  -9   10.10    1.43
   5  -4  -9    9.72    2.02
  -5   4   9   10.40    2.00
   5  -4  -8    5.18    1.40
  -5   4   8    6.33    1.51
   5  -4  -8    7.32    1.32
   5  -4  -7   10.32    1.88
   5  -4  -7    8.36    1.47
  -5   4   7    8.30    1.76
   5  -4  -6   52.35    3.80
   5  -4  -6   53.42    4.05
  -5   4   6   51.52    4.02
   5  -4  -5    6.54    1.36
   5  -4  -5    9.81    1.70
  -5   4   5    7.35    1.54
   5  -4  -4   91.80    4.58
  -5   4   4   93.08    5.26
   5  -4  -3   28.44    2.34
  -5   4   3   26.35    2.75
   5  -4  -2    4.13    0.84
  -5   4   2    4.71    1.24
   5  -4  -1   97.50    3.27
  -5   4   1   96.15    5.22
  -5   4   0   -0.04    0.51
  -5   4  -1   15.12    1.48
  -5   4  -1   17.99    2.34
  -5   4  -2   74.21    2.87
  -5   4  -2  110.09    5.74
  -5   4  -3  106.44    5.71
  -5   4  -4   92.86    5.44
  -5   4  -5   99.44    5.73
  -5   4  -6  118.50    6.35
  -5   4  -7    2.50    1.02
  -5   4  -8    0.98    0.82
  -5   4  -9    3.85    1.35
  -5   4 -10    4.93    1.63
  -5   4 -11   16.85    2.79
  -5   4 -12    6.42    1.84
  -5   4 -13    4.54    1.69
  -5   4 -14    2.11    1.39
  -5   4 -15    1.92    1.43
  -5   3  15   -2.06    1.33
   5  -3 -15    2.49    1.29
  -5   3  14   -0.60    1.02
   5  -3 -14    2.89    1.53
  -5   3  13    2.62    1.42
   5  -3 -13    2.76    1.28
  -5   3  12   -0.14    0.61
   5  -3 -12    0.48    1.00
   5  -3 -11    3.84    1.39
  -5   3  11    2.60    1.25
   5  -3 -10    3.91    1.52
  -5   3  10    3.26    1.25
  -5   3   9    6.20    1.56
  -5   3   8    1.22    0.97
   5  -3  -7   29.18    2.52
  -5   3   7   29.91    3.13
   5  -3  -6    1.07    0.62
  -5   3   6    1.38    1.00
  -5   3   5   18.09    2.35
  -5   3   4   30.98    2.96
  -5   3   3   19.63    2.39
  -5   3   2    6.31    1.49
  -5   3   1    3.28    0.94
   5  -3   0   64.22    2.41
  -5   3   0   64.25    4.20
   5  -3   1    5.99    0.48
  -5   3  -1    6.60    1.43
  -5   3  -2   27.32    1.44
  -5   3  -2   27.60    2.80
  -5   3  -3   -0.23    0.84
  -5   3  -4    4.17    1.19
  -5   3  -5    1.76    0.89
  -5   3  -6    1.69    0.94
  -5   3  -7   85.10    5.44
  -5   3  -8   81.42    5.45
  -5   3  -9   13.37    2.28
  -5   3 -10    0.95    0.58
  -5   3 -11    8.07    1.89
  -5   3 -12   -0.64    1.03
  -5   3 -13    3.96    1.72
  -5   3 -14    0.76    0.64
  -5   3 -15    0.79    1.22
  -5   3 -16    0.09    0.91
  -5   2  15    1.44    0.97
   5  -2 -15    4.50    2.10
  -5   2  14   -0.38    1.01
   5  -2 -14    0.11    0.83
  -5   2  13    3.45    1.32
  -5   2  12    1.45    0.93
  -5   2  11   -0.47    1.10
  -5   2  10    0.59    0.75
   5  -2  -9   24.16    1.72
  -5   2   9   17.66    2.60
   5  -2  -8   16.40    1.56
  -5   2   8   15.06    2.26
  -5   2   7   65.01    4.58
  -5   2   6   -1.61    0.91
  -5   2   5   42.90    3.54
  -5   2   4   33.94    3.06
  -5   2   3    0.74    0.42
  -5   2   2   57.74    3.92
  -5   2   1  157.57    6.41
  -5   2   0   42.04    3.36
  -5   2  -1  104.08    5.24
  -5   2  -2    0.87    0.78
  -5   2  -3    2.34    0.87
  -5   2  -4   11.00    1.82
  -5   2  -5   15.95    2.18
  -5   2  -6   -0.25    0.59
  -5   2  -7  121.89    6.28
  -5   2  -8   71.30    4.88
  -5   2  -9   41.11    3.82
  -5   2 -10   17.67    2.63
  -5   2 -11    0.75    0.95
  -5   2 -12   15.06    2.73
  -5   2 -13    1.40    0.94
  -5   2 -14    0.77    1.04
  -5   2 -15    0.49    0.70
  -5   2 -16    1.49    1.36
  -5   1  15    1.42    1.42
   5  -1 -15    1.99    1.42
  -5   1  14   12.44    2.53
  -5   1  13   12.43    2.51
  -5   1  12    7.26    1.93
  -5   1  11   13.49    2.37
  -5   1  10   28.07    3.28
   5  -1  -9   12.06    0.80
  -5   1   9   11.15    2.00
   5  -1  -8   23.10    1.56
  -5   1   8   22.33    2.71
  -5   1   8   22.50    1.23
   5  -1  -7    0.78    0.40
  -5   1   7    0.91    0.75
  -5   1   6    7.80    1.45
  -5   1   5   71.22    4.47
  -5   1   4   25.71    2.60
  -5   1   3  104.18    5.15
  -5   1   2   52.49    3.65
  -5   1   1  110.82    5.26
  -5   1   0   11.61    1.72
  -5   1  -1    7.05    1.45
  -5   1  -2   93.95    4.81
  -5   1  -3  206.45    7.35
   5  -1   4   71.73    2.51
  -5   1  -4   79.53    4.55
   5  -1   5    0.43    0.29
  -5   1  -5    0.00    0.56
  -5   1  -6  305.40    9.40
  -5   1  -7   64.12    4.45
  -5   1  -8   88.63    5.34
   5  -1   9   53.93    1.33
  -5   1  -9   60.97    4.60
  -5   1 -10    2.93    1.19
  -5   1 -11   20.50    2.88
  -5   1 -12    7.67    1.68
  -5   1 -13    0.41    0.84
  -5   1 -14    0.85    1.02
  -5   1 -15    7.33    2.13
  -5   1 -16    4.64    1.96
  -5   1 -17    4.47    1.89
  -5   0  15   -0.98    0.92
  -5   0  14    3.76    1.55
  -5   0  13    2.02    0.98
  -5   0  12   11.96    2.34
  -5   0  11   19.94    2.86
  -5   0  10   42.12    3.99
  -5   0   9   39.42    3.71
   5   0  -8   24.32    1.07
  -5   0   8   16.41    2.41
  -5   0   8   20.95    1.33
  -5   0   7   56.31    4.16
  -5   0   7   55.58    2.39
  -5   0   6   49.21    3.83
  -5   0   5  180.76    6.99
  -5   0   4  324.51    9.27
  -5   0   3  306.71    8.73
  -5   0   2  160.56    6.31
  -5   0   1  402.29    9.85
  -5   0   0  432.74   10.15
  -5   0  -1  396.07    9.69
  -5   0  -2   40.37    3.08
  -5   0  -3   49.00    3.50
  -5   0  -4    1.71    0.82
   5   0   4    0.50    0.39
   5   0   5   18.66    1.65
  -5   0  -5   20.70    2.30
   5   0   6   30.03    2.17
  -5   0  -6   33.59    2.97
   5   0   7   15.50    1.67
  -5   0  -7   18.67    2.27
  -5   0  -8    7.38    1.56
  -5   0  -9    2.27    1.02
  -5   0 -10    2.85    1.14
  -5   0 -11   14.72    2.31
  -5   0 -12    9.34    1.93
  -5   0 -13    9.91    2.14
  -5   0 -14    3.41    1.44
  -5   0 -15    0.52    0.83
  -5   0 -15    3.38    1.23
  -5   0 -16    2.51    1.61
  -5   0 -16    1.84    0.98
  -5   0 -17   -1.79    1.35
  -5  -1  15    1.80    1.30
  -5  -1  14    1.46    1.36
  -5  -1  13    0.47    0.84
  -5  -1  12    0.52    1.05
  -5  -1  11    2.05    1.06
  -5  -1  10   -0.16    0.70
  -5  -1   9    4.21    1.24
  -5  -1   8    0.15    0.27
  -5  -1   8    0.66    0.63
  -5  -1   7  120.48    6.01
  -5  -1   7  124.16    3.95
  -5  -1   6    1.64    0.57
  -5  -1   6    2.41    1.01
  -5  -1   5    0.73    0.52
  -5  -1   4    3.51    1.18
  -5  -1   3  119.19    5.37
  -5  -1   2  137.94    5.78
  -5  -1   1   51.63    3.44
  -5  -1   0   77.13    4.20
  -5  -1  -1    0.14    0.51
  -5  -1  -2   10.12    0.95
  -5  -1  -2   10.36    1.62
  -5  -1  -3    6.60    0.68
  -5  -1  -3    7.10    1.22
  -5  -1  -4    0.64    0.71
  -5  -1  -5   85.14    4.58
   5   1   5   77.49    3.69
  -5  -1  -6   -0.22    0.49
   5   1   6    0.55    0.51
   5   1   7    0.35    0.18
   5   1   7   -0.26    0.51
  -5  -1  -7   -0.14    0.62
   5   1   8    0.08    0.23
  -5  -1  -8   -0.48    0.43
  -5  -1  -9   16.16    2.28
  -5  -1 -10    3.44    0.99
  -5  -1 -11    0.30    0.87
  -5  -1 -12   14.28    2.28
  -5  -1 -13    1.35    0.88
  -5  -1 -14    1.20    1.08
  -5  -1 -15    3.84    1.43
  -5  -1 -16    1.84    1.03
  -5  -1 -17    1.14    1.27
  -5  -1 -18    2.63    1.75
  -5  -2  15    1.32    1.58
  -5  -2  14   -1.99    1.02
  -5  -2  13    9.50    2.15
  -5  -2  12   -1.69    1.04
  -5  -2  11    1.46    1.15
  -5  -2  10    0.83    0.90
  -5  -2   9   56.81    4.47
  -5  -2   8   34.62    2.40
  -5  -2   8   37.94    3.53
  -5  -2   7    3.96    0.89
   5   2  -7    5.39    0.47
  -5  -2   7    3.84    1.11
  -5  -2   6  166.95    6.77
  -5  -2   5   23.10    2.48
  -5  -2   4   14.30    1.91
  -5  -2   3  137.77    5.75
  -5  -2   2   25.00    2.45
  -5  -2   1   17.91    2.03
  -5  -2   0   67.27    3.80
  -5  -2  -1   18.67    2.01
  -5  -2  -2   -0.13    0.38
  -5  -2  -2   -0.65    0.74
  -5  -2  -3    1.12    0.41
  -5  -2  -3    1.10    0.61
  -5  -2  -4   11.18    1.59
  -5  -2  -5   10.37    1.66
   5   2   6   50.06    2.12
  -5  -2  -6   50.21    3.51
   5   2   7   78.27    2.82
  -5  -2  -7   85.50    4.76
   5   2   8    2.45    0.54
  -5  -2  -8    3.71    1.12
  -5  -2  -9    9.27    1.63
  -5  -2 -10   21.20    2.63
  -5  -2 -11   11.55    2.12
  -5  -2 -12    2.81    1.18
  -5  -2 -13    0.07    0.69
  -5  -2 -14    0.41    0.94
  -5  -2 -15    3.90    1.56
  -5  -2 -16    1.77    1.34
  -5  -2 -17    4.28    1.58
  -5  -2 -18   -0.82    0.94
  -5  -3  15   -0.73    1.20
  -5  -3  14    1.72    1.23
  -5  -3  13    0.34    0.61
  -5  -3  12   11.55    2.23
  -5  -3  11    9.69    2.17
  -5  -3  10    4.54    1.46
  -5  -3   9    1.03    0.51
  -5  -3   8   64.24    4.53
   5   3  -7  111.28    2.68
  -5  -3   7  112.31    5.71
   5   3  -6    2.96    0.48
  -5  -3   6    1.98    0.71
  -5  -3   5    4.30    1.13
  -5  -3   4    2.66    0.86
  -5  -3   3   15.92    1.97
  -5  -3   2   55.67    3.46
  -5  -3   1   52.83    3.37
   5   3   0   70.99    3.94
  -5  -3   0   64.86    3.65
  -5  -3  -1  220.49    6.05
   5   3   1  215.22    6.71
  -5  -3  -1  222.90    6.73
  -5  -3  -2   13.43    1.45
   5   3   2   12.46    1.64
  -5  -3  -2   13.40    1.69
  -5  -3  -3   28.87    2.08
   5   3   3   26.99    2.35
  -5  -3  -3   28.54    2.48
  -5  -3  -3   31.81    2.27
  -5  -3  -4   24.33    2.29
  -5  -3  -5   51.54    3.44
   5   3   6   58.13    2.79
  -5  -3  -6   63.17    3.83
   5   3   7   11.98    1.29
  -5  -3  -7   12.22    1.73
   5   3   8   11.30    1.36
  -5  -3  -8   16.61    2.10
  -5  -3  -9    1.12    0.48
  -5  -3 -10   41.56    3.52
  -5  -3 -11    2.47    0.83
  -5  -3 -12    1.61    0.79
  -5  -3 -13   22.23    3.00
  -5  -3 -14    6.92    1.60
  -5  -3 -15    3.58    1.30
  -5  -3 -16    4.06    1.67
  -5  -3 -17    0.21    0.82
  -5  -3 -18    7.21    2.05
  -5  -4  15   -0.34    0.79
  -5  -4  14    0.09    0.74
  -5  -4  13    2.18    1.05
  -5  -4  12    0.94    0.87
  -5  -4  11    1.12    0.81
  -5  -4  10    6.64    1.64
  -5  -4   9    5.50    1.45
  -5  -4   8    2.19    0.97
  -5  -4   7    7.05    1.36
  -5  -4   7    9.57    1.65
   5   4  -6   18.74    1.50
  -5  -4   6   21.04    2.25
  -5  -4   6   17.20    2.21
   5   4  -5   49.88    2.53
  -5  -4   5   42.03    3.22
  -5  -4   5   46.04    3.19
   5   4  -4   80.71    3.27
  -5  -4   4   73.84    4.07
  -5  -4   4   76.42    4.10
  -5  -4   3  146.88    5.57
  -5  -4   3  157.53    5.74
  -5  -4   2   70.93    3.83
  -5  -4   2   78.88    3.94
  -5  -4   1   13.12    1.61
  -5  -4   1   13.15    1.59
  -5  -4   0   85.99    4.30
   5   4   0   83.37    4.18
  -5  -4   0   81.01    3.97
  -5  -4  -1    1.83    0.71
   5   4   1    1.77    0.56
  -5  -4  -1    1.68    0.76
  -5  -4  -2  161.30    5.54
   5   4   2  156.72    5.51
  -5  -4  -2  158.14    5.54
  -5  -4  -3   96.11    4.27
   5   4   3   95.69    4.22
  -5  -4  -3   95.49    4.37
  -5  -4  -3   96.98    4.05
   5   4   4   53.22    3.18
  -5  -4  -4   55.88    3.40
  -5  -4  -4   56.54    2.97
   5   4   5    0.55    0.42
  -5  -4  -5    0.81    0.51
  -5  -4  -5    0.19    0.26
   5   4   6   76.80    3.68
  -5  -4  -6   84.54    4.33
  -5  -4  -6   80.62    3.32
   5   4   7    5.51    1.04
  -5  -4  -7    6.59    1.22
  -5  -4  -7    5.95    0.89
   5   4   8   51.65    3.22
  -5  -4  -8   58.20    3.81
  -5  -4  -8   62.83    2.74
  -5  -4  -9  120.34    5.74
  -5  -4  -9  116.31    3.58
  -5  -4 -10   38.46    3.40
  -5  -4 -10   37.36    1.96
  -5  -4 -11   22.35    2.69
  -5  -4 -11   20.28    1.37
  -5  -4 -12   25.17    3.02
  -5  -4 -13    0.94    0.70
  -5  -4 -14    3.69    0.98
  -5  -4 -15    5.30    1.42
  -5  -4 -16    0.57    0.87
   5   4  17    3.30    1.25
  -5  -4 -17    2.76    1.15
  -5  -4 -18    2.47    1.25
  -5  -4 -19   -0.04    0.84
  -5  -5  14    0.22    1.00
  -5  -5  13    0.59    0.73
  -5  -5  12    0.27    0.62
  -5  -5  11    2.69    1.09
  -5  -5  10    3.48    1.17
   5   5 -10    3.98    1.41
  -5  -5   9   11.74    2.05
   5   5  -9   14.92    2.42
  -5  -5   8    8.17    1.70
   5   5  -8   10.51    1.99
  -5  -5   7    5.89    1.30
   5   5  -7    5.19    1.42
   5   5  -6    2.71    1.07
  -5  -5   6    2.14    0.75
  -5  -5   6    1.63    0.73
   5   5  -5   11.26    1.38
   5   5  -5   13.84    2.06
  -5  -5   5   13.60    2.02
  -5  -5   5   13.55    1.80
  -5  -5   4    5.89    1.30
   5   5  -4    7.38    1.15
   5   5  -4    8.73    1.66
  -5  -5   4    6.66    1.26
  -5  -5   3    6.38    1.35
   5   5  -3    5.94    1.35
  -5  -5   3    5.09    1.10
   5   5  -2   27.20    2.64
  -5  -5   2   23.46    2.14
  -5  -5   2   24.53    2.43
  -5  -5   1   49.07    3.63
   5   5  -1   52.65    3.32
   5   5  -1   53.91    3.52
  -5  -5   1   53.36    3.16
  -5  -5   1   56.26    3.62
  -5  -5   0  345.74    9.31
   5   5   0  341.27    8.30
  -5  -5   0  351.13    7.90
  -5  -5   0  341.27    8.76
  -5  -5  -1   81.63    4.44
   5   5   1   79.77    3.88
  -5  -5  -1   79.10    3.77
  -5  -5  -1   85.66    4.32
  -5  -5  -2   14.36    1.84
   5   5   2   11.85    1.44
  -5  -5  -2   14.68    1.64
  -5  -5  -3  100.26    4.79
   5   5   3  100.53    4.18
  -5  -5  -3  102.94    4.40
   5   5   4  276.94    6.93
  -5  -5  -4  295.04    7.59
  -5  -5  -4  293.44    7.10
   5   5   5  175.19    5.55
  -5  -5  -5  190.55    6.25
  -5  -5  -5  183.71    5.44
  -5  -5  -6   13.91    1.73
  -5  -5  -6   13.45    1.41
  -5  -5  -7   26.16    2.45
  -5  -5  -7   22.83    1.73
  -5  -5  -8   30.23    2.72
  -5  -5  -8   28.61    1.84
  -5  -5  -9   26.44    2.62
  -5  -5  -9   29.70    1.72
  -5  -5 -10   32.56    3.07
  -5  -5 -10   33.85    1.62
  -5  -5 -11   16.34    2.26
  -5  -5 -12   59.87    4.50
  -5  -5 -13   -0.10    0.66
  -5  -5 -14    6.47    1.81
  -5  -5 -15   -0.11    0.85
  -5  -5 -16    1.00    0.80
   5   5  17   -0.99    1.10
  -5  -5 -17   -1.55    0.83
  -5  -5 -18    0.04    0.66
  -5  -5 -19    0.15    0.88
  -5  -6  14   -2.06    1.23
  -5  -6  13    3.96    1.57
  -5  -6  12    0.90    0.86
   5   6 -12    1.35    0.95
  -5  -6  11   -0.03    0.99
   5   6 -11    1.09    0.79
  -5  -6  10    1.35    0.91
   5   6 -10   -0.19    0.64
  -5  -6   9    2.08    1.28
   5   6  -9    2.06    0.97
  -5  -6   8    2.25    1.05
   5   6  -8    1.31    0.88
  -5  -6   7    1.07    0.65
   5   6  -7    1.85    1.31
  -5  -6   6    2.06    0.89
   5   6  -6    1.26    0.91
  -5  -6   6   -0.13    0.48
  -5  -6   5    0.67    0.67
   5   6  -5    0.62    0.44
  -5  -6   5    1.03    0.57
  -5  -6   4    4.18    1.30
   5   6  -4    3.79    1.11
  -5  -6   4    2.72    0.76
  -5  -6   3    0.43    0.45
   5   6  -3    0.89    0.44
  -5  -6   3    0.50    0.31
  -5  -6   2   24.53    2.84
   5   6  -2   26.97    2.67
  -5  -6   2   22.91    2.05
  -5  -6   2   30.07    2.93
  -5  -6   1  175.60    7.39
   5   6  -1  184.88    6.83
  -5  -6   1  173.09    5.38
  -5  -6   1  187.81    7.19
   5   6  -1  173.27    5.88
  -5  -6   0   14.99    2.20
   5   6   0   15.73    1.71
   5   6   0   16.02    1.99
  -5  -6   0   14.60    1.56
  -5  -6   0   15.87    2.00
  -5  -6  -1    9.39    1.63
   5   6   1    8.09    1.22
  -5  -6  -1    9.03    1.23
   5   6   1    8.75    1.42
  -5  -6  -1   12.57    1.89
  -5  -6  -2    5.42    1.18
  -5  -6  -2    6.48    1.33
   5   6   2    4.89    0.91
  -5  -6  -2    6.13    1.02
   5   6   3    2.24    0.63
  -5  -6  -3    0.58    0.51
  -5  -6  -3    1.54    0.53
   5   6   4   40.03    2.48
  -5  -6  -4   43.03    2.78
  -5  -6  -4   46.39    3.40
   5   6   5    1.31    0.54
  -5  -6  -5    2.04    0.65
  -5  -6  -5    3.34    0.74
  -5  -6  -6   23.08    1.92
   5   6   6   19.64    1.78
  -5  -6  -6   23.98    2.25
  -5  -6  -7   42.44    2.43
  -5  -6  -7   46.55    3.20
  -5  -6  -8   52.61    2.52
  -5  -6  -8   59.73    3.76
  -5  -6  -9   55.02    3.76
  -5  -6 -10   19.44    2.31
  -5  -6 -11    3.98    1.31
  -5  -6 -12    3.17    1.37
  -5  -6 -13   -0.52    0.81
  -5  -6 -14    6.28    1.75
  -5  -6 -15    0.47    0.64
  -5  -6 -16    3.09    1.12
   5   6  17    1.29    0.91
  -5  -6 -17    2.03    1.16
   5   6  18    0.40    0.66
  -5  -6 -18    1.47    1.17
  -5  -6 -19   -1.56    1.36
  -5  -7  12    0.11    0.59
   5   7 -12    0.50    0.66
  -5  -7  11    1.25    0.95
   5   7 -11    1.01    0.94
  -5  -7  10    0.05    0.45
   5   7 -10    1.26    0.78
  -5  -7   9    2.01    0.97
   5   7  -9    1.81    1.03
  -5  -7   8    0.82    0.60
   5   7  -8   -0.91    1.05
  -5  -7   7    3.31    0.97
   5   7  -7    4.84    1.51
  -5  -7   6    0.73    0.59
   5   7  -6    1.98    1.12
  -5  -7   5    0.62    0.60
   5   7  -5    0.77    0.88
  -5  -7   5    0.51    0.77
  -5  -7   4   -0.17    0.52
  -5  -7   4    0.90    0.60
   5   7  -4    0.93    0.75
  -5  -7   4   -1.11    0.82
  -5  -7   3    3.26    1.07
  -5  -7   3    3.10    1.28
   5   7  -3    3.14    1.04
  -5  -7   3    2.46    0.78
  -5  -7   2    7.77    1.70
  -5  -7   2    5.83    1.55
   5   7  -2    4.18    0.95
   5   7  -2    4.78    1.23
  -5  -7   2    6.44    1.07
  -5  -7   1   16.58    2.39
   5   7  -1   15.43    1.71
   5   7  -1   19.23    2.41
  -5  -7   1   18.88    1.69
  -5  -7   1   19.11    2.48
  -5  -7   0  108.72    5.99
   5   7   0   95.49    3.95
  -5  -7   0   98.84    3.77
   5   7   0  103.40    5.23
  -5  -7   0  104.92    5.74
  -5  -7  -1    0.50    0.95
  -5  -7  -1    0.31    0.48
   5   7   1   -0.41    0.39
   5   7   1    1.34    0.71
  -5  -7  -1    0.70    0.38
  -5  -7  -2   61.00    4.41
   5   7   2   57.21    2.75
  -5  -7  -2   64.00    2.97
   5   7   2   65.84    3.88
  -5  -7  -2   64.08    4.33
   5   7   3   91.33    3.43
  -5  -7  -3  101.22    3.82
   5   7   3  105.91    4.71
  -5  -7  -3  102.89    5.51
   5   7   4  110.75    3.78
  -5  -7  -4  129.71    4.53
  -5  -7  -4  120.88    5.91
   5   7   5   64.04    2.97
  -5  -7  -5   71.70    3.52
  -5  -7  -5   76.55    4.65
  -5  -7  -6   24.28    2.18
  -5  -7  -6   23.44    2.63
  -5  -7  -7   33.58    2.68
  -5  -7  -7   37.10    3.23
  -5  -7  -8   23.54    2.33
  -5  -7  -8   20.36    2.42
  -5  -7  -9    0.39    0.45
  -5  -7  -9    1.32    0.78
  -5  -7 -10   17.04    2.15
  -5  -7 -10   16.76    2.28
  -5  -7 -11    0.05    0.67
  -5  -7 -11    0.10    0.77
  -5  -7 -12    0.56    0.78
  -5  -7 -12    0.42    0.50
  -5  -7 -13    7.40    1.62
  -5  -7 -13    6.99    1.59
  -5  -7 -14    1.96    1.13
  -5  -7 -14    2.43    1.01
  -5  -7 -15    1.34    0.99
  -5  -7 -15    1.05    0.81
   5   7  16   -0.44    0.75
  -5  -7 -16   -0.48    0.63
   5   7  17   -0.59    1.07
  -5  -7 -17   -0.12    1.19
   5   7  18   -1.18    1.08
  -5  -7 -18   -0.01    0.72
   5   7  19    0.81    1.30
  -5  -7 -19    0.74    1.14
   5   8 -11    0.35    0.67
   5   8 -10    1.21    1.08
  -5  -8   9    0.30    0.86
   5   8  -9    2.30    1.27
  -5  -8   8    6.50    1.51
  -5  -8   8    9.06    2.40
   5   8  -8    8.67    1.93
  -5  -8   7   17.17    3.06
   5   8  -7   14.91    2.67
  -5  -8   7   13.16    1.89
  -5  -8   6   19.97    3.22
   5   8  -6   21.38    3.11
  -5  -8   6   14.74    1.92
  -5  -8   5   18.18    2.96
   5   8  -5   17.65    2.69
  -5  -8   5   15.02    1.84
  -5  -8   4   22.08    3.19
  -5  -8   4   20.85    2.96
   5   8  -4   25.53    3.12
  -5  -8   4   19.43    1.94
  -5  -8   3    4.60    0.84
  -5  -8   3    7.54    1.91
   5   8  -3    5.67    1.46
  -5  -8   3    7.47    1.92
  -5  -8   2   19.90    2.92
  -5  -8   2   17.58    2.68
   5   8  -2   21.69    2.73
  -5  -8   2   20.59    1.74
  -5  -8   1    3.74    1.26
  -5  -8   1    3.39    1.24
   5   8  -1    6.24    1.44
  -5  -8   1    3.59    0.70
  -5  -8   0   15.43    2.42
   5   8   0   11.78    1.24
  -5  -8   0   15.08    2.39
   5   8   0   14.45    2.08
  -5  -8   0   13.64    1.22
  -5  -8  -1    3.33    1.33
  -5  -8  -1    1.37    0.74
   5   8   1    2.02    0.54
   5   8   1    1.81    0.82
  -5  -8  -1    1.76    0.46
   5   8   2   27.19    1.61
  -5  -8  -2   26.09    1.63
   5   8   2   27.26    2.67
  -5  -8  -2   29.34    3.17
  -5  -8  -3   10.87    2.03
   5   8   3   11.27    1.03
  -5  -8  -3   11.35    1.13
   5   8   3   11.88    1.68
  -5  -8  -4  160.92    4.44
   5   8   4  161.87    5.97
  -5  -8  -4  162.43    7.34
  -5  -8  -5  128.22    4.30
  -5  -8  -5  126.49    6.44
  -5  -8  -5  113.24    3.68
  -5  -8  -6  109.42    4.27
  -5  -8  -6  114.78    6.12
  -5  -8  -6   96.64    3.60
  -5  -8  -7  107.85    4.55
  -5  -8  -7  105.46    5.85
  -5  -8  -8   77.24    4.09
  -5  -8  -8   79.51    5.10
  -5  -8  -9   55.88    3.64
  -5  -8  -9   54.99    4.26
  -5  -8 -10    3.50    1.22
  -5  -8 -10    2.51    0.78
  -5  -8 -11    4.66    1.28
  -5  -8 -11    4.32    1.20
  -5  -8 -12   21.25    2.59
  -5  -8 -12   20.37    2.67
  -5  -8 -13    5.23    1.39
  -5  -8 -13    6.31    1.57
  -5  -8 -14    1.24    0.91
  -5  -8 -14    1.02    0.99
  -5  -8 -15    3.62    1.21
  -5  -8 -15    2.34    0.97
   5   8  16    3.07    1.48
  -5  -8 -16    3.98    1.41
   5   8  17    1.24    0.98
  -5  -8 -17    2.38    1.23
   5   8  18   -2.72    1.41
  -5  -8 -18    1.68    1.30
   5   8  19    1.94    1.24
  -5  -8 -19   -1.82    1.43
  -5  -9   9    5.75    1.78
   5   9  -9    5.84    1.74
  -5  -9   8   15.12    3.09
   5   9  -8   15.87    2.92
  -5  -9   7    9.18    2.44
   5   9  -7    7.43    1.84
  -5  -9   6   51.48    5.37
   5   9  -6   45.48    4.67
  -5  -9   5   24.21    3.58
   5   9  -5   21.86    3.11
  -5  -9   4   46.03    4.79
   5   9  -4   43.45    4.32
  -5  -9   3   11.59    2.51
   5   9  -3   13.93    2.39
  -5  -9   2    0.71    0.91
   5   9  -2   -0.41    0.56
  -5  -9   2    0.74    0.97
  -5  -9   1    0.66    0.72
   5   9  -1    0.31    0.92
  -5  -9   1    0.08    0.77
  -5  -9   0   13.57    2.43
  -5  -9   0   13.94    2.59
   5   9   0   15.84    2.32
  -5  -9  -1    3.70    1.25
   5   9   1    2.12    0.95
  -5  -9  -2   50.12    4.49
   5   9   2   46.52    3.68
   5   9   3   69.37    4.29
  -5  -9  -3   71.08    5.28
   5   9   4   17.02    2.07
  -5  -9  -4   18.32    2.68
  -5  -9  -5    3.92    1.29
   5   9   5    3.13    0.93
  -5  -9  -5    3.20    0.58
  -5  -9  -6   31.22    1.96
  -5  -9  -6   30.81    3.41
  -5  -9  -7    0.66    0.56
  -5  -9  -7    0.78    0.33
  -5  -9  -8    1.10    0.77
  -5  -9  -8    1.07    0.46
  -5  -9  -9    1.63    1.05
  -5  -9  -9    1.12    0.69
  -5  -9 -10    0.33    0.74
  -5  -9 -10   -0.40    0.41
  -5  -9 -11    3.93    1.09
  -5  -9 -11    5.21    1.50
  -5  -9 -12   11.38    2.18
  -5  -9 -12   10.61    1.86
  -5  -9 -13    1.08    0.95
  -5  -9 -13   -0.54    0.80
  -5  -9 -14   16.90    2.61
  -5  -9 -14   16.15    2.66
   5   9  15    9.93    2.49
  -5  -9 -15    8.29    1.86
  -5  -9 -15   11.99    2.28
   5   9  16    6.95    2.23
  -5  -9 -16    4.96    1.63
   5   9  17    0.50    1.18
   5   9  18    0.68    0.76
  -5 -10   8    2.64    1.40
   5  10  -8    0.13    1.07
  -5 -10   7    1.59    1.19
   5  10  -7   -1.31    0.80
  -5 -10   6    5.87    1.92
   5  10  -6    5.61    1.71
  -5 -10   5    0.08    0.79
   5  10  -5   -0.69    1.11
  -5 -10   4    0.20    0.70
   5  10  -4    0.00    0.87
  -5 -10   3    3.09    1.54
   5  10  -3    3.20    1.34
  -5 -10   2   30.71    4.06
   5  10  -2   25.81    3.32
  -5 -10   1    6.62    2.10
   5  10  -1    4.43    1.47
  -5 -10   1    0.66    0.94
   5  10   0   -0.27    0.45
  -5 -10   0   -0.15    0.87
   5  10   1    0.64    0.43
  -5 -10  -1    0.64    1.16
  -5 -10  -2    4.98    1.72
   5  10   2    3.70    1.22
  -5 -10  -3    3.17    1.34
   5  10   3    2.66    1.02
  -5 -10  -4   11.74    2.25
   5  10   4   10.81    1.72
  -5 -10  -5    4.75    1.46
   5  10   5    5.62    1.27
   5  10   6   17.00    2.05
  -5 -10  -6   20.22    3.03
  -5 -10  -7   -0.65    0.62
  -5 -10  -8   -0.42    0.60
  -5 -10  -9   -1.59    1.09
  -5 -10 -10    5.01    1.69
  -5 -10 -11   -0.38    0.89
  -5 -10 -12    0.95    1.04
   5  10  13    0.36    0.68
  -5 -10 -13    0.55    0.74
   5  10  14    0.45    0.98
  -5 -10 -14    0.46    0.62
   5  10  15   -2.28    1.62
   5  10  16    1.94    1.47
  -5 -11   6   -0.16    0.74
   5  11  -6    1.30    1.00
  -5 -11   5    1.27    1.39
   5  11  -5    0.99    0.88
  -5 -11   4    1.20    0.79
   5  11  -4    1.04    1.09
  -5 -11   3    9.03    2.37
   5  11  -3    7.22    1.96
  -5 -11   2   11.13    2.76
   5  11  -2    9.42    2.29
   5  11  -1   -0.07    0.75
   5  11   0    1.74    1.05
   5  11   1    1.30    0.80
  -5 -11  -1    2.14    1.19
   5  11   2    0.73    0.47
  -5 -11  -2    1.18    1.07
   5  11   3    0.07    0.44
  -5 -11  -3    0.48    0.84
  -5 -11  -4    6.77    1.93
   5  11   4    5.31    1.34
  -5 -11  -5    4.98    1.73
   5  11   5    2.50    0.90
  -5 -11  -6    6.81    1.92
   5  11   6    5.90    1.30
  -5 -11  -7    4.33    1.57
   5  11   7    4.41    0.99
  -5 -11  -8   13.73    2.67
  -5 -11  -9    3.05    1.61
  -5 -11 -10    7.98    1.95
  -5 -11 -11    5.12    1.77
  -5 -11 -12    0.54    0.97
   5  11  12    0.05    0.86
  -5 -11 -13   -0.19    1.20
   5  11  13    1.89    1.11
  -5 -11 -14   -0.22    0.74
   5  11  14    1.08    1.22
   5  11  15   -0.01    0.97
  -5 -12   4    2.73    1.76
   5  12  -4    1.71    1.38
   5  12  -3    4.63    1.66
   5  12  -2   10.33    2.32
   5  12  -1   21.98    3.34
   5  12   0   10.93    2.14
   5  12   0    7.77    1.82
   5  12   1    5.10    1.62
   5  12   2    3.12    1.22
   5  12   3    0.63    0.60
   5  12   4    1.35    0.72
  -5 -12  -4    4.32    1.84
   5  12   5    2.13    0.95
  -5 -12  -5    1.97    0.98
   5  12   6    0.26    0.37
  -5 -12  -6    3.19    1.63
  -5 -12  -7    9.11    2.37
   5  12   8    4.00    1.62
  -5 -12  -8    4.73    1.70
   5  12   9   -2.87    1.61
  -5 -12  -9    1.25    1.32
   5  12  10    0.74    0.81
  -5 -12 -10    3.54    1.65
   5  12  11    3.30    1.44
  -5 -12 -11    3.96    1.67
   5  12  12    0.03    1.07
  -5 -12 -12   -0.40    1.15
   5  12  13    1.88    1.13
  -5 -12 -13   -0.86    1.04
   5  13  -2    4.13    1.52
   5  13  -1    3.62    1.58
   5  13   0    4.97    1.69
   5  13   1    7.15    1.96
   5  13   1    6.63    1.91
   5  13   2    8.01    2.05
   5  13   2    6.57    1.85
   5  13   3    9.27    2.22
   5  13   3    7.11    1.83
   5  13   4    3.67    1.40
   5  13   4    3.35    1.26
   5  13   5   -1.10    0.97
   5  13   5    0.14    0.71
   5  13   6    5.93    1.95
   5  13   7    4.15    1.62
   5  13   8    5.03    1.98
   5  13   9    6.93    2.22
   5  13  10    2.09    1.70
   5  14   1    0.44    0.82
   5  14   2    0.87    0.99
   5  14   3    1.64    0.98
   5  14   3    0.45    0.62
   5  14   4    2.03    1.37
   5  14   5    0.41    0.73
   5  14   6    1.63    1.23
   5  14   7   -2.03    1.79
   6 -10  -6    2.79    1.36
   6 -10  -4    1.71    1.30
   6 -10  -3    2.24    1.28
   6  -9  -8    0.02    0.81
   6  -9  -7   -0.53    0.77
   6  -9  -6   -1.40    1.35
   6  -9  -5   -0.09    0.84
   6  -9  -4    0.96    0.92
   6  -9  -3   -0.98    0.92
   6  -9  -2    3.16    1.43
   6  -9  -1    1.91    1.41
   6  -9   0   -0.03    0.82
   6  -9   1   -0.58    1.06
   6  -9   2   -0.56    1.31
   6  -9   3    0.63    1.05
   6  -9   4    0.73    0.82
  -6   8  11    1.92    0.95
  -6   8  10   -1.32    0.99
   6  -8  -9    3.16    1.34
  -6   8   9    4.14    1.61
   6  -8  -8    6.30    1.74
  -6   8   8    6.14    1.73
   6  -8  -7   15.05    2.70
  -6   8   7   16.04    2.56
   6  -8  -6   12.62    2.58
  -6   8   6   10.55    2.24
   6  -8  -5   19.48    3.16
  -6   8   5   17.98    2.68
   6  -8  -4    7.11    2.00
  -6   8   4    6.72    1.61
   6  -8  -3    2.86    1.37
  -6   8   3   -0.10    0.74
   6  -8  -2   -1.88    1.26
  -6   8   2    1.05    0.77
   6  -8  -1   12.22    2.59
  -6   8   1    7.34    1.67
   6  -8   0    5.86    1.87
  -6   8   0    8.26    1.86
   6  -8   1    0.22    0.82
  -6   8  -1    1.96    0.91
   6  -8   2    3.58    1.72
  -6   8  -2    1.73    1.23
   6  -8   3   -0.86    1.11
  -6   8  -3    0.65    1.05
   6  -8   4    1.00    1.10
  -6   8  -4   -0.92    0.58
   6  -8   5    2.72    1.50
  -6   8  -5    0.19    0.88
   6  -8   6   -1.10    0.79
   6  -8   7    0.92    1.27
   6  -8   8   -0.66    1.38
  -6   7  13    2.66    1.47
  -6   7  12    1.52    1.45
   6  -7 -12    0.89    0.86
  -6   7  11    1.84    1.10
  -6   7  10    2.76    1.21
   6  -7  -9   15.54    2.55
  -6   7   9   13.62    2.54
   6  -7  -8   30.02    3.57
  -6   7   8   27.05    3.48
   6  -7  -7   15.81    2.58
  -6   7   7   14.80    2.53
   6  -7  -6    0.44    0.67
  -6   7   6    2.76    1.16
   6  -7  -5   18.61    2.86
  -6   7   5   18.13    2.66
   6  -7  -4   24.12    3.35
  -6   7   4   26.95    3.22
   6  -7  -3   10.10    2.34
  -6   7   3    8.06    1.80
   6  -7  -2    9.78    2.25
  -6   7   2   13.32    2.23
   6  -7  -1   27.12    3.71
  -6   7   1   27.37    3.19
   6  -7   0    6.12    1.81
  -6   7   0    3.93    1.28
  -6   7  -1   16.62    2.56
  -6   7  -2   22.50    2.92
  -6   7  -3   12.21    2.24
  -6   7  -4    6.67    1.71
  -6   7  -5    3.89    1.77
  -6   7  -6    0.89    1.28
  -6   7  -7    3.96    1.60
  -6   7  -8    0.69    0.78
  -6   7  -9   -1.33    1.38
  -6   7 -10   -2.19    1.61
  -6   7 -11    0.94    1.24
   6  -6 -14    2.20    1.41
  -6   6  13   -0.63    1.08
   6  -6 -13    1.97    1.44
   6  -6 -12    1.69    1.27
  -6   6  12    1.26    1.05
   6  -6 -11    5.17    1.79
  -6   6  11    4.11    1.39
   6  -6 -10    0.34    0.59
  -6   6  10    0.82    0.68
   6  -6  -9    2.01    0.88
  -6   6   9    2.55    1.08
   6  -6  -8    1.83    0.99
  -6   6   8    0.95    0.88
   6  -6  -8    1.69    0.77
   6  -6  -7    0.24    0.74
   6  -6  -7    0.33    0.53
  -6   6   7    0.45    0.83
   6  -6  -6    7.58    1.56
   6  -6  -6    7.08    1.84
  -6   6   6    8.45    1.86
   6  -6  -5   23.39    3.09
   6  -6  -5   22.83    2.53
  -6   6   5   24.41    3.10
   6  -6  -4    6.90    1.71
  -6   6   4    9.06    1.84
   6  -6  -3   22.80    3.23
  -6   6   3   29.26    3.30
  -6   6   2   20.67    2.68
  -6   6   1   18.56    2.57
  -6   6   0    0.26    0.53
  -6   6  -1   45.34    4.12
  -6   6  -2   12.77    2.23
  -6   6  -3    7.81    1.69
  -6   6  -4    5.90    1.63
  -6   6  -5   10.55    2.16
  -6   6  -6   21.17    3.13
  -6   6  -7   11.70    2.35
  -6   6  -8   -0.27    0.76
  -6   6  -9    3.57    1.14
  -6   6 -10    4.92    1.91
  -6   6 -11    4.67    1.98
  -6   6 -12    0.19    0.77
  -6   6 -13    1.15    1.14
  -6   5  14   -1.63    1.16
   6  -5 -14    0.15    0.71
  -6   5  13    3.11    1.45
   6  -5 -13    3.68    1.67
   6  -5 -12    2.31    1.42
  -6   5  12    0.00    1.00
   6  -5 -11    1.66    1.46
  -6   5  11    0.95    0.97
   6  -5 -10    2.77    1.24
  -6   5  10   -0.67    1.09
   6  -5  -9    4.98    1.36
   6  -5  -9    4.97    1.60
  -6   5   9    2.45    1.18
   6  -5  -8    6.91    1.70
   6  -5  -8    8.58    1.65
  -6   5   8    6.20    1.64
   6  -5  -7    7.88    1.65
   6  -5  -7    5.68    1.45
  -6   5   7    6.36    1.74
   6  -5  -6    8.00    1.75
   6  -5  -6    6.29    1.48
  -6   5   6    6.46    1.56
   6  -5  -5    6.93    1.49
   6  -5  -5    7.16    1.69
  -6   5   5    8.73    1.91
   6  -5  -4   25.64    3.19
   6  -5  -4   22.24    2.32
  -6   5   4   25.46    3.05
   6  -5  -3    3.41    0.83
  -6   5   3    4.17    1.24
   6  -5  -2    3.85    0.77
  -6   5   2    4.21    1.23
  -6   5   1    0.96    0.75
  -6   5   0    9.57    1.89
  -6   5  -1    0.38    0.71
  -6   5  -2    0.95    0.91
  -6   5  -3   15.99    2.40
  -6   5  -4   14.37    2.42
  -6   5  -5   14.75    2.39
  -6   5  -6   -0.10    0.86
  -6   5  -7    3.84    1.15
  -6   5  -8    6.24    1.76
  -6   5  -9    1.59    0.95
  -6   5 -10    5.11    1.75
  -6   5 -11    7.44    2.09
  -6   5 -12    0.79    0.74
  -6   5 -13   -1.08    1.19
  -6   5 -14    0.70    1.09
  -6   4  14    0.44    0.84
   6  -4 -14    0.09    0.79
  -6   4  13    1.57    1.26
   6  -4 -13    2.00    1.54
   6  -4 -12    1.50    0.92
  -6   4  12    2.40    1.21
   6  -4 -11    0.58    1.17
  -6   4  11    1.20    1.04
   6  -4 -10    1.51    0.67
  -6   4  10   -0.49    0.71
   6  -4  -9   -0.39    0.99
   6  -4  -9   -0.27    0.46
  -6   4   9    0.78    0.88
   6  -4  -8   -0.97    0.66
   6  -4  -8    1.11    0.68
  -6   4   8    1.99    1.13
   6  -4  -7    1.44    0.87
   6  -4  -7    1.04    0.58
  -6   4   7    0.63    0.75
   6  -4  -6   12.41    1.98
   6  -4  -6   13.28    2.13
  -6   4   6   13.30    2.25
   6  -4  -5    1.92    0.73
  -6   4   5   -0.26    0.70
   6  -4  -4    4.61    1.08
  -6   4   4    4.59    1.41
   6  -4  -3   12.53    1.63
  -6   4   3   11.92    2.09
   6  -4  -2    3.18    0.78
  -6   4   2    2.47    1.01
   6  -4  -1    0.40    0.35
  -6   4   1   -1.54    1.04
   6  -4   0    8.57    0.69
  -6   4   0    9.59    1.68
  -6   4  -1   12.15    2.06
  -6   4  -2    9.23    1.87
  -6   4  -3   81.68    5.37
  -6   4  -4   35.25    3.60
  -6   4  -5   44.87    4.17
  -6   4  -6   34.99    3.77
  -6   4  -7    0.17    1.00
  -6   4  -8    0.70    0.68
  -6   4  -9    1.17    1.17
  -6   4 -10    0.20    0.89
  -6   4 -11    0.97    1.11
  -6   4 -12    3.64    1.30
  -6   4 -13    6.26    1.97
  -6   4 -14    1.35    1.45
  -6   3  14    3.56    1.45
   6  -3 -14    9.48    2.63
  -6   3  13    4.83    1.75
   6  -3 -13   12.33    2.79
   6  -3 -12    4.92    1.69
  -6   3  12    3.06    1.30
   6  -3 -11   13.89    2.75
  -6   3  11    8.08    2.02
  -6   3  10    7.34    1.85
  -6   3   9    6.19    1.70
   6  -3  -8    5.24    1.20
  -6   3   8    3.34    1.30
   6  -3  -7    9.61    1.57
  -6   3   7    8.19    1.86
  -6   3   6   27.34    3.14
  -6   3   5    3.21    1.07
  -6   3   4   28.82    3.15
  -6   3   3    5.53    1.47
  -6   3   2   38.17    3.56
  -6   3   1  104.77    5.86
  -6   3   0    8.48    1.72
   6  -3   1   40.72    1.56
  -6   3  -1   41.49    3.68
  -6   3  -2   73.38    2.21
  -6   3  -2   79.91    5.10
  -6   3  -3   20.68    2.68
  -6   3  -4   17.11    2.54
  -6   3  -5    1.87    0.95
  -6   3  -6   49.21    4.33
  -6   3  -7   31.73    3.49
  -6   3  -8    9.95    2.08
  -6   3  -9    1.34    0.88
  -6   3 -10    6.88    1.87
  -6   3 -11   10.16    2.46
  -6   3 -12    2.78    1.20
  -6   3 -13   10.02    2.42
  -6   3 -14    3.36    1.57
  -6   3 -15    0.44    0.87
  -6   2  14    3.07    1.32
   6  -2 -14    1.64    1.32
  -6   2  13    5.04    1.78
  -6   2  12    3.54    1.49
  -6   2  11   11.17    2.43
  -6   2  10   22.29    3.19
  -6   2   9    7.62    1.96
  -6   2   8   20.85    2.93
   6  -2  -7   41.17    3.03
  -6   2   7   54.83    4.51
  -6   2   6   15.92    2.45
  -6   2   5   84.55    5.41
  -6   2   4  238.33    8.92
  -6   2   3  131.54    6.50
  -6   2   2    0.80    0.95
  -6   2   1    0.32    0.52
  -6   2   0   19.83    2.53
  -6   2  -1   59.65    4.39
  -6   2  -2    6.58    1.52
   6  -2   3    6.02    0.56
  -6   2  -3    6.82    1.46
  -6   2  -4   22.51    2.76
  -6   2  -5   37.06    3.61
  -6   2  -6   14.74    2.40
  -6   2  -7    4.12    1.49
  -6   2  -8   88.99    5.95
  -6   2  -9   10.12    2.15
  -6   2 -10    0.94    1.11
  -6   2 -11    0.71    0.73
  -6   2 -12   -0.48    0.94
  -6   2 -13   -0.35    0.70
  -6   2 -14    3.08    1.41
  -6   2 -15    4.72    2.03
  -6   2 -16   -0.53    0.81
  -6   1  14   -1.14    0.95
  -6   1  13   -0.37    1.09
  -6   1  12    3.05    1.32
  -6   1  11    3.07    1.42
  -6   1  10    1.77    1.03
  -6   1   9   18.74    2.73
   6  -1  -8   35.01    2.30
  -6   1   8   27.21    3.29
  -6   1   7   16.25    2.45
  -6   1   6    1.19    0.80
  -6   1   5  104.64    5.87
  -6   1   4   -0.04    0.74
  -6   1   3    1.31    0.87
  -6   1   2    3.54    1.08
  -6   1   1    2.45    0.93
  -6   1   0   36.36    3.30
  -6   1  -1   46.42    3.77
  -6   1  -2    8.64    1.75
  -6   1  -3   87.84    5.20
   6  -1   4   90.44    3.13
  -6   1  -4   97.88    5.57
   6  -1   5  109.71    3.40
  -6   1  -5  119.78    6.37
  -6   1  -6   34.17    3.44
  -6   1  -7    5.36    1.45
  -6   1  -8   54.97    4.46
  -6   1  -9    3.75    1.36
  -6   1 -10    0.13    0.86
  -6   1 -11    2.79    1.15
  -6   1 -12   -1.52    1.32
  -6   1 -13    6.00    1.89
  -6   1 -14    4.68    1.68
  -6   1 -15    3.57    1.81
  -6   1 -16   -0.53    1.24
  -6   0  14   -0.46    0.84
  -6   0  13    0.94    0.85
  -6   0  12    1.19    1.04
  -6   0  11   -1.83    1.17
  -6   0  10    5.07    1.48
  -6   0   9    6.84    1.69
   6   0  -8    5.27    0.76
  -6   0   8    5.98    0.87
  -6   0   8    5.83    1.62
  -6   0   7   12.66    2.20
  -6   0   6   19.43    2.64
  -6   0   5    0.84    0.49
  -6   0   4   39.67    3.50
  -6   0   3    1.19    0.97
  -6   0   2   -0.21    0.52
  -6   0   1    4.90    1.28
  -6   0   0    3.43    1.16
  -6   0  -1    4.31    1.26
  -6   0  -2   11.31    1.93
  -6   0  -3    5.37    1.26
  -6   0  -4    0.92    0.63
   6   0   5   21.71    1.87
  -6   0  -5   25.41    2.85
   6   0   6   48.25    2.82
  -6   0  -6   54.80    4.18
   6   0   7    4.49    0.97
  -6   0  -7    7.34    1.66
  -6   0  -8   27.39    3.17
  -6   0  -9    0.14    0.52
  -6   0 -10    0.60    0.61
  -6   0 -11    1.43    1.09
  -6   0 -12    0.45    0.98
  -6   0 -13    8.17    2.03
  -6   0 -14    0.80    0.78
  -6   0 -15    1.48    1.14
  -6   0 -16   -0.61    0.77
  -6   0 -17   -1.12    1.25
  -6  -1  14    0.77    1.00
  -6  -1  13    2.25    1.52
  -6  -1  12    6.71    2.02
  -6  -1  11    2.12    1.16
  -6  -1  10    2.66    1.26
  -6  -1   9    5.53    1.42
  -6  -1   8    4.71    0.87
  -6  -1   8    5.78    1.54
  -6  -1   7    1.85    0.86
  -6  -1   6   26.23    2.98
  -6  -1   5    2.79    0.99
  -6  -1   4   15.25    2.21
  -6  -1   3  152.88    6.71
  -6  -1   2   81.92    4.88
  -6  -1   1   60.98    4.11
  -6  -1   0  147.63    6.39
  -6  -1  -1   68.16    4.41
  -6  -1  -2    6.87    0.86
  -6  -1  -2    8.64    1.56
  -6  -1  -3   63.48    2.27
  -6  -1  -3   63.84    4.24
  -6  -1  -4   10.46    1.84
  -6  -1  -5    1.65    0.82
   6   1   5    2.01    0.69
  -6  -1  -6   13.42    1.95
  -6  -1  -7  127.40    6.34
  -6  -1  -8   62.03    4.55
  -6  -1  -9   47.88    4.14
  -6  -1 -10   50.86    4.40
  -6  -1 -11   13.23    2.35
  -6  -1 -12    8.38    1.94
  -6  -1 -13   16.63    2.67
  -6  -1 -14    6.22    2.04
  -6  -1 -15    0.61    0.59
  -6  -1 -16    0.71    1.25
  -6  -1 -17   -1.73    1.08
  -6  -2  14    2.63    1.36
  -6  -2  13    2.28    1.34
  -6  -2  12   10.83    2.46
  -6  -2  11    4.00    1.38
  -6  -2  10    0.56    0.79
  -6  -2   9    2.25    1.05
  -6  -2   8   49.93    4.27
  -6  -2   7   24.87    3.01
  -6  -2   6   -0.18    0.64
  -6  -2   5   22.01    2.62
  -6  -2   4   59.09    4.18
  -6  -2   3   42.24    3.47
  -6  -2   2  244.81    8.17
  -6  -2   1  206.01    7.52
  -6  -2   0  169.18    6.74
  -6  -2  -1   18.80    2.21
  -6  -2  -2   33.05    2.17
  -6  -2  -2   33.94    3.05
  -6  -2  -3    7.10    0.94
  -6  -2  -3    7.47    1.49
  -6  -2  -4   15.32    2.08
  -6  -2  -5    2.42    1.03
  -6  -2  -6   22.86    2.63
  -6  -2  -7   78.64    4.93
  -6  -2  -8  114.57    6.15
   6   2   9   10.47    1.04
  -6  -2  -9   13.50    2.15
   6   2  10   17.41    1.46
  -6  -2 -10   21.23    2.84
  -6  -2 -11    6.27    1.77
  -6  -2 -12    7.07    1.65
  -6  -2 -13    1.46    1.09
  -6  -2 -14    4.35    1.71
  -6  -2 -15    5.17    1.75
  -6  -2 -16    0.50    0.88
  -6  -2 -17    3.47    1.88
  -6  -2 -18    9.52    2.53
  -6  -3  14    1.37    1.07
  -6  -3  13    2.89    1.42
  -6  -3  12   -0.17    0.84
  -6  -3  11    0.60    0.69
  -6  -3  10   13.78    2.40
  -6  -3   9   -1.00    0.82
  -6  -3   8   16.82    1.99
  -6  -3   8   14.11    2.29
  -6  -3   7    0.36    0.48
  -6  -3   7   -0.73    0.55
  -6  -3   6    0.16    0.46
  -6  -3   6   -0.09    0.50
  -6  -3   5   73.51    4.68
  -6  -3   5   71.40    3.88
  -6  -3   4   62.21    4.19
  -6  -3   4   70.36    3.78
  -6  -3   3   69.65    4.36
  -6  -3   2  136.60    6.05
  -6  -3   1  138.59    6.04
  -6  -3   0  251.71    8.03
  -6  -3  -1   81.11    3.87
  -6  -3  -1   80.23    4.54
  -6  -3  -2  394.43    8.25
  -6  -3  -2  403.58   10.25
  -6  -3  -3   29.77    2.19
  -6  -3  -3   30.47    2.79
  -6  -3  -4    6.25    1.35
  -6  -3  -5    4.56    1.20
  -6  -3  -6   14.40    2.04
  -6  -3  -7   19.64    2.38
   6   3   8   41.19    2.38
  -6  -3  -8   51.07    3.97
   6   3   9   14.20    1.46
  -6  -3  -9   20.65    2.59
   6   3  10    2.41    0.66
  -6  -3 -10    3.33    1.02
  -6  -3 -11    6.50    1.66
  -6  -3 -12   15.81    2.59
  -6  -3 -13    1.19    0.67
  -6  -3 -14   -0.28    0.96
  -6  -3 -15    0.20    0.72
  -6  -3 -16   -0.28    0.86
  -6  -3 -17    3.04    1.67
  -6  -3 -18    0.46    0.79
  -6  -4  14    0.53    0.81
  -6  -4  13   -2.35    1.25
  -6  -4  12   -0.60    1.15
  -6  -4  11    3.38    1.37
  -6  -4  10    1.27    0.94
  -6  -4   9    2.52    0.80
  -6  -4   8    4.90    1.20
  -6  -4   8    6.28    1.49
  -6  -4   7    7.78    1.56
  -6  -4   7    6.85    1.62
  -6  -4   6    1.22    0.69
  -6  -4   6    0.70    0.59
  -6  -4   5    0.67    0.50
   6   4  -5   -0.03    0.20
  -6  -4   5   -0.23    0.53
  -6  -4   4    4.57    1.21
  -6  -4   4    3.73    1.09
  -6  -4   3    3.94    1.00
  -6  -4   3    3.36    0.98
  -6  -4   2   20.17    2.30
  -6  -4   2   22.95    2.33
  -6  -4   1    2.99    0.94
  -6  -4   0   53.61    3.60
  -6  -4  -1    9.47    1.51
  -6  -4  -1    8.33    1.39
  -6  -4  -2   66.82    3.75
  -6  -4  -2   64.11    3.98
  -6  -4  -3   10.12    1.46
  -6  -4  -3   10.72    1.72
  -6  -4  -4   53.15    3.73
  -6  -4  -5    6.97    1.48
  -6  -4  -6    4.39    1.21
   6   4   7   11.85    1.51
  -6  -4  -7   14.94    2.14
   6   4   8    2.72    0.81
  -6  -4  -8    3.79    1.01
  -6  -4  -9   16.41    2.29
  -6  -4 -10   18.18    2.49
  -6  -4 -11   24.71    2.99
  -6  -4 -12    9.69    2.03
  -6  -4 -13   15.31    2.54
  -6  -4 -14   -0.21    0.77
  -6  -4 -15    2.75    1.28
  -6  -4 -16    1.79    1.37
  -6  -4 -17    1.39    1.35
  -6  -4 -18    1.41    1.16
  -6  -5  13    2.48    1.23
  -6  -5  12    1.69    1.06
  -6  -5  11    0.22    0.68
  -6  -5  10    0.52    0.65
  -6  -5   9    0.76    0.76
  -6  -5   8    1.89    1.11
  -6  -5   7   -0.20    0.57
  -6  -5   7    1.31    0.92
  -6  -5   6   12.28    1.90
  -6  -5   6   10.65    1.88
  -6  -5   5   38.08    3.32
  -6  -5   5   40.44    3.41
  -6  -5   4    9.03    1.58
  -6  -5   4    7.69    1.42
  -6  -5   3   22.68    2.44
  -6  -5   3   25.76    2.74
  -6  -5   2    2.32    0.85
  -6  -5   2    0.20    0.59
  -6  -5   1    2.15    0.91
  -6  -5   1    2.25    0.86
  -6  -5   1    2.46    0.88
  -6  -5   0   38.21    3.23
  -6  -5   0   42.97    3.18
  -6  -5   0   44.04    3.34
  -6  -5  -1    1.53    0.71
  -6  -5  -1    0.56    0.48
  -6  -5  -2    8.07    1.45
  -6  -5  -2    8.84    1.48
  -6  -5  -3  337.49    9.09
  -6  -5  -3  346.69    9.07
  -6  -5  -4  210.43    7.18
  -6  -5  -5   88.85    4.74
  -6  -5  -6   72.61    4.39
  -6  -5  -7    0.43    0.49
  -6  -5  -8    7.17    1.52
  -6  -5  -8    7.21    1.05
  -6  -5  -9    8.30    1.62
  -6  -5  -9    5.89    0.93
  -6  -5 -10   -0.25    0.80
  -6  -5 -11    0.37    0.56
  -6  -5 -12   13.86    2.39
  -6  -5 -13   11.54    2.19
  -6  -5 -14   11.96    2.35
  -6  -5 -15    2.22    1.09
  -6  -5 -16    0.42    0.88
  -6  -5 -17    1.11    0.63
  -6  -5 -18    1.37    1.32
  -6  -6  13    0.56    0.72
  -6  -6  12    0.22    0.93
  -6  -6  11    0.10    0.88
  -6  -6  10    3.00    1.20
  -6  -6   9    9.14    1.86
  -6  -6   8   11.20    2.15
  -6  -6   7   16.42    2.31
  -6  -6   6    5.80    1.33
  -6  -6   6   10.79    2.10
  -6  -6   5    5.23    1.41
  -6  -6   5    3.89    1.12
  -6  -6   4   -0.99    0.77
  -6  -6   4    0.99    0.72
  -6  -6   3   10.48    1.84
  -6  -6   3    7.28    1.37
  -6  -6   2    0.09    0.48
  -6  -6   2    0.12    0.48
  -6  -6   2   -0.25    0.37
  -6  -6   1   25.66    2.93
  -6  -6   1   26.59    2.40
  -6  -6   1   26.08    2.74
  -6  -6   0   54.92    4.20
  -6  -6   0   54.29    3.42
  -6  -6   0   54.37    3.89
  -6  -6  -1    0.73    0.68
  -6  -6  -1    0.56    0.63
  -6  -6  -1    0.23    0.40
  -6  -6  -2  102.28    5.43
  -6  -6  -2  105.82    4.78
  -6  -6  -2  109.64    5.50
  -6  -6  -3   46.96    3.68
  -6  -6  -3   54.79    3.48
  -6  -6  -4  119.26    5.24
  -6  -6  -5  139.97    5.82
  -6  -6  -6   35.96    3.03
  -6  -6  -7   62.02    4.08
  -6  -6  -8   26.21    2.09
  -6  -6  -8   34.37    3.14
  -6  -6  -9    6.19    1.43
  -6  -6 -10   12.74    2.07
  -6  -6 -11    8.30    1.65
  -6  -6 -12    4.78    1.34
  -6  -6 -13    5.69    1.48
  -6  -6 -14    7.86    1.95
  -6  -6 -15    0.96    0.56
  -6  -6 -16    0.45    1.01
  -6  -6 -17   -1.13    0.79
   6   6  18    0.64    1.12
  -6  -6 -18   -0.69    1.11
  -6  -7  12    0.51    0.78
  -6  -7  11    1.80    1.36
  -6  -7  10    1.62    0.98
  -6  -7   9    5.62    1.58
   6   7  -9    5.28    1.72
  -6  -7   8   10.84    1.94
   6   7  -8   16.83    2.85
   6   7  -7   33.67    3.79
  -6  -7   7   23.67    2.74
   6   7  -6   27.79    3.39
  -6  -7   6   24.83    3.16
  -6  -7   6   20.96    2.52
   6   7  -5   16.44    2.59
  -6  -7   5   11.44    1.76
  -6  -7   5   12.11    2.34
  -6  -7   4   30.18    3.67
   6   7  -4   32.48    3.43
  -6  -7   4   27.41    3.31
  -6  -7   4   24.85    2.48
  -6  -7   3   35.85    3.89
   6   7  -3   37.22    3.55
  -6  -7   3   30.06    3.39
  -6  -7   3   35.51    2.86
  -6  -7   2    1.95    0.99
  -6  -7   2    1.65    0.97
   6   7  -2    2.64    1.09
  -6  -7   2    2.32    0.78
  -6  -7   1    0.59    0.64
  -6  -7   1    0.28    0.56
   6   7  -1    1.03    0.77
  -6  -7   1    0.56    0.38
  -6  -7   0    0.14    0.84
  -6  -7   0    0.63    0.77
  -6  -7   0    0.24    0.32
  -6  -7  -1    0.66    0.68
  -6  -7  -1    1.58    1.05
  -6  -7  -1    0.61    0.40
  -6  -7  -2   14.95    2.27
   6   7   2   10.86    1.46
  -6  -7  -2   12.46    2.02
  -6  -7  -2   13.62    1.65
  -6  -7  -3    2.37    1.05
   6   7   3    0.50    0.39
  -6  -7  -3    1.02    0.66
  -6  -7  -4    0.16    0.53
  -6  -7  -4    1.18    0.68
  -6  -7  -5    5.59    1.42
  -6  -7  -5    6.16    1.23
  -6  -7  -6   17.38    2.04
  -6  -7  -6   18.09    2.39
  -6  -7  -7   26.65    2.64
  -6  -7  -7   23.32    2.78
  -6  -7  -8   36.73    3.17
  -6  -7  -9   35.12    3.25
  -6  -7 -10    4.45    1.20
  -6  -7 -11    4.31    1.29
  -6  -7 -12   12.16    2.10
  -6  -7 -13   -0.77    0.79
  -6  -7 -14   11.84    2.29
  -6  -7 -15    8.45    2.09
  -6  -7 -16    1.09    0.94
  -6  -7 -16    2.09    0.93
  -6  -7 -17    1.26    0.85
   6   7  18    0.96    1.02
  -6  -7 -18   -0.23    0.81
   6   8 -10    0.66    1.16
   6   8  -9    5.85    1.84
  -6  -8   8    5.25    1.87
   6   8  -8    5.26    1.66
  -6  -8   7    5.17    1.23
  -6  -8   7    9.64    2.46
   6   8  -7   10.59    2.29
  -6  -8   6   25.13    3.75
   6   8  -6   24.39    3.36
  -6  -8   6   19.05    2.34
  -6  -8   5    5.94    1.25
  -6  -8   5    8.81    2.08
   6   8  -5    7.37    1.80
  -6  -8   5    7.60    1.97
  -6  -8   4   13.95    2.68
   6   8  -4   10.65    2.20
  -6  -8   4    9.73    1.53
  -6  -8   4    8.22    1.92
  -6  -8   3    1.58    1.15
  -6  -8   3    0.93    0.61
   6   8  -3   -0.26    0.54
  -6  -8   3    0.73    0.56
  -6  -8   2    1.86    1.16
  -6  -8   2    2.25    1.16
   6   8  -2    1.97    0.85
  -6  -8   2    2.08    0.67
  -6  -8   1   -0.13    0.68
  -6  -8   1    0.63    0.85
   6   8  -1    1.12    0.92
  -6  -8   1    0.63    0.45
  -6  -8   0    0.93    0.90
  -6  -8   0    2.03    1.22
   6   8   0    0.80    0.81
  -6  -8   0    1.20    0.67
  -6  -8  -1   17.07    2.67
   6   8   1   18.09    2.33
  -6  -8  -1   18.29    1.73
  -6  -8  -1   18.47    2.71
  -6  -8  -2   31.25    3.46
  -6  -8  -2   31.62    2.31
  -6  -8  -2   31.30    3.37
  -6  -8  -3   26.00    2.12
  -6  -8  -3   27.11    3.19
  -6  -8  -4   17.45    1.78
  -6  -8  -4   17.42    2.55
  -6  -8  -5   16.69    1.83
  -6  -8  -5   18.84    2.64
  -6  -8  -6   27.07    2.42
  -6  -8  -6   26.53    3.01
  -6  -8  -7    2.30    1.03
  -6  -8  -7    3.00    0.93
  -6  -8  -8    2.81    1.05
  -6  -8  -8    1.80    0.75
  -6  -8  -9    0.38    0.69
  -6  -8  -9    0.22    0.51
  -6  -8 -10    3.97    1.34
  -6  -8 -10    2.84    0.98
  -6  -8 -11    8.23    1.87
  -6  -8 -11    8.26    1.70
  -6  -8 -12    0.61    0.57
  -6  -8 -12    0.79    0.58
  -6  -8 -13    0.91    0.52
  -6  -8 -13    1.36    1.08
  -6  -8 -14    4.34    1.53
  -6  -8 -14    4.66    1.48
  -6  -8 -15    0.30    0.71
  -6  -8 -15    3.65    1.38
  -6  -8 -16    2.79    1.28
  -6  -8 -16    5.06    1.77
   6   8  17   -0.40    1.15
  -6  -8 -17    2.72    1.63
   6   8  18   -1.17    1.07
  -6  -8 -18    1.83    1.34
  -6  -9   8   -0.40    0.65
   6   9  -8   -1.80    1.24
  -6  -9   7    2.72    1.50
   6   9  -7    4.02    1.32
  -6  -9   6    2.33    1.20
   6   9  -6    0.50    0.78
  -6  -9   5    1.43    1.45
   6   9  -5    3.19    1.39
  -6  -9   4    5.59    1.67
   6   9  -4    3.54    1.27
  -6  -9   3    1.68    0.96
   6   9  -3    0.26    0.68
  -6  -9   3    0.30    1.08
  -6  -9   2    3.06    1.57
  -6  -9   2    2.55    1.17
   6   9  -2    3.63    1.34
  -6  -9   1    4.75    1.59
  -6  -9   1    4.65    1.57
   6   9  -1    4.29    1.31
  -6  -9   0    2.45    1.35
  -6  -9   0    3.42    1.37
   6   9   0    2.15    0.98
  -6  -9  -1    4.07    1.63
  -6  -9  -1    4.01    1.36
   6   9   1    3.90    1.14
  -6  -9  -2    0.63    0.79
   6   9   2    0.31    0.55
  -6  -9  -3    6.93    1.78
   6   9   3    5.61    1.29
  -6  -9  -3    6.75    0.93
  -6  -9  -4    3.95    1.20
  -6  -9  -4    4.62    0.82
  -6  -9  -5    1.50    0.92
  -6  -9  -5    1.00    0.36
  -6  -9  -6   -0.28    0.58
  -6  -9  -6    0.69    0.48
  -6  -9  -7    3.71    1.45
  -6  -9  -7    3.33    0.89
  -6  -9  -8    9.32    2.06
  -6  -9  -8    6.89    1.30
  -6  -9  -9    3.82    1.31
  -6  -9  -9    2.02    0.77
  -6  -9 -10    2.81    1.15
  -6  -9 -10    1.65    0.74
  -6  -9 -11    1.76    1.11
  -6  -9 -11    1.86    0.81
  -6  -9 -12    0.29    0.94
  -6  -9 -12    0.53    0.67
  -6  -9 -13    0.36    0.61
  -6  -9 -13    1.48    0.99
  -6  -9 -14   -0.50    0.65
  -6  -9 -14    0.27    0.68
  -6  -9 -15    4.40    1.47
  -6  -9 -15    4.84    1.59
   6   9  17    5.12    1.92
  -6 -10   7    1.68    1.27
   6  10  -7    0.98    0.98
  -6 -10   6    1.98    1.08
   6  10  -6    2.73    1.36
  -6 -10   5    3.31    1.59
   6  10  -5    1.73    0.99
  -6 -10   4    1.85    1.41
   6  10  -4    0.67    0.71
  -6 -10   3   12.27    2.81
   6  10  -3   12.44    2.42
  -6 -10   2    9.68    2.50
   6  10  -2    9.00    2.02
  -6 -10   2   12.17    2.70
  -6 -10   1    4.47    1.70
   6  10  -1    3.87    1.30
  -6 -10   1    2.54    1.36
  -6 -10   0   10.15    2.25
  -6 -10   0   12.83    2.63
   6  10   0   12.00    2.22
  -6 -10  -1    9.96    2.28
   6  10   1    7.99    1.64
   6  10   2   20.75    2.65
  -6 -10  -2   19.47    3.07
   6  10   3   18.08    2.46
  -6 -10  -3   19.71    3.14
  -6 -10  -4    5.47    1.73
   6  10   4    6.69    1.44
  -6 -10  -5    3.48    1.28
  -6 -10  -6    4.74    1.63
  -6 -10  -7    1.31    1.01
  -6 -10  -8    1.38    0.93
  -6 -10  -9   10.95    2.19
  -6 -10 -10    7.93    1.98
  -6 -10 -11   12.70    2.44
  -6 -10 -12   10.96    2.40
  -6 -10 -13    2.62    1.19
  -6 -10 -14    6.64    1.92
  -6 -10 -15    5.64    1.68
   6  10  16   -0.18    0.88
  -6 -11   5    0.85    0.96
   6  11  -5    0.95    1.10
  -6 -11   4    8.92    2.48
   6  11  -4    3.28    1.07
  -6 -11   3   10.09    2.40
   6  11  -3    4.81    1.63
  -6 -11   2   23.24    3.78
   6  11  -2   20.23    3.18
   6  11  -1   29.89    3.66
   6  11   0    9.10    2.06
  -6 -11   0   14.74    3.13
   6  11   1    7.51    1.78
  -6 -11  -1    9.96    2.40
  -6 -11  -2   10.26    2.50
   6  11   2   10.33    2.05
  -6 -11  -3   10.63    2.58
   6  11   3    9.13    1.83
   6  11   4   19.05    2.55
  -6 -11  -4   22.89    3.52
  -6 -11  -5   38.23    4.45
  -6 -11  -6   19.40    3.26
  -6 -11  -7   16.02    2.79
  -6 -11  -8   17.38    3.09
  -6 -11  -9    4.61    1.71
  -6 -11 -10    1.84    1.14
  -6 -11 -11    3.73    1.54
  -6 -11 -12    3.06    1.29
  -6 -11 -13    6.46    2.00
   6  11  14    2.49    1.61
  -6 -11 -14    1.52    0.75
  -6 -12   3    4.27    1.80
   6  12  -3    3.07    1.51
   6  12  -2    1.59    1.21
   6  12  -1    1.34    0.91
   6  12   0    8.75    2.10
   6  12   1    9.23    2.02
   6  12   2    8.76    1.98
  -6 -12  -2    9.98    2.63
   6  12   3   16.57    2.61
  -6 -12  -3   19.48    3.52
   6  12   4    8.79    1.81
  -6 -12  -4    4.68    1.65
  -6 -12  -5    6.96    2.09
   6  12   5    3.90    1.15
  -6 -12  -6   12.34    2.75
  -6 -12  -7    1.87    1.43
  -6 -12  -8    5.56    1.99
  -6 -12  -9    1.67    1.29
  -6 -12 -10    2.43    1.34
  -6 -12 -11    3.57    1.63
  -6 -12 -12   -0.77    0.88
   6  12  12    1.72    1.41
  -6 -12 -13    1.83    1.06
  -6 -12 -14    1.43    1.18
   6  13  -1    0.82    0.90
   6  13   0   -0.40    0.74
   6  13   1   -0.72    1.06
   6  13   2    0.53    0.75
   6  13   3    0.16    0.56
   6  13   4   -0.31    0.82
  -6 -13  -5    0.73    1.19
  -6 -13  -6   -2.17    1.20
  -6 -13  -7    2.52    1.22
  -6 -13  -8   -1.68    1.68
   6  13   9    2.56    1.82
  -6 -13  -9   -0.19    0.78
   6  13  10   -1.37    1.31
  -6 -13 -10    3.78    1.95
  -6 -13 -11    1.86    1.36
  -6 -13 -12   -0.79    0.80
   6  14   2    0.74    0.76
   6  14   3    1.77    1.02
   6  14   3   -1.24    0.99
   6  14   4   -1.50    1.03
   6  14   5   -0.76    1.04
   6  14   6    0.13    0.88
   7  -9  -7    3.04    1.42
   7  -9  -6    5.14    1.65
   7  -9  -5    1.26    0.81
   7  -9  -4   -0.75    0.68
   7  -9  -3    0.94    1.30
   7  -9  -2    4.06    1.72
   7  -9  -1    6.57    2.16
  -7   8   9   -0.16    0.65
  -7   8   8   -0.43    0.87
   7  -8  -7    1.04    1.01
  -7   8   7   -1.91    1.12
   7  -8  -6    0.46    1.01
  -7   8   6    0.83    0.96
   7  -8  -5    3.24    1.19
  -7   8   5    3.04    1.13
   7  -8  -4    5.42    1.87
  -7   8   4    4.18    1.41
   7  -8  -3    4.22    1.49
  -7   8   3    6.46    1.73
   7  -8  -2    6.32    2.08
  -7   8   2    6.13    1.68
   7  -8  -1    2.10    1.03
  -7   8   1    1.72    0.85
   7  -8   0   -0.73    1.08
  -7   8   0   -0.36    0.90
   7  -8   1    9.75    2.73
  -7   8  -1    8.92    2.05
   7  -8   2   12.15    2.92
  -7   8  -2   16.49    2.76
   7  -8   3    3.34    1.37
  -7   8  -3    5.80    1.73
   7  -8   4    4.89    2.05
   7  -8   5   -0.21    1.10
  -7   7  11    1.31    0.86
  -7   7  10   -0.25    0.74
  -7   7   9   -0.30    0.73
   7  -7  -8    1.94    1.02
  -7   7   8    1.48    0.98
   7  -7  -7    1.86    1.07
  -7   7   7   -1.32    0.92
   7  -7  -6    1.02    1.18
  -7   7   6    0.84    1.01
   7  -7  -5    0.61    0.85
  -7   7   5    0.80    0.72
   7  -7  -4   -0.29    0.60
  -7   7   4   -0.35    0.72
   7  -7  -3    7.07    2.16
  -7   7   3    5.21    1.63
   7  -7  -2    7.99    2.17
  -7   7   2    8.68    1.94
   7  -7  -1    0.61    1.06
  -7   7   1    1.17    0.66
   7  -7   0    5.97    1.95
  -7   7   0    3.99    1.35
  -7   7  -1   19.56    2.97
  -7   7  -2    0.27    0.89
  -7   7  -3    3.01    1.38
  -7   7  -4    7.19    1.92
  -7   7  -5    5.61    1.86
  -7   7  -6    9.07    2.28
  -7   7  -7    1.67    1.31
  -7   7  -8    0.16    1.29
  -7   7  -9    1.94    1.54
  -7   6  11   -2.07    1.24
  -7   6  10    2.10    1.52
  -7   6   9    1.39    1.07
   7  -6  -8    2.82    1.23
  -7   6   8    3.78    1.38
   7  -6  -7    1.73    1.16
  -7   6   7    2.85    1.43
   7  -6  -6    1.91    0.86
  -7   6   6    1.84    1.10
   7  -6  -5    2.58    1.11
  -7   6   5    2.82    1.50
   7  -6  -4    0.98    1.01
  -7   6   4    1.93    1.03
   7  -6  -3   -1.12    1.13
  -7   6   3    0.46    0.59
  -7   6   2    1.06    0.78
  -7   6   1   -0.70    0.90
  -7   6   0    0.12    0.84
  -7   6  -1   13.36    2.46
  -7   6  -2   18.85    2.94
  -7   6  -3   -0.38    1.13
  -7   6  -4    5.97    1.77
  -7   6  -5    9.31    2.25
  -7   6  -6    1.61    0.80
  -7   6  -7    0.19    0.99
  -7   6  -8   -0.16    0.84
  -7   6  -9   -0.04    1.31
  -7   6 -10   -0.14    1.00
  -7   6 -11   -1.06    1.33
   7  -5 -13   -0.77    1.23
   7  -5 -12    0.03    1.00
  -7   5  12    0.59    0.70
   7  -5 -11    6.35    2.08
  -7   5  11    0.33    0.78
   7  -5 -10    0.05    0.90
  -7   5  10   -0.67    1.28
   7  -5  -9   -0.53    0.69
  -7   5   9    0.76    0.69
   7  -5  -8    2.69    0.81
   7  -5  -8    3.56    1.17
  -7   5   8    2.44    1.12
   7  -5  -7    4.20    1.36
   7  -5  -7    3.15    1.13
  -7   5   7    2.60    1.15
   7  -5  -6   12.02    2.11
   7  -5  -6   14.00    2.40
  -7   5   6   13.19    2.43
   7  -5  -5   10.35    2.12
  -7   5   5    9.01    2.01
  -7   5   4    7.21    1.83
  -7   5   3    2.99    1.13
  -7   5   2    6.40    1.77
  -7   5   1    6.94    1.78
  -7   5   0    2.49    0.97
  -7   5  -1   10.32    2.19
  -7   5  -2   14.81    2.48
  -7   5  -3   36.95    4.01
  -7   5  -4   33.06    3.95
  -7   5  -5   19.37    3.10
  -7   5  -6   18.45    3.04
  -7   5  -7   18.58    3.15
  -7   5  -8    3.88    1.41
  -7   5  -9    3.15    1.42
  -7   5 -10    1.73    0.86
  -7   5 -11    8.93    2.36
  -7   5 -12   -0.41    1.07
   7  -4 -13    0.21    0.81
   7  -4 -12    3.83    1.72
  -7   4  12    2.80    1.46
   7  -4 -11   10.47    2.51
  -7   4  11   10.62    2.56
   7  -4 -10    3.22    1.14
  -7   4  10    4.17    1.54
   7  -4  -9   47.98    4.84
  -7   4   9   43.21    4.66
   7  -4  -8   84.70    5.21
   7  -4  -8   80.59    6.01
  -7   4   8   76.08    5.96
   7  -4  -7   48.36    4.05
   7  -4  -7   49.52    4.50
  -7   4   7   44.66    4.46
   7  -4  -6   47.02    4.15
   7  -4  -6   50.27    4.25
  -7   4   6   45.10    4.41
   7  -4  -5    8.38    1.58
  -7   4   5   10.35    2.08
   7  -4  -4   -0.11    0.39
  -7   4   4    1.76    1.01
   7  -4  -3    6.50    1.19
  -7   4   3    5.77    1.66
   7  -4  -2   19.46    1.89
  -7   4   2   20.76    2.90
  -7   4   1   20.24    2.80
  -7   4   0   10.58    1.99
  -7   4  -1   64.01    5.03
  -7   4  -2   15.44    2.47
  -7   4  -3   27.90    3.36
  -7   4  -4   27.27    3.38
  -7   4  -5   21.74    3.23
  -7   4  -6    8.40    1.87
  -7   4  -7    0.02    0.77
  -7   4  -8    5.50    1.58
  -7   4  -9    2.34    0.85
  -7   4 -10    0.74    1.00
  -7   4 -11   -1.49    1.53
  -7   4 -12    0.11    0.80
  -7   4 -13    8.21    2.40
  -7   3  13    2.99    1.55
   7  -3 -13    3.24    1.40
   7  -3 -12    4.74    1.85
  -7   3  12    1.35    0.78
   7  -3 -11    2.76    1.43
  -7   3  11    1.18    1.10
   7  -3 -10    4.65    1.87
  -7   3  10    4.42    1.83
  -7   3   9    2.37    1.11
  -7   3   8    1.60    1.14
   7  -3  -7    6.80    1.49
  -7   3   7    9.25    2.20
  -7   3   6    0.07    0.59
  -7   3   5   41.63    4.18
  -7   3   4  105.34    6.46
  -7   3   3   11.07    2.12
  -7   3   2    0.28    0.66
  -7   3   1   -0.05    0.59
  -7   3   0    6.83    1.70
   7  -3   1   30.84    1.54
  -7   3  -1   33.40    3.56
  -7   3  -2    2.62    1.13
  -7   3  -3    0.22    0.90
  -7   3  -4    0.44    0.79
  -7   3  -5   -1.39    1.02
  -7   3  -6    7.10    1.81
  -7   3  -7    9.28    2.13
  -7   3  -8    5.22    1.57
  -7   3  -9   -0.20    0.78
  -7   3 -10   -0.09    0.81
  -7   3 -11   -0.72    0.64
  -7   3 -12    3.00    1.76
  -7   3 -13    2.82    1.16
  -7   3 -14    1.15    0.79
  -7   2  13   -0.20    1.13
   7  -2 -13    5.27    1.86
  -7   2  12    0.14    0.67
  -7   2  11   -0.24    1.01
  -7   2  10    0.90    1.17
  -7   2   9    0.84    0.78
  -7   2   8    0.14    0.69
  -7   2   7    0.23    0.60
  -7   2   6   -0.30    0.68
  -7   2   5    3.50    1.12
  -7   2   4   63.52    4.96
  -7   2   3    4.30    1.26
  -7   2   2   12.16    2.23
  -7   2   1   75.33    5.31
  -7   2   0   16.26    2.44
  -7   2  -1   23.12    2.96
  -7   2  -2   17.01    2.55
  -7   2  -3   21.47    2.92
  -7   2  -4   27.54    3.22
  -7   2  -5    4.65    1.43
  -7   2  -6    8.54    1.99
  -7   2  -7    5.53    1.54
  -7   2  -8   29.08    3.59
  -7   2  -9   -0.22    1.01
  -7   2 -10   -0.04    0.70
  -7   2 -11    0.07    0.88
  -7   2 -12    1.61    0.83
  -7   2 -13   -0.33    0.79
  -7   2 -14    1.10    1.13
  -7   2 -15    1.27    1.04
  -7   1  13    1.10    1.11
  -7   1  12    5.09    1.83
  -7   1  11    2.29    1.47
  -7   1  10    3.46    1.36
  -7   1   9    5.02    1.35
  -7   1   8    3.41    1.27
  -7   1   7    2.45    1.03
  -7   1   6    4.80    1.42
  -7   1   5   24.66    3.07
  -7   1   4  111.01    6.51
  -7   1   3   47.74    4.16
  -7   1   2    1.04    0.78
  -7   1   1    0.92    0.59
  -7   1   0    0.50    0.79
  -7   1  -1   -0.25    0.66
  -7   1  -2    7.56    1.69
  -7   1  -3    1.23    0.64
   7  -1   4    5.52    0.78
  -7   1  -4    6.77    1.62
  -7   1  -5   11.58    2.16
  -7   1  -6   26.66    3.24
  -7   1  -7    7.46    1.71
  -7   1  -8    2.83    1.23
  -7   1  -9   11.80    2.23
  -7   1 -10    4.64    1.26
  -7   1 -11    1.72    1.03
  -7   1 -12   -0.14    0.67
  -7   1 -13    0.56    1.48
  -7   1 -14    0.34    1.13
  -7   1 -15   -0.40    1.13
  -7   0  13   -0.11    0.78
  -7   0  12    2.66    1.49
  -7   0  11    4.82    1.82
  -7   0  10    4.39    1.51
  -7   0   9    3.30    1.52
  -7   0   8   11.81    2.33
  -7   0   7    1.14    0.91
  -7   0   6    2.64    1.11
  -7   0   5    3.02    0.99
  -7   0   4   -0.33    0.65
  -7   0   3    7.15    1.73
  -7   0   2   38.71    3.69
  -7   0   1   63.04    4.73
  -7   0   0   49.91    4.19
  -7   0  -1   64.38    4.77
  -7   0  -2    1.06    0.86
  -7   0  -3    8.90    1.81
  -7   0  -4    6.37    1.53
   7   0   5    7.65    1.20
  -7   0  -5   11.81    2.00
   7   0   6    2.37    0.71
  -7   0  -6    3.98    1.13
  -7   0  -7   -0.09    1.03
  -7   0  -8   14.61    2.43
  -7   0  -9    1.16    0.59
  -7   0 -10   10.09    2.14
  -7   0 -11   15.84    2.82
  -7   0 -12   15.11    2.83
  -7   0 -13   18.61    3.14
  -7   0 -14   11.61    2.50
  -7   0 -15    1.68    1.27
  -7   0 -16    0.65    0.75
  -7  -1  13   -1.21    1.12
  -7  -1  12   -2.36    1.48
  -7  -1  11   -1.21    1.14
  -7  -1  10    0.33    0.57
  -7  -1   9    2.33    1.20
  -7  -1   8    0.59    0.67
  -7  -1   7    0.69    0.42
  -7  -1   7    1.99    1.17
  -7  -1   6    1.74    0.93
  -7  -1   5   35.79    3.65
  -7  -1   4    5.46    1.51
  -7  -1   3  121.63    6.51
  -7  -1   2  157.26    7.35
  -7  -1   1  131.04    6.64
  -7  -1   0   62.02    4.57
  -7  -1  -1   23.56    2.79
  -7  -1  -2  102.57    3.57
  -7  -1  -2  108.98    6.12
  -7  -1  -3   42.71    2.01
  -7  -1  -3   49.20    4.10
  -7  -1  -4    6.81    1.60
  -7  -1  -5   16.07    2.42
  -7  -1  -6    9.93    1.85
  -7  -1  -7  128.87    6.93
  -7  -1  -8   80.89    5.63
  -7  -1  -9   10.77    2.22
  -7  -1 -10    3.92    1.43
  -7  -1 -11    7.35    1.87
  -7  -1 -12   -0.36    1.04
  -7  -1 -13   -1.22    0.83
  -7  -1 -14    0.94    1.19
  -7  -1 -15   -0.60    1.25
  -7  -1 -16   -0.95    1.36
  -7  -2  13    2.60    1.44
  -7  -2  12    1.88    1.41
  -7  -2  11    0.76    0.88
  -7  -2  10   -0.51    0.73
  -7  -2   9    1.04    1.05
  -7  -2   8    3.57    1.47
  -7  -2   7    1.33    0.54
  -7  -2   7    0.29    0.59
  -7  -2   6    1.36    0.67
  -7  -2   6    1.58    1.11
  -7  -2   5   41.52    3.91
  -7  -2   4    3.61    1.29
  -7  -2   3    5.71    1.40
  -7  -2   2    1.97    1.00
  -7  -2   1   31.22    3.20
  -7  -2   0   24.62    2.84
  -7  -2  -1   91.54    5.42
  -7  -2  -2   60.89    3.08
  -7  -2  -2   60.71    4.43
  -7  -2  -3   70.27    3.18
  -7  -2  -3   75.22    4.97
  -7  -2  -4  105.14    5.90
  -7  -2  -5   44.65    3.93
  -7  -2  -6   29.60    3.16
  -7  -2  -7   85.09    5.60
  -7  -2  -8    5.81    1.50
  -7  -2  -9    0.39    0.83
  -7  -2 -10    1.13    1.10
  -7  -2 -11    0.69    0.79
  -7  -2 -12    1.12    1.03
  -7  -2 -13   -0.37    1.05
  -7  -2 -14    1.31    1.17
  -7  -2 -15    0.11    1.21
  -7  -2 -16    2.57    1.79
  -7  -2 -17    1.43    1.31
  -7  -3  13    0.52    1.10
  -7  -3  12    0.12    0.72
  -7  -3  11    3.49    1.39
  -7  -3  10    1.88    1.23
  -7  -3   9    1.06    0.58
  -7  -3   8    0.31    0.44
  -7  -3   8    1.14    1.06
  -7  -3   7    5.55    1.22
  -7  -3   7    4.26    1.21
  -7  -3   6    1.69    0.69
  -7  -3   6    2.48    1.02
  -7  -3   5    2.49    0.89
  -7  -3   5    0.90    0.56
  -7  -3   4   11.49    2.04
  -7  -3   4   13.37    1.82
  -7  -3   3    1.07    0.82
  -7  -3   2    0.65    0.53
  -7  -3   1   55.27    4.22
  -7  -3   0   10.38    1.77
  -7  -3  -1   28.13    2.45
  -7  -3  -1   31.71    3.22
  -7  -3  -2   88.78    4.14
  -7  -3  -2   90.22    5.36
  -7  -3  -3   19.48    1.83
  -7  -3  -3   21.03    2.56
  -7  -3  -4   33.86    3.27
  -7  -3  -5   14.72    2.21
  -7  -3  -6   17.32    2.47
  -7  -3  -7   35.53    3.56
  -7  -3  -8   66.96    4.97
  -7  -3  -9   23.67    2.98
  -7  -3 -10   -0.40    0.73
  -7  -3 -11    0.07    0.63
  -7  -3 -12    3.25    1.48
  -7  -3 -13    0.20    0.58
  -7  -3 -14    1.10    0.88
  -7  -3 -15    1.13    1.18
  -7  -3 -16   -0.24    1.06
  -7  -3 -17    0.77    0.70
  -7  -4  13    1.35    0.89
  -7  -4  12    0.60    0.99
  -7  -4  11    1.58    1.23
  -7  -4  10    4.69    1.65
  -7  -4   9    3.59    1.57
  -7  -4   8   -0.58    0.56
  -7  -4   8   -2.14    1.10
  -7  -4   7    1.32    0.59
  -7  -4   7   -0.33    0.49
  -7  -4   6   16.27    2.44
  -7  -4   6   17.61    2.20
  -7  -4   5   39.34    3.74
  -7  -4   5   38.95    3.31
  -7  -4   4    9.70    1.62
  -7  -4   4    9.71    1.82
  -7  -4   3   28.55    3.03
  -7  -4   3   31.37    2.81
  -7  -4   2   39.72    3.51
  -7  -4   1   24.38    2.78
  -7  -4   0   90.83    4.89
  -7  -4   0   96.22    5.42
  -7  -4  -1   35.58    2.97
  -7  -4  -1   39.75    3.47
  -7  -4  -2  154.84    5.95
  -7  -4  -2  172.47    7.17
  -7  -4  -3  141.84    5.60
  -7  -4  -3  154.75    6.85
  -7  -4  -4   91.99    5.40
  -7  -4  -5   53.98    4.13
  -7  -4  -6   57.43    4.36
  -7  -4  -7   20.60    2.66
  -7  -4  -8   32.64    3.34
  -7  -4  -9   56.08    4.61
  -7  -4 -10   47.40    4.27
  -7  -4 -11   20.67    2.94
  -7  -4 -12   16.41    2.73
  -7  -4 -13    2.17    1.14
  -7  -4 -14    0.66    1.00
  -7  -4 -15    1.11    1.23
  -7  -4 -16   -0.81    0.66
  -7  -4 -17    1.00    1.10
  -7  -5  12    2.02    1.47
  -7  -5  11    6.64    1.92
  -7  -5  10    3.98    1.47
  -7  -5   9   15.95    2.60
  -7  -5   8   55.58    4.39
  -7  -5   8   51.81    4.62
  -7  -5   7   49.13    4.05
  -7  -5   7   43.54    4.13
  -7  -5   6    7.58    1.66
  -7  -5   6    5.30    1.57
  -7  -5   5   15.37    2.23
  -7  -5   5   12.28    2.05
  -7  -5   4    2.95    1.03
  -7  -5   4    3.70    1.19
  -7  -5   3   21.13    2.57
  -7  -5   3   26.93    2.85
  -7  -5   2   25.04    2.79
  -7  -5   2   25.59    2.72
  -7  -5   1   40.48    3.60
  -7  -5   1   35.34    3.21
  -7  -5   1   42.48    3.45
  -7  -5   0   23.50    2.69
  -7  -5   0   21.87    2.60
  -7  -5  -1    2.85    0.99
  -7  -5  -1    2.68    1.17
  -7  -5  -2    2.25    0.96
  -7  -5  -2    2.95    1.02
  -7  -5  -3   11.54    1.77
  -7  -5  -3   12.98    1.96
  -7  -5  -4   34.25    3.26
  -7  -5  -5   19.62    2.45
  -7  -5  -6    7.97    1.65
  -7  -5  -7   23.98    2.86
  -7  -5  -8   21.28    2.72
  -7  -5  -9   14.41    2.27
  -7  -5 -10   31.13    3.44
  -7  -5 -11   16.31    2.61
  -7  -5 -12    2.85    1.28
  -7  -5 -13    1.36    0.92
  -7  -5 -14    6.29    1.68
  -7  -5 -15    1.79    1.16
  -7  -5 -16   -1.48    1.29
  -7  -5 -17   -0.45    0.94
  -7  -5 -18    1.56    1.40
  -7  -6  12    0.09    0.98
  -7  -6  11    0.15    0.90
  -7  -6  10   -0.34    0.78
  -7  -6   9    1.67    0.97
  -7  -6   8    0.67    0.93
  -7  -6   7    3.00    1.18
  -7  -6   7    4.07    1.30
  -7  -6   6    8.69    1.90
  -7  -6   6    7.81    1.72
  -7  -6   5    2.20    1.03
  -7  -6   5    0.95    0.53
  -7  -6   4   15.94    2.31
  -7  -6   4   19.42    2.61
  -7  -6   3   20.38    2.49
  -7  -6   3   22.64    2.82
  -7  -6   2    5.41    1.48
  -7  -6   2    5.39    1.38
  -7  -6   2    7.06    1.46
  -7  -6   1   12.34    2.21
  -7  -6   1   12.39    1.89
  -7  -6   1   13.18    2.12
  -7  -6   0    4.75    1.34
  -7  -6   0    4.84    1.32
  -7  -6   0    3.47    1.00
  -7  -6  -1    7.55    1.65
  -7  -6  -1    8.24    1.67
  -7  -6  -1    6.35    1.32
  -7  -6  -2   10.52    1.85
  -7  -6  -2   12.98    1.91
  -7  -6  -3   11.68    1.90
  -7  -6  -3   13.61    1.97
  -7  -6  -4   71.06    4.48
  -7  -6  -5    8.71    1.63
  -7  -6  -6    0.15    0.49
  -7  -6  -7    4.99    1.32
  -7  -6  -8    5.37    1.54
  -7  -6  -9    9.28    1.95
  -7  -6 -10    2.51    1.05
  -7  -6 -11    1.71    0.83
  -7  -6 -12   -0.35    0.66
  -7  -6 -13    4.95    1.55
  -7  -6 -14   16.65    2.71
  -7  -6 -15    1.34    1.23
  -7  -6 -16    3.97    1.53
  -7  -6 -17   -0.43    0.89
  -7  -6 -18   -0.93    1.15
  -7  -7  11    0.52    0.82
  -7  -7  10   -0.06    0.99
  -7  -7   9    1.21    0.93
  -7  -7   8    2.30    0.96
  -7  -7   7    1.72    1.07
  -7  -7   6    1.34    1.03
  -7  -7   6    0.42    0.70
  -7  -7   5    1.52    1.04
  -7  -7   5   -0.48    0.70
  -7  -7   4    1.05    0.85
  -7  -7   4   -0.83    0.98
  -7  -7   4   -0.08    0.35
  -7  -7   3    0.68    0.83
  -7  -7   3   -1.77    1.09
  -7  -7   3   -0.40    0.66
  -7  -7   2    0.24    0.61
  -7  -7   2    0.89    0.58
  -7  -7   1    2.00    0.73
  -7  -7   1    3.56    1.17
  -7  -7   1    2.71    0.86
  -7  -7   0    1.59    1.00
  -7  -7   0    2.26    1.01
  -7  -7   0   -0.02    0.41
  -7  -7  -1    7.04    1.71
  -7  -7  -1    6.36    1.56
  -7  -7  -1    7.38    1.39
  -7  -7  -2   16.37    2.39
  -7  -7  -2   18.70    2.25
  -7  -7  -2   16.95    2.39
  -7  -7  -3   -0.51    0.79
  -7  -7  -3    1.34    0.71
  -7  -7  -4   13.48    1.94
  -7  -7  -4   12.94    2.12
  -7  -7  -5   -0.33    0.52
  -7  -7  -6    0.76    0.49
  -7  -7  -7    0.56    0.48
  -7  -7  -8    0.65    0.51
  -7  -7  -9    7.09    1.63
  -7  -7 -10    8.26    1.81
  -7  -7 -11    4.01    1.20
  -7  -7 -12    2.15    1.08
  -7  -7 -13    0.29    0.60
  -7  -7 -14    9.32    2.21
  -7  -7 -15   -0.11    0.83
  -7  -7 -16    2.03    1.14
  -7  -7 -17    0.49    1.00
  -7  -7 -18   -0.46    1.17
  -7  -8   8    2.68    1.33
  -7  -8   7   15.35    3.17
  -7  -8   6    7.70    1.63
  -7  -8   6    8.68    2.35
  -7  -8   5    5.50    1.22
  -7  -8   5    6.05    1.85
  -7  -8   5    6.24    1.72
  -7  -8   4   16.67    2.82
  -7  -8   4   20.50    3.33
  -7  -8   4   15.81    2.13
  -7  -8   3    6.37    1.67
  -7  -8   3    7.91    1.98
  -7  -8   3    4.88    1.17
  -7  -8   2    0.51    0.63
  -7  -8   2   -0.20    0.47
  -7  -8   1    6.24    1.74
  -7  -8   1    6.64    1.73
  -7  -8   1    6.88    1.33
  -7  -8   0    0.28    0.71
  -7  -8   0    0.72    0.64
  -7  -8   0    0.65    0.35
  -7  -8  -1    1.76    1.16
  -7  -8  -1    0.78    0.75
  -7  -8  -1    1.06    0.39
  -7  -8  -2   15.35    2.58
  -7  -8  -2   15.17    2.41
  -7  -8  -2   16.62    1.94
  -7  -8  -3    0.03    0.60
  -7  -8  -3    0.30    0.36
  -7  -8  -4   18.59    2.14
  -7  -8  -4   18.27    2.59
  -7  -8  -5    9.84    2.05
  -7  -8  -5    7.03    1.36
  -7  -8  -6   13.36    1.93
  -7  -8  -6   12.72    2.25
  -7  -8  -7    4.65    1.38
  -7  -8  -7    3.07    0.94
  -7  -8  -8    0.16    0.56
  -7  -8  -8    0.07    0.36
  -7  -8  -9    2.43    1.11
  -7  -8  -9    2.98    1.04
  -7  -8 -10    1.43    0.88
  -7  -8 -10   -0.58    0.56
  -7  -8 -11    1.90    0.84
  -7  -8 -11   -0.18    0.59
  -7  -8 -12    2.25    1.20
  -7  -8 -12    1.32    0.76
  -7  -8 -13   -0.61    0.89
  -7  -8 -13    1.79    0.97
  -7  -8 -14    4.90    1.58
  -7  -8 -14    1.38    0.97
  -7  -8 -15    7.27    2.02
  -7  -8 -15    8.08    2.04
  -7  -8 -16    2.90    1.13
  -7  -8 -16    3.11    1.24
  -7  -8 -17    3.06    1.63
  -7  -8 -18   -0.56    1.31
  -7  -9   7    2.51    1.52
  -7  -9   6    7.33    2.33
  -7  -9   5    4.22    1.75
  -7  -9   4    4.48    1.72
   7   9  -4    3.48    1.42
  -7  -9   4    4.12    1.62
  -7  -9   3   -1.16    1.32
  -7  -9   3    0.01    0.69
  -7  -9   2   -0.77    0.98
  -7  -9   2    1.59    0.96
  -7  -9   1    3.83    1.49
  -7  -9   1    5.25    1.71
  -7  -9   0    5.87    1.72
  -7  -9   0    7.90    1.95
  -7  -9  -1    5.65    1.71
  -7  -9  -1    6.32    1.73
  -7  -9  -2   29.61    3.69
  -7  -9  -3   52.12    3.20
  -7  -9  -3   50.88    4.74
  -7  -9  -4   59.60    3.42
  -7  -9  -4   58.59    5.06
  -7  -9  -5   17.53    2.71
  -7  -9  -5   18.12    2.00
  -7  -9  -6   17.69    2.69
  -7  -9  -6   20.29    2.21
  -7  -9  -7    4.63    1.60
  -7  -9  -7    1.77    0.74
  -7  -9  -8    3.03    1.17
  -7  -9  -8    3.93    1.12
  -7  -9  -9    5.33    1.71
  -7  -9  -9    2.61    0.96
  -7  -9 -10    8.21    1.90
  -7  -9 -10    6.64    1.50
  -7  -9 -11   19.88    2.70
  -7  -9 -11   13.77    2.45
  -7  -9 -12    7.00    1.73
  -7  -9 -12    7.77    1.69
  -7  -9 -13    1.79    1.08
  -7  -9 -13    5.10    1.46
  -7  -9 -14   15.28    2.69
  -7  -9 -14   13.56    2.47
  -7  -9 -15    2.87    1.27
  -7  -9 -16    3.73    1.52
  -7 -10   6    1.28    1.27
   7  10  -6    1.16    1.26
  -7 -10   5    2.64    1.30
   7  10  -5    1.39    0.98
  -7 -10   4    8.77    2.39
   7  10  -4    7.60    1.99
  -7 -10   3    2.03    1.46
   7  10  -3    3.53    1.40
  -7 -10   3    2.89    1.55
  -7 -10   2   21.86    3.56
   7  10  -2   19.34    2.98
  -7 -10   2   18.08    3.26
  -7 -10   1   11.66    2.67
  -7 -10   1   11.98    2.60
   7  10  -1   13.60    2.50
  -7 -10   0   11.73    2.60
  -7 -10   0   13.97    2.78
  -7 -10  -1   12.77    2.64
  -7 -10  -2   13.48    2.64
  -7 -10  -3   17.61    3.10
  -7 -10  -4   25.51    3.53
  -7 -10  -5   31.49    3.90
  -7 -10  -6    9.73    2.18
  -7 -10  -7    9.24    2.15
  -7 -10  -8   19.46    3.10
  -7 -10  -9    3.99    1.53
  -7 -10 -10    1.73    1.27
  -7 -10 -11   -0.69    0.75
  -7 -10 -12    0.31    0.80
  -7 -10 -13    2.80    1.37
  -7 -10 -14    0.68    0.61
  -7 -10 -15   -0.91    1.29
  -7 -11   4    2.12    0.92
   7  11  -4    3.92    1.57
  -7 -11   3    2.07    1.37
   7  11  -3    1.97    1.26
  -7 -11   2    2.90    1.22
   7  11  -2    3.49    1.56
  -7 -11   2    1.92    1.35
  -7 -11   1    0.78    1.43
   7  11  -1   -0.64    0.71
  -7 -11   1   -0.61    0.89
  -7 -11   0    3.04    1.58
   7  11   0    1.32    0.76
  -7 -11  -1    1.96    1.36
   7  11   1    3.33    1.26
  -7 -11  -2    5.67    1.81
  -7 -11  -3    9.99    2.43
  -7 -11  -4    8.33    2.30
  -7 -11  -5   10.29    2.43
  -7 -11  -6   11.42    2.63
  -7 -11  -7    4.74    1.63
  -7 -11  -8    1.66    1.20
  -7 -11  -9    2.61    1.24
  -7 -11 -10    2.97    1.49
  -7 -11 -11    3.82    1.59
  -7 -11 -12    1.86    1.39
  -7 -11 -13    0.22    0.85
  -7 -11 -14   -1.26    1.18
  -7 -11 -15    2.52    1.38
   7  12  -2    1.57    1.22
   7  12  -1   10.79    2.38
   7  12   0    9.63    2.33
  -7 -12   0    9.98    2.79
   7  12   1    1.80    0.86
  -7 -12  -1   -0.72    1.39
  -7 -12  -2    2.58    1.50
  -7 -12  -3    1.17    1.38
  -7 -12  -4   -1.48    1.31
  -7 -12  -5    2.25    1.57
  -7 -12  -6    0.25    1.07
  -7 -12  -7    5.16    1.82
  -7 -12  -8    3.28    1.82
  -7 -12  -9   -0.37    0.90
  -7 -12 -10    5.15    1.75
  -7 -12 -11   -1.84    1.33
  -7 -12 -12   -0.37    1.27
  -7 -12 -13   -1.15    0.82
  -7 -12 -14   -1.22    0.94
   7  13   0    4.80    1.64
   7  13   1    8.39    2.12
   7  13   2    6.63    1.89
  -7 -13  -4    5.40    2.29
  -7 -13  -5    2.78    1.74
  -7 -13  -6    2.40    1.56
  -7 -13  -7    2.27    0.93
  -7 -13  -8    3.28    1.55
  -7 -13  -9    6.07    2.13
   8  -8  -6    0.25    0.80
   8  -8  -5   -1.35    0.89
   8  -8  -4    1.81    1.07
   8  -8  -3   -0.74    1.20
   8  -8  -2   -1.58    1.37
  -8   7   8    2.09    1.27
  -8   7   7   -0.11    0.72
   8  -7  -6    0.19    0.73
  -8   7   6    0.34    0.89
   8  -7  -5    0.63    0.82
  -8   7   5    1.12    0.75
   8  -7  -4    0.03    0.96
  -8   7   4    1.32    1.03
   8  -7  -3    2.24    1.26
  -8   7   3    0.55    0.98
   8  -7  -2   -0.16    0.76
  -8   7   2   -0.97    0.65
   8  -7  -1    1.73    1.04
  -8   7   1    1.06    0.79
   8  -7   0    0.95    0.91
  -8   7   0   -0.94    0.88
  -8   7  -1    3.80    1.55
  -8   7  -2    0.52    0.76
  -8   7  -3    5.55    1.68
  -8   7  -4    6.79    2.05
  -8   7  -5    3.44    1.55
  -8   7  -6    3.96    1.58
  -8   7  -7    2.69    1.62
  -8   6   9    1.92    1.15
  -8   6   8    1.44    1.19
  -8   6   7    4.80    1.70
   8  -6  -6    7.80    1.99
  -8   6   6   12.00    2.63
   8  -6  -5   11.49    2.51
  -8   6   5    6.25    1.66
   8  -6  -4    0.79    1.22
  -8   6   4    0.87    0.84
   8  -6  -3    5.67    1.87
  -8   6   3    3.03    1.29
  -8   6   2    5.77    1.67
  -8   6   1   11.48    2.43
  -8   6   0   11.19    2.43
  -8   6  -1   15.44    2.81
  -8   6  -2   -0.61    0.89
  -8   6  -3    9.43    2.23
  -8   6  -4    9.51    2.21
  -8   6  -5    4.63    1.66
  -8   6  -6    3.61    1.56
  -8   6  -7    1.93    1.33
  -8   6  -8    2.93    1.71
  -8   6  -9    3.13    1.87
  -8   6 -10    1.18    1.29
  -8   5  10    2.25    1.33
  -8   5   9   17.02    3.24
  -8   5   8   19.34    3.29
   8  -5  -7   10.25    2.20
  -8   5   7    7.65    2.09
   8  -5  -6    9.30    2.08
  -8   5   6    7.28    2.01
   8  -5  -5    9.67    2.12
  -8   5   5    8.37    2.06
  -8   5   4   10.28    2.21
  -8   5   3    9.50    2.21
  -8   5   2    2.73    1.23
  -8   5   1   12.03    2.49
  -8   5   0   10.98    2.36
  -8   5  -1    0.86    0.74
  -8   5  -2    0.58    0.87
  -8   5  -3   18.89    3.03
  -8   5  -4   -0.38    0.96
  -8   5  -5    1.61    0.82
  -8   5  -6    0.69    1.06
  -8   5  -7    2.04    1.51
  -8   5  -8    8.14    2.28
  -8   5  -9    1.92    0.70
  -8   5 -10    0.12    0.82
  -8   5 -11   -1.16    1.63
   8  -4 -12    2.92    1.56
   8  -4 -11   -1.22    1.43
   8  -4 -10    0.60    0.88
  -8   4  10    0.43    0.90
   8  -4  -9    0.03    0.66
  -8   4   9   -0.39    0.82
   8  -4  -8    4.49    1.65
  -8   4   8    5.52    1.87
   8  -4  -7    0.44    0.73
  -8   4   7    1.06    0.90
   8  -4  -6    0.89    0.61
  -8   4   6   -0.66    0.99
  -8   4   5   -1.43    1.05
  -8   4   4    1.37    1.12
  -8   4   3   -0.94    0.89
  -8   4   2   -0.10    0.68
  -8   4   1    2.11    1.11
  -8   4   0   -1.05    1.26
  -8   4  -1    0.86    1.07
  -8   4  -2   -0.07    0.75
  -8   4  -3    1.81    0.93
  -8   4  -4   10.73    2.25
  -8   4  -5    0.47    1.16
  -8   4  -6   -0.39    1.13
  -8   4  -7   -0.21    1.02
  -8   4  -8    2.16    1.05
  -8   4  -9    1.10    0.97
  -8   4 -10    0.39    0.69
  -8   4 -11   -0.88    1.00
  -8   4 -12    0.29    1.03
   8  -3 -12    2.19    1.13
   8  -3 -11    5.28    2.16
  -8   3  11    1.76    1.21
   8  -3 -10   -0.86    1.03
  -8   3  10   -2.28    1.31
  -8   3   9    8.92    2.35
  -8   3   8    3.98    1.27
  -8   3   7   -1.01    0.79
  -8   3   6    1.00    1.02
  -8   3   5    3.23    1.42
  -8   3   4    7.26    1.87
  -8   3   3   -0.83    0.84
  -8   3   2   10.75    2.35
  -8   3   1   15.65    2.71
  -8   3   0   15.47    2.62
  -8   3  -1   36.95    4.09
  -8   3  -2   13.93    2.66
  -8   3  -3   -0.60    0.94
  -8   3  -4    2.08    1.26
  -8   3  -5    2.56    1.03
  -8   3  -6    2.32    1.20
  -8   3  -7    6.05    1.97
  -8   3  -8    4.99    1.63
  -8   3  -9    0.42    0.75
  -8   3 -10   -0.21    0.80
  -8   3 -11   -0.40    0.82
  -8   3 -12   -1.32    1.35
  -8   3 -13    3.79    1.44
  -8   2  11    3.50    1.54
  -8   2  10    5.20    1.73
  -8   2   9    3.78    1.47
  -8   2   8    1.19    0.75
  -8   2   7    3.20    1.05
  -8   2   6   11.91    2.46
  -8   2   5   32.40    3.97
  -8   2   4   76.01    5.86
  -8   2   3   32.86    3.81
  -8   2   2    1.43    1.21
  -8   2   1    2.26    0.55
  -8   2   0    3.80    1.32
  -8   2  -1    5.46    1.51
  -8   2  -2    0.55    0.88
  -8   2  -3   16.49    2.76
  -8   2  -4    7.77    1.94
  -8   2  -5    4.18    1.56
  -8   2  -6    1.25    1.09
  -8   2  -7    2.26    0.98
  -8   2  -8    8.90    2.10
  -8   2  -9    1.12    0.80
  -8   2 -10    5.39    1.63
  -8   2 -11    1.69    1.06
  -8   2 -12    1.56    1.40
  -8   2 -13    0.15    0.89
  -8   2 -14    1.23    1.43
  -8   1  11    1.22    0.95
  -8   1  10    3.17    1.44
  -8   1   9    5.94    1.98
  -8   1   8   14.90    2.78
  -8   1   7   19.58    3.08
  -8   1   6   18.40    3.03
  -8   1   5   12.56    2.49
  -8   1   4   11.14    2.23
  -8   1   3    2.21    1.24
  -8   1   2   63.62    5.25
  -8   1   1   16.46    2.56
  -8   1   0    6.79    1.75
  -8   1  -1   12.11    2.32
  -8   1  -2   19.86    2.97
  -8   1  -3   92.83    6.33
  -8   1  -4   28.15    3.43
  -8   1  -5    9.86    2.16
  -8   1  -6   19.80    3.04
  -8   1  -7    8.61    1.98
  -8   1  -8   18.75    2.92
  -8   1  -9    0.77    0.94
  -8   1 -10    4.97    1.81
  -8   1 -11   -0.05    0.71
  -8   1 -12    2.14    1.38
  -8   1 -13    1.16    0.77
  -8   1 -14   -0.17    1.13
  -8   0  12    0.45    0.65
  -8   0  11    1.26    1.38
  -8   0  10   -3.76    1.54
  -8   0   9   -0.14    0.92
  -8   0   8    3.34    1.39
  -8   0   7   -0.50    0.75
  -8   0   6   -0.67    0.76
  -8   0   5    1.15    0.76
  -8   0   4   -0.84    0.95
  -8   0   3   44.32    4.27
  -8   0   2    2.30    1.14
  -8   0   1   10.74    2.16
  -8   0   0   31.76    3.59
  -8   0  -1   31.30    3.56
  -8   0  -2   50.12    2.26
  -8   0  -2   55.28    4.75
  -8   0  -3   11.65    2.19
  -8   0  -4    1.80    1.20
  -8   0  -5   10.20    1.87
  -8   0  -6    6.75    1.80
  -8   0  -7   18.24    2.94
  -8   0  -8   25.54    3.46
  -8   0  -9    6.23    1.75
  -8   0 -10    3.54    1.81
  -8   0 -11   -0.14    0.71
  -8   0 -12   -0.21    0.81
  -8   0 -13   -0.19    0.71
  -8   0 -14   -1.36    1.59
  -8   0 -15    1.39    1.63
  -8  -1  12    0.46    1.01
  -8  -1  11    0.15    0.94
  -8  -1  10    2.92    1.44
  -8  -1   9    1.39    1.03
  -8  -1   8   -0.66    0.96
  -8  -1   7    1.67    1.18
  -8  -1   6   -0.31    0.99
  -8  -1   5    1.28    0.83
  -8  -1   4    1.97    1.19
  -8  -1   3   12.30    2.37
  -8  -1   2   64.56    5.07
  -8  -1   1   47.87    4.44
  -8  -1   0   35.09    3.70
  -8  -1  -1   16.54    2.51
  -8  -1  -2    6.37    0.95
  -8  -1  -2    6.54    1.66
  -8  -1  -3    3.69    0.60
  -8  -1  -3    3.93    1.16
  -8  -1  -4   20.19    2.86
  -8  -1  -5   11.55    2.23
  -8  -1  -6   10.60    2.01
  -8  -1  -7    2.26    1.33
  -8  -1  -8   37.09    4.04
  -8  -1  -9    3.65    1.20
  -8  -1 -10   -1.08    1.13
  -8  -1 -11    2.43    1.05
  -8  -1 -12    1.47    0.91
  -8  -1 -13    1.85    1.39
  -8  -1 -14    0.21    0.68
  -8  -1 -15    1.01    1.24
  -8  -2  12    0.43    1.06
  -8  -2  11    0.07    0.96
  -8  -2  10    1.92    1.31
  -8  -2   9    1.24    0.90
  -8  -2   8    0.84    1.05
  -8  -2   7    1.26    1.04
  -8  -2   6    2.89    0.91
  -8  -2   6    0.74    0.56
  -8  -2   5    8.68    1.93
  -8  -2   4   20.74    3.00
  -8  -2   3   17.65    2.69
  -8  -2   2   32.08    3.49
  -8  -2   1   44.62    4.20
  -8  -2   0   20.29    2.86
  -8  -2  -1    7.59    1.75
  -8  -2  -2   31.03    2.33
  -8  -2  -2   32.21    3.47
  -8  -2  -3   25.65    1.99
  -8  -2  -3   27.14    3.25
  -8  -2  -4   14.19    2.32
  -8  -2  -5   15.79    2.53
  -8  -2  -6   46.71    4.45
  -8  -2  -7  132.73    7.51
  -8  -2  -8   34.16    3.89
  -8  -2  -9    3.10    1.16
  -8  -2 -10   29.97    3.70
  -8  -2 -11    0.22    1.11
  -8  -2 -12    0.62    0.73
  -8  -2 -13    3.70    1.72
  -8  -2 -14    0.72    1.35
  -8  -2 -15   -1.24    1.40
  -8  -2 -16    1.15    1.50
  -8  -3  11    2.34    1.11
  -8  -3  10    7.26    2.04
  -8  -3   9    3.95    1.34
  -8  -3   8    0.42    0.71
  -8  -3   7    2.58    0.90
  -8  -3   7    0.11    0.58
  -8  -3   6    9.00    1.68
  -8  -3   6    6.79    1.76
  -8  -3   5   11.28    2.14
  -8  -3   5   11.73    1.82
  -8  -3   4    3.51    1.13
  -8  -3   3   35.16    3.72
  -8  -3   2    9.29    1.91
  -8  -3   1    6.78    1.66
  -8  -3   0   35.82    3.64
  -8  -3  -1   37.08    2.97
  -8  -3  -1   43.34    4.04
  -8  -3  -2   29.70    2.54
  -8  -3  -2   32.44    3.43
  -8  -3  -3   -0.19    0.46
  -8  -3  -3   -0.41    0.89
  -8  -3  -4   41.21    4.00
  -8  -3  -5   21.88    2.98
  -8  -3  -6    7.01    1.72
  -8  -3  -7    1.95    1.29
  -8  -3  -8    1.34    1.07
  -8  -3  -9   41.64    4.27
  -8  -3 -10   32.47    3.92
  -8  -3 -11    4.63    1.71
  -8  -3 -12    5.87    1.82
  -8  -3 -13    9.22    2.21
  -8  -3 -14    6.22    2.05
  -8  -3 -15   -1.13    0.79
  -8  -3 -16    0.13    0.92
  -8  -4  11   -0.21    0.99
  -8  -4  10    2.92    1.61
  -8  -4   9    4.39    1.64
  -8  -4   8   17.66    2.94
  -8  -4   7    4.96    1.36
  -8  -4   7    3.65    1.11
  -8  -4   6    1.04    0.53
  -8  -4   6    1.29    0.87
  -8  -4   5    6.25    1.43
  -8  -4   5    5.14    1.47
  -8  -4   4   10.02    1.72
  -8  -4   4    9.22    1.92
  -8  -4   3   59.92    4.80
  -8  -4   3   58.36    4.15
  -8  -4   2   57.03    4.63
  -8  -4   1   40.00    3.79
  -8  -4   0   24.42    2.73
  -8  -4   0   25.03    3.06
  -8  -4  -1    3.47    1.04
  -8  -4  -1    4.08    1.48
  -8  -4  -2   10.08    1.61
  -8  -4  -2    9.59    1.82
  -8  -4  -3    2.27    0.71
  -8  -4  -3    2.19    0.98
  -8  -4  -4   -0.90    0.68
  -8  -4  -5    3.56    1.15
  -8  -4  -6    2.41    1.28
  -8  -4  -7    5.84    1.45
  -8  -4  -8    6.36    1.65
  -8  -4  -9   38.29    4.04
  -8  -4 -10   11.57    2.41
  -8  -4 -11    8.92    2.16
  -8  -4 -12    4.24    1.49
  -8  -4 -13    1.86    1.27
  -8  -4 -14    1.59    1.12
  -8  -4 -15    1.40    1.17
  -8  -4 -16    0.17    0.99
  -8  -5  11   -2.52    1.33
  -8  -5  10    0.80    0.78
  -8  -5   9   -0.68    0.82
  -8  -5   8    5.93    1.67
  -8  -5   7    0.88    0.60
  -8  -5   7    0.42    1.09
  -8  -5   6    0.97    0.84
  -8  -5   6    0.76    0.94
  -8  -5   5    1.06    0.79
  -8  -5   5    0.13    0.68
  -8  -5   4    3.32    1.20
  -8  -5   4    2.32    1.28
  -8  -5   3    1.47    0.82
  -8  -5   3    1.54    0.54
  -8  -5   2    1.77    0.80
  -8  -5   2    1.21    0.95
  -8  -5   1   14.72    2.34
  -8  -5   1   13.35    2.30
  -8  -5   0    6.10    1.48
  -8  -5   0    6.34    1.58
  -8  -5  -1   -0.17    0.58
  -8  -5  -1    0.42    0.62
  -8  -5  -2    5.81    1.40
  -8  -5  -2    5.97    1.43
  -8  -5  -3    1.90    0.60
  -8  -5  -3    2.39    0.96
  -8  -5  -4   29.89    3.30
  -8  -5  -5    0.48    0.75
  -8  -5  -6    4.67    1.52
  -8  -5  -7    6.37    1.68
  -8  -5  -8    6.90    1.64
  -8  -5  -9   -0.31    0.71
  -8  -5 -10    2.33    1.26
  -8  -5 -11   -0.37    0.68
  -8  -5 -12    0.53    0.79
  -8  -5 -13    5.73    1.87
  -8  -5 -14    0.04    1.02
  -8  -5 -15   -0.08    0.70
  -8  -5 -16    2.53    1.25
  -8  -5 -17   -0.14    0.98
  -8  -6  11   -0.92    1.45
  -8  -6  10    2.32    1.22
  -8  -6   9    2.55    1.16
  -8  -6   8    6.25    1.75
  -8  -6   7   10.73    2.24
  -8  -6   7    9.96    2.00
  -8  -6   6    4.62    1.34
  -8  -6   6    5.50    1.44
  -8  -6   5    0.09    0.60
  -8  -6   5   -0.63    0.87
  -8  -6   4    0.40    0.65
  -8  -6   4    1.63    1.01
  -8  -6   3    1.20    0.84
  -8  -6   3    0.05    0.58
  -8  -6   2    1.40    1.02
  -8  -6   2    0.86    0.83
  -8  -6   2    0.62    0.66
  -8  -6   1    3.33    1.16
  -8  -6   1    5.04    1.37
  -8  -6   1    5.60    1.45
  -8  -6   0    4.00    1.37
  -8  -6   0    1.60    0.86
  -8  -6   0    3.48    1.25
  -8  -6  -1    6.22    1.52
  -8  -6  -1    8.69    1.76
  -8  -6  -1    7.11    1.58
  -8  -6  -2   45.43    3.92
  -8  -6  -2   45.27    3.86
  -8  -6  -3    1.13    0.89
  -8  -6  -3    0.62    0.88
  -8  -6  -4    6.95    1.64
  -8  -6  -5   42.18    3.85
  -8  -6  -6   24.99    2.99
  -8  -6  -7   13.97    2.33
  -8  -6  -8    7.82    1.93
  -8  -6  -9    0.91    1.01
  -8  -6 -10    0.00    0.86
  -8  -6 -11   -0.69    1.03
  -8  -6 -12   -1.56    1.29
  -8  -6 -13    2.83    1.39
  -8  -6 -14   10.67    2.38
  -8  -6 -15    0.53    1.30
  -8  -6 -16    0.56    0.77
  -8  -6 -17    2.84    1.32
  -8  -7   9    1.04    0.73
  -8  -7   8   -0.01    0.58
  -8  -7   7    4.51    1.46
  -8  -7   7    7.96    2.18
  -8  -7   6   11.47    2.44
  -8  -7   6    9.47    1.91
  -8  -7   5   13.44    2.47
  -8  -7   5   17.91    3.17
  -8  -7   5   11.44    2.00
  -8  -7   4    9.05    2.06
  -8  -7   4   14.33    2.74
  -8  -7   4   10.16    1.93
  -8  -7   3    9.08    2.28
  -8  -7   3   10.49    2.14
  -8  -7   3    7.60    1.65
  -8  -7   2   -0.08    0.62
  -8  -7   2    0.52    0.47
  -8  -7   1    1.49    0.91
  -8  -7   1    1.48    0.84
  -8  -7   1    1.13    0.79
  -8  -7   0    6.34    1.60
  -8  -7   0    5.72    1.57
  -8  -7   0    5.85    1.43
  -8  -7  -1   17.77    2.66
  -8  -7  -1   18.00    2.37
  -8  -7  -1   20.17    2.82
  -8  -7  -2   24.86    3.15
  -8  -7  -2   25.89    2.86
  -8  -7  -2   25.03    3.12
  -8  -7  -3   23.38    2.78
  -8  -7  -3   22.07    2.92
  -8  -7  -4   49.84    4.02
  -8  -7  -5    5.76    1.50
  -8  -7  -6   18.81    2.52
  -8  -7  -7   19.40    2.69
  -8  -7  -8   19.62    2.74
  -8  -7  -9   19.28    2.80
  -8  -7 -10   11.84    2.37
  -8  -7 -11    5.42    1.64
  -8  -7 -12   15.50    2.73
  -8  -7 -13    5.90    1.79
  -8  -7 -14    4.07    0.94
  -8  -7 -15    2.65    1.37
  -8  -7 -16    9.71    2.46
  -8  -7 -17    1.98    1.30
  -8  -8   7    8.93    2.39
  -8  -8   6    8.31    2.46
  -8  -8   6    0.79    0.89
  -8  -8   5    7.99    2.15
  -8  -8   5    9.93    2.50
  -8  -8   5    5.10    1.49
  -8  -8   4    5.23    1.70
  -8  -8   4    7.99    2.05
  -8  -8   4    3.52    1.12
  -8  -8   3   -0.76    0.97
  -8  -8   3   -0.88    0.98
  -8  -8   3   -0.09    0.43
  -8  -8   2    7.35    1.95
  -8  -8   2    9.14    2.15
  -8  -8   2    9.71    1.76
  -8  -8   1   11.95    2.29
  -8  -8   1   11.16    2.32
  -8  -8   1    9.79    1.74
  -8  -8   0    4.34    1.40
  -8  -8   0    3.29    1.28
  -8  -8   0    4.89    1.24
  -8  -8  -1    9.59    2.25
  -8  -8  -1    6.70    1.74
  -8  -8  -1    7.17    1.45
  -8  -8  -2    9.27    2.15
  -8  -8  -2   12.63    2.46
  -8  -8  -2   10.18    1.74
  -8  -8  -3   34.91    3.21
  -8  -8  -3   30.85    3.60
  -8  -8  -4   43.81    3.66
  -8  -8  -4   40.63    4.12
  -8  -8  -5   12.53    2.31
  -8  -8  -5   11.19    1.89
  -8  -8  -6    3.49    1.38
  -8  -8  -6    5.28    1.35
  -8  -8  -7    5.06    1.57
  -8  -8  -7    4.17    1.31
  -8  -8  -8   -0.43    0.80
  -8  -8  -8    1.47    0.90
  -8  -8  -9    0.24    0.90
  -8  -8 -10    4.64    1.42
  -8  -8 -11    4.51    1.61
  -8  -8 -12    1.14    1.15
  -8  -8 -13    1.26    1.08
  -8  -8 -14    1.54    1.15
  -8  -8 -15    0.72    0.78
  -8  -8 -16    2.29    1.30
  -8  -8 -16    0.52    0.69
  -8  -8 -17    1.38    1.36
  -8  -9   6   -0.18    1.13
  -8  -9   5   -0.47    0.73
  -8  -9   5    0.75    0.87
  -8  -9   4   -1.56    1.26
  -8  -9   4   -0.44    0.85
  -8  -9   3    1.31    1.06
  -8  -9   3    1.66    1.09
  -8  -9   2    4.26    1.85
  -8  -9   2    2.14    1.22
  -8  -9   1    3.12    1.61
  -8  -9   1    2.25    1.15
  -8  -9   0   11.44    2.55
  -8  -9   0   10.69    2.28
  -8  -9  -1    4.47    1.60
  -8  -9  -1    7.47    1.98
  -8  -9  -2    3.41    1.50
  -8  -9  -3    7.43    2.00
  -8  -9  -4    0.36    0.91
  -8  -9  -4    1.26    0.79
  -8  -9  -5    3.89    1.35
  -8  -9  -5    2.76    0.87
  -8  -9  -6    2.80    1.40
  -8  -9  -6    4.51    1.25
  -8  -9  -7    0.82    0.97
  -8  -9  -7    0.96    0.64
  -8  -9  -8    2.20    1.11
  -8  -9  -8    3.57    1.16
  -8  -9  -9    2.67    1.30
  -8  -9  -9   -0.32    0.63
  -8  -9 -10   -0.38    0.84
  -8  -9 -10    1.96    0.97
  -8  -9 -11    1.52    1.02
  -8  -9 -11    0.93    0.74
  -8  -9 -12    2.42    1.22
  -8  -9 -12    1.11    1.00
  -8  -9 -13   -0.95    0.94
  -8  -9 -13   -0.87    0.92
  -8  -9 -14    2.10    1.55
  -8  -9 -15   -0.07    0.67
  -8  -9 -16   -1.29    1.15
  -8 -10   4    1.79    1.59
  -8 -10   4   -6.03    2.08
  -8 -10   3    3.78    1.69
  -8 -10   3    1.60    1.26
  -8 -10   2    9.50    2.44
  -8 -10   2   10.38    2.53
  -8 -10   1    9.15    2.33
  -8 -10   1    8.93    2.42
  -8 -10   0    1.29    1.10
  -8 -10   0    8.88    2.35
  -8 -10  -1    5.29    1.78
  -8 -10  -2    0.88    0.82
  -8 -10  -3    1.56    0.89
  -8 -10  -4    3.12    1.62
  -8 -10  -5    2.66    1.37
  -8 -10  -6    2.52    1.29
  -8 -10  -7    2.37    1.33
  -8 -10  -8   -0.40    0.79
  -8 -10  -9   -0.18    0.82
  -8 -10 -10    0.11    0.93
  -8 -10 -11    0.64    0.83
  -8 -10 -12    0.48    1.14
  -8 -10 -13   -1.63    1.47
  -8 -10 -14   -0.97    1.23
  -8 -10 -15   -4.36    2.11
  -8 -11   2    7.94    2.41
  -8 -11   2    4.18    1.53
  -8 -11   1   12.12    2.93
  -8 -11   1   12.88    2.98
  -8 -11   0   14.12    2.96
  -8 -11  -1    4.72    1.69
  -8 -11  -2    5.63    1.96
  -8 -11  -3    5.62    2.04
  -8 -11  -4    5.95    2.03
  -8 -11  -5    9.88    2.46
  -8 -11  -6    5.35    1.74
  -8 -11  -7    7.62    2.24
  -8 -11  -8    4.49    1.67
  -8 -11  -9    0.04    0.74
  -8 -11 -10    1.56    1.09
  -8 -11 -11    0.86    1.11
  -8 -11 -12    0.09    0.97
  -8 -11 -13    1.28    1.14
  -8 -11 -14    2.03    1.39
  -8 -12   0    2.16    1.97
  -8 -12  -1    6.44    2.46
  -8 -12  -2    4.46    1.99
  -8 -12  -3    8.23    2.71
  -8 -12  -4    4.62    2.00
  -8 -12  -5    7.19    2.48
  -8 -12  -6    3.49    1.44
  -8 -12  -7    4.50    1.91
  -8 -12  -8    3.55    1.66
  -8 -12  -9    0.33    1.00
  -8 -12 -10    3.02    1.60
  -8 -12 -11    2.88    1.44
  -9   7   4   -0.69    1.02
  -9   7   3    2.88    1.68
  -9   7   2    6.02    1.94
  -9   7   1    4.06    1.64
  -9   7   0    1.55    0.87
  -9   7  -1    0.34    0.97
  -9   7  -2    2.51    1.48
  -9   7  -3    0.27    0.75
  -9   6   6    0.90    1.10
   9  -6  -5   -1.24    1.26
  -9   6   5   -1.19    0.78
   9  -6  -4    0.24    0.85
  -9   6   4    0.53    0.81
   9  -6  -3   -1.02    1.32
  -9   6   3   -2.40    1.69
  -9   6   2   -0.04    0.87
  -9   6   1   -0.14    1.08
  -9   6   0    0.15    0.91
  -9   6  -1   -1.60    1.03
  -9   6  -2   -0.83    1.09
  -9   6  -3    2.31    1.64
  -9   6  -4   16.43    3.22
  -9   6  -5   -0.54    1.07
  -9   6  -6   -0.75    1.15
  -9   6  -7   -0.24    1.07
  -9   5   7   -0.31    0.88
  -9   5   6   -0.78    1.14
   9  -5  -5    0.71    0.67
  -9   5   5    2.25    0.99
   9  -5  -4   -0.58    1.05
  -9   5   4   -1.80    1.19
  -9   5   3    1.30    1.08
  -9   5   2   -1.12    0.93
  -9   5   1    1.87    1.18
  -9   5   0    2.00    0.97
  -9   5  -1    1.35    1.23
  -9   5  -2   -0.76    1.03
  -9   5  -3    4.86    1.76
  -9   5  -4    0.21    0.88
  -9   5  -5    2.02    1.35
  -9   5  -6   -1.30    0.67
  -9   5  -7    2.80    1.53
  -9   5  -8    0.65    0.76
  -9   4   8    1.67    1.53
  -9   4   7    1.60    1.28
  -9   4   6    1.48    1.03
  -9   4   5    1.79    1.12
  -9   4   4   -0.43    0.85
  -9   4   3    2.10    1.34
  -9   4   2   -0.62    0.60
  -9   4   1    1.01    0.90
  -9   4   0    1.63    1.10
  -9   4  -1    0.29    0.81
  -9   4  -2    0.96    1.17
  -9   4  -3    5.74    1.58
  -9   4  -4   -1.59    1.11
  -9   4  -5    5.37    1.95
  -9   4  -6    2.81    1.17
  -9   4  -7    1.63    1.35
  -9   4  -8    0.98    0.94
  -9   4  -9    1.44    1.56
  -9   4 -10   -2.21    1.85
   9  -3 -10    2.31    1.26
  -9   3   9   -0.54    1.05
  -9   3   8   -1.14    1.44
  -9   3   7    9.53    2.47
  -9   3   6   10.22    2.44
  -9   3   5    9.09    2.31
  -9   3   4   18.83    3.24
  -9   3   3   10.87    2.38
  -9   3   2    6.93    1.94
  -9   3   1    9.98    2.36
  -9   3   0    8.19    2.05
  -9   3  -1    6.43    1.77
  -9   3  -2   22.33    3.40
  -9   3  -3   20.51    3.29
  -9   3  -4   -0.36    0.85
  -9   3  -5    9.06    2.23
  -9   3  -6    0.88    0.85
  -9   3  -7    2.30    1.23
  -9   3  -8    1.18    1.08
  -9   3  -9   -0.93    1.23
  -9   3 -10    0.76    1.14
  -9   3 -11    1.94    1.42
  -9   2   9    0.33    1.17
  -9   2   8    8.88    2.44
  -9   2   7    9.98    2.52
  -9   2   6    3.75    1.62
  -9   2   5    3.77    1.76
  -9   2   4   -0.55    1.01
  -9   2   3   14.38    2.73
  -9   2   2   15.47    2.75
  -9   2   1    7.89    2.03
  -9   2   0    7.14    2.11
  -9   2  -1   12.47    2.51
  -9   2  -2   26.99    3.76
  -9   2  -3   34.94    4.23
  -9   2  -4   28.81    3.86
  -9   2  -5   24.88    3.63
  -9   2  -6    9.92    2.49
  -9   2  -7   -0.82    0.92
  -9   2  -8    1.72    1.43
  -9   2  -9    7.28    2.21
  -9   2 -10    1.06    1.28
  -9   2 -11    0.82    0.73
  -9   2 -12    0.15    1.09
  -9   1   9   -1.72    1.21
  -9   1   8    0.31    1.09
  -9   1   7    1.48    1.02
  -9   1   6    4.97    1.73
  -9   1   5    8.02    2.23
  -9   1   4    5.57    1.80
  -9   1   3   12.52    2.57
  -9   1   2   38.21    4.37
  -9   1   1    0.72    1.08
  -9   1   0    3.78    1.46
  -9   1  -1   -0.38    0.62
  -9   1  -2    0.74    0.79
  -9   1  -3    3.90    1.46
  -9   1  -4    4.31    1.43
  -9   1  -5    0.60    0.67
  -9   1  -6    3.37    1.72
  -9   1  -7   -1.15    1.15
  -9   1  -8    4.63    1.72
  -9   1  -9    0.63    0.68
  -9   1 -10   11.79    2.72
  -9   1 -11   -1.88    1.26
  -9   1 -12    1.61    1.08
  -9   1 -13    1.69    1.35
  -9   0  10   -0.41    1.35
  -9   0   9    0.76    1.35
  -9   0   8   -0.66    0.97
  -9   0   7    4.16    1.71
  -9   0   6    1.70    1.20
  -9   0   5    0.76    0.89
  -9   0   4    2.89    1.47
  -9   0   3   13.77    2.70
  -9   0   2   57.15    5.28
  -9   0   1   78.48    6.11
  -9   0   0   60.33    5.45
  -9   0  -1   56.57    5.20
  -9   0  -2   40.64    4.43
  -9   0  -3   29.94    3.85
  -9   0  -4    5.03    1.66
  -9   0  -5   15.55    2.83
  -9   0  -6   14.75    2.65
  -9   0  -7   17.97    3.01
  -9   0  -8    6.00    1.81
  -9   0  -9   -0.73    0.69
  -9   0 -10    2.44    1.28
  -9   0 -11   -0.37    0.78
  -9   0 -12    2.55    1.35
  -9   0 -13    2.54    1.68
  -9  -1  10    1.80    1.48
  -9  -1   9    4.90    1.88
  -9  -1   8    2.05    1.35
  -9  -1   7    0.71    0.86
  -9  -1   6    3.11    1.32
  -9  -1   5   10.70    2.34
  -9  -1   4   27.60    3.64
  -9  -1   3   53.69    5.06
  -9  -1   2    4.58    1.66
  -9  -1   1    8.08    2.08
  -9  -1   0   25.36    3.47
  -9  -1  -1    6.44    1.76
  -9  -1  -2    6.00    1.85
  -9  -1  -3    3.31    1.44
  -9  -1  -4    0.37    1.05
  -9  -1  -5   11.24    2.35
  -9  -1  -6   14.03    2.62
  -9  -1  -7   11.56    2.31
  -9  -1  -8    9.81    2.46
  -9  -1  -9   34.46    4.42
  -9  -1 -10    3.64    1.17
  -9  -1 -11    1.35    1.43
  -9  -1 -12   -0.06    1.00
  -9  -1 -13   -0.14    0.72
  -9  -1 -14   -2.28    1.46
  -9  -2  10    3.09    1.68
  -9  -2   9    3.11    1.29
  -9  -2   8    3.47    1.54
  -9  -2   7    4.93    1.67
  -9  -2   6    4.35    1.73
  -9  -2   5    8.47    2.15
  -9  -2   4    5.28    1.62
  -9  -2   3    0.44    0.63
  -9  -2   2    5.45    1.70
  -9  -2   1    1.69    0.94
  -9  -2   0    0.28    0.72
  -9  -2  -1    0.13    0.33
  -9  -2  -1    1.14    0.89
  -9  -2  -2    1.35    0.67
  -9  -2  -2    0.51    0.64
  -9  -2  -3    0.28    0.29
  -9  -2  -3    1.51    1.12
  -9  -2  -4   25.53    3.38
  -9  -2  -5    9.69    2.21
  -9  -2  -6    0.96    0.70
  -9  -2  -7    0.49    0.76
  -9  -2  -8    2.02    1.35
  -9  -2  -9    2.78    1.39
  -9  -2 -10    3.28    1.44
  -9  -2 -11   -0.12    1.37
  -9  -2 -12    5.05    1.87
  -9  -2 -13    5.95    2.11
  -9  -2 -14    2.29    1.44
  -9  -2 -15    1.19    1.53
  -9  -3  10    2.26    1.26
  -9  -3   9   -0.24    0.89
  -9  -3   8   -0.06    0.93
  -9  -3   7    2.51    1.52
  -9  -3   6    1.19    0.67
  -9  -3   6    1.95    1.40
  -9  -3   5    2.25    0.89
  -9  -3   5    4.24    1.57
  -9  -3   4    1.81    1.12
  -9  -3   3    4.02    1.44
  -9  -3   2   11.04    2.27
  -9  -3   1    7.66    1.89
  -9  -3   0    5.43    1.76
  -9  -3  -1    0.88    0.66
  -9  -3  -1    1.08    1.07
  -9  -3  -2    0.39    0.43
  -9  -3  -2    0.01    0.75
  -9  -3  -3    3.14    0.87
  -9  -3  -3    1.77    1.03
  -9  -3  -4    5.47    1.62
  -9  -3  -5    3.10    1.36
  -9  -3  -6    1.26    0.90
  -9  -3  -7    2.02    1.32
  -9  -3  -8    2.46    1.14
  -9  -3  -9   13.06    2.61
  -9  -3 -10    0.70    1.13
  -9  -3 -11    9.59    2.36
  -9  -3 -12    5.77    1.63
  -9  -3 -13    1.98    1.31
  -9  -3 -14    4.13    1.90
  -9  -3 -15    1.15    1.18
  -9  -4  10    2.61    1.25
  -9  -4   9    1.72    1.26
  -9  -4   8    3.97    1.52
  -9  -4   7    0.74    0.71
  -9  -4   6   -0.46    0.54
  -9  -4   6    0.14    0.72
  -9  -4   5    0.25    0.67
  -9  -4   5    1.30    1.11
  -9  -4   4    1.18    0.81
  -9  -4   4    0.00    0.53
  -9  -4   3    2.29    0.89
  -9  -4   3    1.10    0.93
  -9  -4   2    2.44    0.99
  -9  -4   1   -1.18    1.04
  -9  -4   0    0.60    0.58
  -9  -4   0   -0.03    1.00
  -9  -4  -1    3.32    1.13
  -9  -4  -1    4.11    1.33
  -9  -4  -2    0.17    0.37
  -9  -4  -2   -0.48    0.65
  -9  -4  -3    0.17    0.36
  -9  -4  -3    0.49    0.71
  -9  -4  -4    6.29    1.70
  -9  -4  -5   -0.06    0.70
  -9  -4  -6    1.53    0.96
  -9  -4  -7    0.74    0.78
  -9  -4  -8    0.43    0.79
  -9  -4  -9   11.33    2.30
  -9  -4 -10   11.11    2.60
  -9  -4 -11   -0.48    0.69
  -9  -4 -12    5.10    1.60
  -9  -4 -13    1.81    1.20
  -9  -4 -14    0.15    0.95
  -9  -4 -15    1.93    1.34
  -9  -5   9    2.13    1.21
  -9  -5   8    2.16    1.02
  -9  -5   7    2.69    1.17
  -9  -5   6    0.42    0.79
  -9  -5   6    0.97    0.92
  -9  -5   5    0.57    0.70
  -9  -5   5   -0.32    0.72
  -9  -5   4   -0.22    0.59
  -9  -5   4    1.22    0.73
  -9  -5   3    4.62    1.42
  -9  -5   3    1.94    0.98
  -9  -5   2    3.38    1.12
  -9  -5   2    2.59    1.34
  -9  -5   1   15.29    2.48
  -9  -5   1   12.89    2.34
  -9  -5   0    7.19    1.63
  -9  -5   0    4.50    1.46
  -9  -5  -1    1.59    0.85
  -9  -5  -1    2.83    1.40
  -9  -5  -2    2.54    1.01
  -9  -5  -2    0.04    0.71
  -9  -5  -3    0.13    0.49
  -9  -5  -3    0.25    0.66
  -9  -5  -4   12.21    2.32
  -9  -5  -5    5.76    1.66
  -9  -5  -6   43.83    4.41
  -9  -5  -7   49.09    4.69
  -9  -5  -8   48.79    4.71
  -9  -5  -9   20.49    3.14
  -9  -5 -10   10.28    2.35
  -9  -5 -11   15.20    2.84
  -9  -5 -12   10.42    2.32
  -9  -5 -13    1.93    1.33
  -9  -5 -14    1.43    0.87
  -9  -5 -15    0.24    0.88
  -9  -5 -16    1.40    0.94
  -9  -6   9    1.91    1.30
  -9  -6   8    0.65    1.00
  -9  -6   7    1.11    1.10
  -9  -6   6   14.79    2.60
  -9  -6   6   13.49    2.47
  -9  -6   5   12.82    2.35
  -9  -6   5   11.68    2.26
  -9  -6   4    7.67    1.74
  -9  -6   4    9.04    2.14
  -9  -6   3   11.59    2.44
  -9  -6   3   12.32    2.32
  -9  -6   3    6.84    1.75
  -9  -6   2    9.52    2.09
  -9  -6   2    9.02    1.92
  -9  -6   2    8.41    1.94
  -9  -6   1   16.28    2.70
  -9  -6   1   16.52    2.62
  -9  -6   1   16.79    2.66
  -9  -6   0   18.48    2.74
  -9  -6   0   20.08    2.86
  -9  -6   0   19.43    2.75
  -9  -6  -1   16.75    2.51
  -9  -6  -1   20.62    2.85
  -9  -6  -2   31.28    3.40
  -9  -6  -2   30.39    3.53
  -9  -6  -3   31.53    3.32
  -9  -6  -3   27.69    3.30
  -9  -6  -4    4.39    1.42
  -9  -6  -5    3.36    1.39
  -9  -6  -6   21.17    3.05
  -9  -6  -7   10.22    2.10
  -9  -6  -8   10.74    2.20
  -9  -6  -9    7.68    1.97
  -9  -6 -10    4.01    1.64
  -9  -6 -11    5.34    1.47
  -9  -6 -12    1.08    0.99
  -9  -6 -13    4.54    1.84
  -9  -6 -14    2.02    1.24
  -9  -6 -15    4.48    1.86
  -9  -6 -16    3.57    1.94
  -9  -7   8    0.31    0.96
  -9  -7   7    2.06    1.11
  -9  -7   6   -1.47    1.18
  -9  -7   6    0.17    0.79
  -9  -7   6    1.72    1.32
  -9  -7   5    2.64    1.12
  -9  -7   5    5.88    1.95
  -9  -7   5    4.85    1.45
  -9  -7   4    7.37    2.02
  -9  -7   4   12.28    2.57
  -9  -7   4    7.22    1.78
  -9  -7   3    5.93    1.94
  -9  -7   3    8.82    2.17
  -9  -7   3    8.75    1.89
  -9  -7   2   21.20    3.27
  -9  -7   2   23.68    3.01
  -9  -7   2   21.31    3.06
  -9  -7   1   19.49    3.00
  -9  -7   1   16.16    2.57
  -9  -7   1   19.67    2.98
  -9  -7   0   11.48    2.34
  -9  -7   0   14.09    2.51
  -9  -7   0   10.98    2.12
  -9  -7  -1    9.35    2.17
  -9  -7  -1   10.68    2.13
  -9  -7  -1    6.90    1.64
  -9  -7  -2    2.98    1.19
  -9  -7  -2    4.04    1.36
  -9  -7  -2    4.10    1.14
  -9  -7  -3    4.29    1.46
  -9  -7  -3    6.74    1.44
  -9  -7  -4   10.47    2.19
  -9  -7  -5    1.44    1.00
  -9  -7  -6    0.70    0.96
  -9  -7  -7   -1.48    1.07
  -9  -7  -8   -1.86    1.25
  -9  -7  -9    1.28    1.04
  -9  -7 -10    2.83    1.28
  -9  -7 -11    1.71    1.02
  -9  -7 -12   -0.29    0.93
  -9  -7 -13    1.21    1.20
  -9  -7 -14    5.21    1.70
  -9  -7 -15    1.01    1.12
  -9  -7 -16   -1.47    1.42
  -9  -8   6    3.42    1.73
  -9  -8   6    2.20    1.20
  -9  -8   5    0.72    0.98
  -9  -8   5    4.58    1.58
  -9  -8   4    2.77    1.52
  -9  -8   4    2.09    1.31
  -9  -8   4    2.10    1.14
  -9  -8   3   -1.97    1.21
  -9  -8   3   -0.22    0.53
  -9  -8   2    0.93    0.95
  -9  -8   2    1.67    1.21
  -9  -8   2    1.80    1.00
  -9  -8   1    0.39    0.96
  -9  -8   1    2.38    1.22
  -9  -8   1    0.79    0.52
  -9  -8   0    1.78    1.26
  -9  -8   0   -0.03    0.69
  -9  -8   0    0.28    0.44
  -9  -8  -1    3.40    1.42
  -9  -8  -1    2.96    1.49
  -9  -8  -1    0.89    0.69
  -9  -8  -2    2.84    1.04
  -9  -8  -2    4.26    1.37
  -9  -8  -2    2.15    0.95
  -9  -8  -3    1.38    0.89
  -9  -8  -3    3.11    1.14
  -9  -8  -4   24.00    2.94
  -9  -8  -4   24.72    3.37
  -9  -8  -5   -0.06    0.69
  -9  -8  -5   -0.46    0.67
  -9  -8  -6    0.84    0.63
  -9  -8  -6    1.03    0.80
  -9  -8  -7    0.06    0.60
  -9  -8  -8   -0.59    0.90
  -9  -8  -9    0.00    0.61
  -9  -8 -10    1.88    1.10
  -9  -8 -11    1.57    1.08
  -9  -8 -12   -0.32    0.80
  -9  -8 -13    0.85    0.73
  -9  -8 -14   -1.02    0.95
  -9  -8 -15    2.94    1.60
  -9  -8 -16    2.97    1.51
  -9  -9   5    4.98    1.86
  -9  -9   5    2.82    1.63
  -9  -9   4    3.67    1.60
  -9  -9   4    6.11    2.09
  -9  -9   3    2.79    1.55
  -9  -9   3    5.76    1.84
  -9  -9   2   11.09    2.62
  -9  -9   2   16.17    3.09
  -9  -9   1   19.75    3.39
  -9  -9   1   14.83    2.97
  -9  -9   0   21.95    3.47
  -9  -9   0   18.86    3.24
  -9  -9  -1   17.62    3.07
  -9  -9  -1   17.19    3.10
  -9  -9  -2   25.64    3.69
  -9  -9  -3   32.11    3.99
  -9  -9  -4   23.00    3.40
  -9  -9  -5   10.56    2.48
  -9  -9  -6   12.40    2.61
  -9  -9  -7   -1.28    0.92
  -9  -9  -8    0.71    0.70
  -9  -9  -9    3.07    1.49
  -9  -9 -10   -0.30    0.91
  -9  -9 -11   -1.73    1.22
  -9  -9 -12    0.30    0.76
  -9  -9 -13   -0.67    1.10
  -9  -9 -14    2.68    1.25
  -9  -9 -15   -1.30    1.14
  -9 -10   4    0.67    0.92
  -9 -10   3    3.12    1.79
  -9 -10   3    4.14    1.73
  -9 -10   2    0.35    0.84
  -9 -10   2    1.55    1.26
  -9 -10   1   -2.31    1.73
  -9 -10   1   -0.42    0.73
  -9 -10   0    5.49    1.94
  -9 -10   0    7.18    2.29
  -9 -10  -1    4.29    1.55
  -9 -10  -2    6.49    2.15
  -9 -10  -3    6.44    1.96
  -9 -10  -4    7.31    1.91
  -9 -10  -5   12.20    2.65
  -9 -10  -6   10.62    2.43
  -9 -10  -7    6.90    2.13
  -9 -10  -8    2.28    1.14
  -9 -10  -9    1.45    0.80
  -9 -10 -10   -1.69    1.10
  -9 -10 -11   -0.99    0.75
  -9 -10 -12   -0.36    1.03
  -9 -10 -13    1.93    1.39
  -9 -11   1    3.78    2.04
  -9 -11   0    3.56    1.69
  -9 -11  -1   -0.05    0.77
  -9 -11  -2    1.50    1.19
  -9 -11  -3    2.63    1.22
  -9 -11  -4    0.84    1.54
  -9 -11  -5    1.11    0.93
  -9 -11  -6    1.18    1.20
  -9 -11  -7    2.80    1.26
  -9 -11  -8    1.86    1.39
  -9 -11  -9    0.17    1.14
  -9 -11 -10    3.29    1.39
  -9 -11 -11    3.16    1.53
  10  -5  -4    4.08    1.56
 -10   5   3    2.66    1.60
 -10   5   2   -4.50    1.95
 -10   5   1    0.15    0.82
 -10   5   0   -0.47    1.13
 -10   5  -1   -0.13    0.79
 -10   5  -2   -2.77    1.78
 -10   5  -3   -0.14    1.00
 -10   5  -4    5.03    1.86
 -10   4   4   -1.81    1.34
 -10   4   3    1.85    1.18
 -10   4   2    3.73    1.53
 -10   4   1    3.24    1.44
 -10   4   0    4.54    1.91
 -10   4  -1    5.13    1.93
 -10   4  -2    5.85    1.95
 -10   4  -3    2.39    0.94
 -10   4  -4   11.14    2.72
 -10   4  -5   15.97    3.24
 -10   4  -6    1.86    1.53
 -10   4  -7    1.85    1.59
 -10   3   6    0.76    1.02
 -10   3   5    1.55    1.04
 -10   3   4   -0.64    0.93
 -10   3   3   -0.83    0.92
 -10   3   2    0.45    1.27
 -10   3   1    2.33    1.24
 -10   3   0    0.61    1.25
 -10   3  -1   -2.18    1.58
 -10   3  -2    0.84    1.28
 -10   3  -3    0.37    0.87
 -10   3  -4    5.10    1.61
 -10   3  -5   -1.41    1.36
 -10   3  -6    0.95    1.32
 -10   3  -7    0.79    0.90
 -10   3  -8    1.49    1.16
 -10   2   6    1.20    0.81
 -10   2   5    0.86    1.26
 -10   2   4    8.77    2.44
 -10   2   3   12.31    2.86
 -10   2   2    5.89    2.04
 -10   2   1    4.64    2.05
 -10   2   0    8.19    2.30
 -10   2  -1    5.34    1.87
 -10   2  -2   10.70    2.43
 -10   2  -3   16.52    3.18
 -10   2  -4   11.46    2.52
 -10   2  -5    8.55    2.47
 -10   2  -6    0.06    1.02
 -10   2  -7    0.12    1.30
 -10   2  -8    0.14    1.05
 -10   2  -9    1.57    1.14
 -10   2 -10    0.73    1.21
 -10   1   7    0.81    1.07
 -10   1   6   -0.85    1.30
 -10   1   5    1.48    1.28
 -10   1   4    2.93    1.46
 -10   1   3    5.78    1.87
 -10   1   2   11.06    2.53
 -10   1   1   20.59    3.50
 -10   1   0   15.96    2.97
 -10   1  -1   17.67    3.25
 -10   1  -2   20.32    3.37
 -10   1  -3   15.36    3.01
 -10   1  -4   13.91    2.87
 -10   1  -5   25.49    3.78
 -10   1  -6   10.32    2.53
 -10   1  -7    8.73    2.26
 -10   1  -8   -0.40    0.86
 -10   1  -9    1.91    0.93
 -10   1 -10   -1.29    0.92
 -10   1 -11   -0.01    0.77
 -10   0   7    0.59    0.74
 -10   0   6    4.31    1.75
 -10   0   5    8.02    2.24
 -10   0   4   11.19    2.55
 -10   0   3    9.72    2.41
 -10   0   2    4.43    1.69
 -10   0   1    8.25    2.15
 -10   0   0   15.80    2.97
 -10   0  -1    7.13    1.88
 -10   0  -2    3.96    1.63
 -10   0  -3    0.22    0.80
 -10   0  -4    0.61    0.79
 -10   0  -5    2.09    0.86
 -10   0  -6   -0.22    0.82
 -10   0  -7    1.14    1.29
 -10   0  -8    8.63    2.31
 -10   0  -9    0.91    1.16
 -10   0 -10    1.34    0.80
 -10   0 -11    2.80    1.71
 -10  -1   8    0.30    0.89
 -10  -1   7    3.88    1.78
 -10  -1   6    1.49    1.15
 -10  -1   5    0.80    1.34
 -10  -1   4    0.84    0.70
 -10  -1   3    2.08    1.48
 -10  -1   2   -0.82    1.02
 -10  -1   1    2.68    1.42
 -10  -1   0   20.39    3.34
 -10  -1  -1    2.06    1.44
 -10  -1  -2    3.50    1.56
 -10  -1  -3    3.22    1.38
 -10  -1  -4    7.92    2.07
 -10  -1  -5    2.14    1.21
 -10  -1  -6    1.26    0.99
 -10  -1  -7   -0.73    0.72
 -10  -1  -8    3.94    1.88
 -10  -1  -9   -1.76    1.26
 -10  -1 -10    3.87    1.68
 -10  -1 -11    3.49    1.63
 -10  -1 -12   -2.09    1.75
 -10  -2   8    3.39    1.76
 -10  -2   7    1.31    0.95
 -10  -2   6    4.53    2.00
 -10  -2   5   12.50    2.67
 -10  -2   4   17.16    3.07
 -10  -2   3    8.46    2.13
 -10  -2   2    2.80    1.24
 -10  -2   1    4.42    1.71
 -10  -2   0    3.27    1.57
 -10  -2  -1    0.59    0.65
 -10  -2  -2    1.47    0.94
 -10  -2  -3    2.71    1.29
 -10  -2  -4    1.61    1.01
 -10  -2  -5    3.31    1.54
 -10  -2  -6    3.07    1.41
 -10  -2  -7    1.79    1.22
 -10  -2  -8    1.86    1.48
 -10  -2  -9    6.79    2.09
 -10  -2 -10    5.71    2.07
 -10  -2 -11    1.22    1.08
 -10  -2 -12    0.09    0.84
 -10  -2 -13    2.68    1.56
 -10  -3   8    2.00    1.17
 -10  -3   7    2.80    1.66
 -10  -3   6    1.82    1.52
 -10  -3   5   -1.25    0.87
 -10  -3   4   -1.65    1.01
 -10  -3   3    4.79    1.60
 -10  -3   2    3.93    1.74
 -10  -3   1    9.09    2.15
 -10  -3   0    1.78    0.70
 -10  -3   0    1.49    1.03
 -10  -3  -1    3.45    1.05
 -10  -3  -1    2.69    1.35
 -10  -3  -2    9.53    2.26
 -10  -3  -3    5.39    1.91
 -10  -3  -4    7.54    1.81
 -10  -3  -5    6.60    2.13
 -10  -3  -6    2.88    1.19
 -10  -3  -7    1.30    1.12
 -10  -3  -8   10.91    2.50
 -10  -3  -9   14.47    2.95
 -10  -3 -10    3.45    1.63
 -10  -3 -11   11.11    2.67
 -10  -3 -12   11.31    2.61
 -10  -3 -13    4.10    1.60
 -10  -4   8   -0.23    0.80
 -10  -4   7    1.66    1.12
 -10  -4   6    0.93    1.24
 -10  -4   5    3.55    1.57
 -10  -4   4    2.38    1.11
 -10  -4   4    3.92    1.64
 -10  -4   3    7.31    1.77
 -10  -4   3    4.85    1.69
 -10  -4   2   15.05    2.77
 -10  -4   1   19.00    2.69
 -10  -4   1   18.35    2.93
 -10  -4   0    1.46    0.71
 -10  -4   0    2.60    1.12
 -10  -4  -1    1.17    0.75
 -10  -4  -1   -0.30    0.62
 -10  -4  -2   -0.04    0.52
 -10  -4  -2    1.36    1.07
 -10  -4  -3    1.84    1.37
 -10  -4  -4    2.20    1.37
 -10  -4  -5    0.48    0.76
 -10  -4  -6   18.47    3.14
 -10  -4  -7   24.81    3.61
 -10  -4  -8   15.19    2.88
 -10  -4  -9   11.24    2.59
 -10  -4 -10    7.83    1.83
 -10  -4 -11   15.60    3.02
 -10  -4 -12    5.28    1.92
 -10  -4 -13   -0.08    1.28
 -10  -4 -14    2.65    1.67
 -10  -5   8   -0.29    0.85
 -10  -5   7   -1.28    1.15
 -10  -5   6    4.21    1.89
 -10  -5   5    7.11    1.77
 -10  -5   5    2.12    1.19
 -10  -5   4    9.04    2.05
 -10  -5   4   10.39    2.46
 -10  -5   3    8.29    1.91
 -10  -5   3    9.18    2.28
 -10  -5   2    5.21    1.70
 -10  -5   2    5.20    1.51
 -10  -5   2    4.62    1.61
 -10  -5   1    6.73    1.71
 -10  -5   1    7.88    2.04
 -10  -5   0   11.52    2.19
 -10  -5   0    7.38    1.88
 -10  -5  -1    6.74    1.61
 -10  -5  -1    7.00    1.87
 -10  -5  -2    8.44    1.73
 -10  -5  -2   10.87    2.41
 -10  -5  -3    1.68    0.72
 -10  -5  -3    1.43    0.97
 -10  -5  -4    0.40    0.87
 -10  -5  -5   12.73    2.62
 -10  -5  -6    2.34    1.17
 -10  -5  -7    0.65    0.84
 -10  -5  -8   -0.09    0.87
 -10  -5  -9   -1.67    1.23
 -10  -5 -10   -0.87    1.05
 -10  -5 -11   -0.44    1.04
 -10  -5 -12    1.24    0.89
 -10  -5 -13    0.19    1.08
 -10  -5 -14    0.76    1.39
 -10  -6   7    0.03    0.81
 -10  -6   6    6.54    2.04
 -10  -6   5    0.58    0.87
 -10  -6   5   -1.29    0.84
 -10  -6   4   -0.23    0.65
 -10  -6   4    0.00    0.79
 -10  -6   3    1.01    0.84
 -10  -6   3    0.52    0.81
 -10  -6   3    2.20    1.21
 -10  -6   2    3.00    1.46
 -10  -6   2    2.82    1.12
 -10  -6   2    4.57    1.63
 -10  -6   1    1.41    0.79
 -10  -6   1    2.27    1.32
 -10  -6   1   -0.37    1.14
 -10  -6   0    2.15    0.89
 -10  -6   0    2.14    1.29
 -10  -6   0    0.80    0.78
 -10  -6  -1    2.55    1.28
 -10  -6  -1    2.72    1.21
 -10  -6  -2    0.46    0.60
 -10  -6  -2    0.62    0.80
 -10  -6  -3    2.66    1.46
 -10  -6  -4    0.82    0.85
 -10  -6  -5   -1.34    0.78
 -10  -6  -6    4.21    1.35
 -10  -6  -7   -1.47    1.19
 -10  -6  -8    2.44    1.43
 -10  -6  -9    0.44    1.13
 -10  -6 -10    1.61    1.20
 -10  -6 -11    0.13    0.92
 -10  -6 -12    0.63    0.81
 -10  -6 -13   -1.13    0.85
 -10  -6 -14    1.73    0.93
 -10  -7   6    4.03    1.69
 -10  -7   6   -0.22    0.90
 -10  -7   5    4.01    1.51
 -10  -7   5    1.62    0.90
 -10  -7   4    1.31    0.88
 -10  -7   4    6.39    2.25
 -10  -7   4    3.89    1.55
 -10  -7   3    4.86    1.71
 -10  -7   3    2.59    1.25
 -10  -7   3    6.09    1.88
 -10  -7   2    4.47    1.79
 -10  -7   2    3.41    1.27
 -10  -7   2    4.74    1.44
 -10  -7   1    3.94    1.37
 -10  -7   1    4.24    1.62
 -10  -7   1    2.59    1.18
 -10  -7   0    8.35    1.97
 -10  -7   0    8.23    2.08
 -10  -7   0    9.10    2.10
 -10  -7  -1   17.57    2.86
 -10  -7  -1   18.25    2.92
 -10  -7  -1   19.61    3.13
 -10  -7  -2   20.93    3.05
 -10  -7  -2   15.71    2.67
 -10  -7  -2   18.02    2.90
 -10  -7  -3   28.23    3.55
 -10  -7  -4   27.12    3.53
 -10  -7  -5    2.19    1.24
 -10  -7  -6    2.74    1.41
 -10  -7  -7    2.41    1.45
 -10  -7  -8   -1.43    0.85
 -10  -7  -9    0.48    0.87
 -10  -7 -10    2.25    1.42
 -10  -7 -11   -0.16    0.79
 -10  -7 -12    0.40    1.18
 -10  -7 -13    1.09    1.16
 -10  -7 -14    1.21    1.15
 -10  -8   4    0.52    0.87
 -10  -8   4    1.52    1.12
 -10  -8   3    1.94    1.32
 -10  -8   3    2.95    1.39
 -10  -8   2    5.50    1.94
 -10  -8   2    7.36    2.15
 -10  -8   2    1.45    0.68
 -10  -8   1   10.17    2.41
 -10  -8   1    7.22    2.13
 -10  -8   1    5.76    1.62
 -10  -8   0    9.30    2.26
 -10  -8   0    6.26    1.76
 -10  -8   0    5.65    1.64
 -10  -8  -1   10.92    2.29
 -10  -8  -1   13.13    2.64
 -10  -8  -1   12.88    2.44
 -10  -8  -2   15.63    2.72
 -10  -8  -2   17.42    3.10
 -10  -8  -2   15.48    2.56
 -10  -8  -3   15.58    2.78
 -10  -8  -3   15.48    2.52
 -10  -8  -4   16.26    2.84
 -10  -8  -4   19.03    2.94
 -10  -8  -5   27.59    3.46
 -10  -8  -5   31.61    3.96
 -10  -8  -6   14.89    2.80
 -10  -8  -6   15.07    2.63
 -10  -8  -7    5.77    1.87
 -10  -8  -8    2.80    1.10
 -10  -8  -9    3.22    1.33
 -10  -8 -10    2.51    1.32
 -10  -8 -11    0.77    0.76
 -10  -8 -12    1.32    1.08
 -10  -8 -13    1.25    1.12
 -10  -8 -14   -2.00    1.39
 -10  -9   4    0.02    0.97
 -10  -9   3   -1.23    1.32
 -10  -9   3   -0.95    1.07
 -10  -9   2   -1.98    1.48
 -10  -9   2    2.77    1.50
 -10  -9   1    1.65    0.99
 -10  -9   1    0.48    0.83
 -10  -9   0   -1.87    1.36
 -10  -9   0    2.44    1.35
 -10  -9  -1    0.73    0.71
 -10  -9  -1    3.68    1.65
 -10  -9  -2    1.22    1.25
 -10  -9  -3    3.70    1.55
 -10  -9  -4   -1.39    1.08
 -10  -9  -5    4.66    1.58
 -10  -9  -6   10.46    2.42
 -10  -9  -7    4.82    1.58
 -10  -9  -8    1.95    1.11
 -10  -9  -9    4.01    1.65
 -10  -9 -10    3.31    1.43
 -10  -9 -11   -2.10    1.35
 -10  -9 -12    2.33    1.34
 -10 -10   2    1.28    0.89
 -10 -10   1    1.94    1.53
 -10 -10   0   -1.25    1.20
 -10 -10   0   -0.20    1.27
 -10 -10  -1   -3.02    1.65
 -10 -10  -2    4.62    1.98
 -10 -10  -3    0.40    0.91
 -10 -10  -4   -0.07    0.80
 -10 -10  -5    0.21    0.94
 -10 -10  -6    0.89    0.90
 -10 -10  -7   -0.35    1.22
 -10 -10  -8    2.00    1.44
 -10 -10  -9   -1.13    0.93
 -11   2   2    0.51    0.91
 -11   2   1    1.18    1.28
 -11   2   0    2.14    1.25
 -11   2  -1    2.97    1.65
 -11   2  -2    2.26    1.58
 -11   2  -3    3.35    1.56
 -11   2  -4    1.95    1.55
 -11   2  -5   -0.94    1.13
 -11   1   3   -1.13    1.38
 -11   1   2    3.56    1.69
 -11   1   1    1.87    0.97
 -11   1   0   -0.34    1.28
 -11   1  -1    3.14    1.60
 -11   1  -2    2.20    1.35
 -11   1  -3    2.31    1.39
 -11   1  -4    2.83    1.66
 -11   1  -5    0.39    0.75
 -11   1  -6    5.89    1.75
 -11   1  -7    4.59    2.13
 -11   0   4    1.51    1.51
 -11   0   3    1.60    1.43
 -11   0   2   -0.21    0.84
 -11   0   1    5.60    1.74
 -11   0   0    7.55    2.09
 -11   0  -1    1.22    0.99
 -11   0  -2    1.92    1.61
 -11   0  -3    0.49    1.06
 -11   0  -4   -1.24    1.22
 -11   0  -5    0.70    1.21
 -11   0  -6   -0.07    0.77
 -11   0  -7    0.54    0.79
 -11   0  -8    1.58    1.56
 -11   0  -9   -1.32    1.17
 -11  -1   5    2.89    1.39
 -11  -1   4    2.36    1.56
 -11  -1   3    7.41    2.41
 -11  -1   2    0.49    0.83
 -11  -1   1    0.77    0.99
 -11  -1   0    0.97    0.71
 -11  -1  -1    3.86    1.68
 -11  -1  -2    4.33    1.71
 -11  -1  -3    8.13    2.39
 -11  -1  -4    5.10    1.75
 -11  -1  -5    6.77    2.05
 -11  -1  -6    5.37    1.99
 -11  -1  -7    8.13    2.45
 -11  -1  -8    6.92    2.29
 -11  -1  -9   11.81    2.98
 -11  -1 -10    3.75    1.91
 -11  -2   5   -0.90    1.31
 -11  -2   4    2.96    1.71
 -11  -2   3    2.46    1.34
 -11  -2   2    6.61    2.20
 -11  -2   1   11.70    2.72
 -11  -2   0    2.78    1.31
 -11  -2  -1    1.57    1.09
 -11  -2  -2    7.13    2.18
 -11  -2  -3    4.94    1.79
 -11  -2  -4    9.81    2.50
 -11  -2  -5   12.38    2.84
 -11  -2  -6    7.26    2.18
 -11  -2  -7    4.77    1.57
 -11  -2  -8    5.08    2.05
 -11  -2  -9    1.03    0.79
 -11  -2 -10    4.74    2.01
 -11  -3   5    4.60    1.76
 -11  -3   4    4.99    1.61
 -11  -3   3    6.55    2.08
 -11  -3   2   13.58    2.90
 -11  -3   1    9.48    2.41
 -11  -3   0    9.67    2.44
 -11  -3  -1   14.81    2.92
 -11  -3  -2    0.93    0.85
 -11  -3  -3    2.24    1.28
 -11  -3  -4    3.13    1.49
 -11  -3  -5    0.81    0.91
 -11  -3  -6    1.00    0.96
 -11  -3  -7   -0.62    1.00
 -11  -3  -8    0.34    1.07
 -11  -3  -9   -0.13    0.84
 -11  -3 -10   -1.46    1.37
 -11  -3 -11    0.57    0.98
 -11  -4   5    1.32    1.08
 -11  -4   4   -0.30    0.91
 -11  -4   3   -1.21    1.00
 -11  -4   3    0.15    0.92
 -11  -4   2   -0.29    0.72
 -11  -4   2   -1.67    1.31
 -11  -4   1    1.27    1.16
 -11  -4   0   -1.51    1.23
 -11  -4  -1    1.07    0.87
 -11  -4  -2    0.26    0.65
 -11  -4  -3   -0.64    1.15
 -11  -4  -4    0.41    0.77
 -11  -4  -5    1.52    0.91
 -11  -4  -6    1.22    0.88
 -11  -4  -7    1.04    1.31
 -11  -4  -8    1.55    1.04
 -11  -4  -9   -0.07    0.75
 -11  -4 -10    1.84    1.36
 -11  -4 -11    4.83    1.91
 -11  -4 -12    5.37    2.13
 -11  -5   5    7.49    2.20
 -11  -5   4    8.59    2.25
 -11  -5   4    5.33    1.88
 -11  -5   3    9.52    2.22
 -11  -5   3    5.51    1.78
 -11  -5   3    6.46    2.19
 -11  -5   2    8.71    2.08
 -11  -5   2    6.94    1.82
[truncated: 912,837 more chars]
