# Supplementary material for: Crystal structures of two alanyl­piperidine analogues
Source: Acta Crystallogr E Crystallogr Commun. 2021 Oct 13;77(Pt 11):1095–8. doi: 10.1107/S2056989021010392 (PMC8587977; doi:10.1107/S2056989021010392)
Supplement: Supplementary file 2 [file e-77-01095-Isup4.mol]

  Mrv1532 09282109542D          

 27 28  0  0  0  0            999 V2000
    7.2408  -15.9626    0.0000 N   0  0  0  0  0  0  0  0  0  0  0  0
    7.9529  -16.3739    0.0000 C   0  0  0  0  0  0  0  0  0  0  0  0
    8.6645  -15.9626    0.0000 C   0  0  0  0  0  0  0  0  0  0  0  0
    8.6645  -15.1404    0.0000 O   0  0  0  0  0  0  0  0  0  0  0  0
    9.3767  -16.3739    0.0000 N   0  0  0  0  0  0  0  0  0  0  0  0
    9.3767  -17.1961    0.0000 C   0  0  0  0  0  0  0  0  0  0  0  0
   10.0888  -17.6068    0.0000 C   0  0  0  0  0  0  0  0  0  0  0  0
   10.8009  -17.1961    0.0000 C   0  0  0  0  0  0  0  0  0  0  0  0
   10.8009  -16.3739    0.0000 C   0  0  0  0  0  0  0  0  0  0  0  0
   10.0888  -15.9626    0.0000 C   0  0  0  0  0  0  0  0  0  0  0  0
   11.5125  -17.6068    0.0000 C   0  0  0  0  0  0  0  0  0  0  0  0
   11.5125  -18.4289    0.0000 O   0  0  0  0  0  0  0  0  0  0  0  0
   12.2246  -17.1961    0.0000 O   0  0  0  0  0  0  0  0  0  0  0  0
   10.8009  -18.8403    0.0000 C   0  0  0  0  0  0  0  0  0  0  0  0
   10.0888  -18.4289    0.0000 C   0  0  0  0  0  0  0  0  0  0  0  0
    7.9529  -17.1989    0.0000 C   0  0  0  0  0  0  0  0  0  0  0  0
    6.5263  -16.3749    0.0000 C   0  0  0  0  0  0  0  0  0  0  0  0
    5.8119  -15.9623    0.0000 C   0  0  0  0  0  0  0  0  0  0  0  0
    7.2410  -15.1376    0.0000 S   0  0  0  0  0  0  0  0  0  0  0  0
    5.0973  -16.3747    0.0000 C   0  0  0  0  0  0  0  0  0  0  0  0
    5.0971  -17.1997    0.0000 C   0  0  0  0  0  0  0  0  0  0  0  0
    5.8115  -17.6123    0.0000 C   0  0  0  0  0  0  0  0  0  0  0  0
    6.5261  -17.1999    0.0000 C   0  0  0  0  0  0  0  0  0  0  0  0
    4.3826  -17.6120    0.0000 C   0  0  0  0  0  0  0  0  0  0  0  0
    6.4149  -15.0822    0.0000 O   0  0  0  0  0  0  0  0  0  0  0  0
    8.0224  -15.1269    0.0000 O   0  0  0  0  0  0  0  0  0  0  0  0
    7.2410  -14.3126    0.0000 C   0  0  0  0  0  0  0  0  0  0  0  0
  1  2  1  0  0  0  0
  2  3  1  0  0  0  0
  3  4  2  0  0  0  0
  3  5  1  0  0  0  0
  5  6  1  0  0  0  0
  6  7  1  0  0  0  0
  7  8  1  0  0  0  0
  8  9  1  0  0  0  0
  9 10  1  0  0  0  0
 10  5  1  0  0  0  0
  8 11  1  0  0  0  0
 11 12  1  0  0  0  0
 11 13  2  0  0  0  0
 12 14  1  0  0  0  0
 14 15  1  0  0  0  0
  2 16  1  0  0  0  0
  1 17  1  0  0  0  0
  1 19  1  0  0  0  0
 20 21  1  0  0  0  0
 21 22  2  0  0  0  0
 22 23  1  0  0  0  0
 18 20  2  0  0  0  0
 17 23  2  0  0  0  0
 17 18  1  0  0  0  0
 21 24  1  0  0  0  0
 19 25  2  0  0  0  0
 19 26  2  0  0  0  0
 19 27  1  0  0  0  0
M  END
