# Supplementary material for: Crystal structures of two alanyl­piperidine analogues
Source: Acta Crystallogr E Crystallogr Commun. 2021 Oct 13;77(Pt 11):1095–8. doi: 10.1107/S2056989021010392 (PMC8587977; doi:10.1107/S2056989021010392)
Supplement: Supplementary file 3 [file e-77-01095-Isup6.hkl]

data_I                                                                          
_shelx_title ' nt0963_kama_a1_etoac_a.res in P-1'                               
_shelx_refln_list_code          4                                               
_shelx_F_calc_maximum      145.52                                               
_exptl_crystal_F_000       424.00                                               
_reflns_d_resolution_high  0.6568                                               
                                                                                
loop_                                                                           
 _space_group_symop_operation_xyz                                               
 'x, y, z'                                                                      
 '-x, -y, -z'                                                                   
                                                                                
_cell_length_a     8.5368                                                       
_cell_length_b     9.6594                                                       
_cell_length_c    13.5173                                                       
_cell_angle_alpha  75.947                                                       
_cell_angle_beta   79.302                                                       
_cell_angle_gamma  74.554                                                       
                                                                                
_shelx_F_squared_multiplier     1.000                                           
                                                                                
loop_                                                                           
 _refln_index_h                                                                 
 _refln_index_k                                                                 
 _refln_index_l                                                                 
 _refln_F_squared_calc                                                          
 _refln_F_squared_meas                                                          
 _refln_F_squared_sigma                                                         
 _refln_observed_status                                                         
   1   0   0       1568.05       1479.13        11.75 o                         
   2   0   0       7412.69       7449.27        37.60 o                         
   3   0   0          0.22          0.98         0.75 o                         
   4   0   0        840.67        760.25        17.11 o                         
   5   0   0        929.16        882.44        20.70 o                         
   6   0   0          5.77          6.99         2.37 o                         
   7   0   0        108.48        101.78         8.54 o                         
   8   0   0         65.44         64.76         7.32 o                         
   9   0   0        130.04        123.02        11.11 o                         
  10   0   0         30.10         32.22         6.06 o                         
  11   0   0         11.74         15.40         4.26 o                         
 -11   1   0          1.42         -0.69         2.61 o                         
 -10   1   0         28.01         32.55         6.06 o                         
  -9   1   0          4.20          7.71         2.98 o                         
  -8   1   0         22.62         13.85         3.57 o                         
  -7   1   0          1.42          1.02         1.61 o                         
  -6   1   0         82.16         74.15         6.73 o                         
  -5   1   0         15.33         23.68         3.51 o                         
  -4   1   0         11.78          8.81         2.04 o                         
  -3   1   0        316.63        333.20        10.11 o                         
  -2   1   0        396.27        423.44         9.40 o                         
  -1   1   0      15238.06      14524.47       109.78 o                         
   0   1   0        442.54        511.10         4.39 o                         
   1   1   0       7552.54       7256.36        26.05 o                         
   2   1   0       1766.77       1801.55        17.31 o                         
   3   1   0        137.65        146.52         6.22 o                         
   4   1   0        727.80        671.79        15.54 o                         
   5   1   0        160.97        157.28         8.56 o                         
   6   1   0        310.62        301.05        13.03 o                         
   7   1   0        126.73        126.47         9.32 o                         
   8   1   0         63.00         71.56         7.55 o                         
   9   1   0         47.75         51.71         7.08 o                         
  10   1   0         43.44         41.58         6.81 o                         
  11   1   0          2.10          1.98         1.45 o                         
 -11   2   0          0.27          4.36         2.55 o                         
 -10   2   0         13.57         16.70         4.69 o                         
  -9   2   0         10.08         14.56         4.30 o                         
  -8   2   0          4.05          7.75         2.69 o                         
  -7   2   0         28.05         33.16         4.98 o                         
  -6   2   0         37.38         40.44         5.16 o                         
  -5   2   0         98.08         85.73         6.85 o                         
  -4   2   0        146.20        154.10         8.12 o                         
  -3   2   0        978.83       1052.98        10.89 o                         
  -2   2   0       2169.09       2355.54         9.77 o                         
  -1   2   0       2520.42       2448.01        30.69 o                         
   0   2   0         82.55         46.66         1.29 o                         
   1   2   0        235.66        299.19         2.76 o                         
   2   2   0      12297.76      12181.05        39.14 o                         
   3   2   0        440.50        512.46         6.41 o                         
   4   2   0       3464.04       3578.98        25.05 o                         
   5   2   0        123.39        137.18         7.75 o                         
   6   2   0        344.64        344.99        13.74 o                         
   7   2   0         57.70         50.21         5.79 o                         
   8   2   0         46.38         41.38         5.83 o                         
   9   2   0          1.21          0.57         1.47 o                         
  10   2   0          4.99          6.67         3.20 o                         
  11   2   0          0.21          5.67         2.67 o                         
  12   2   0         23.66         25.47         6.12 o                         
 -10   3   0          1.18          1.24         2.55 o                         
  -9   3   0         19.20         16.70         4.18 o                         
  -8   3   0         28.60         31.55         5.34 o                         
  -7   3   0         14.22         13.93         3.47 o                         
  -6   3   0         11.01         17.29         3.51 o                         
  -5   3   0        123.32        130.97         4.26 o                         
  -4   3   0        574.43        599.83         8.06 o                         
  -3   3   0         42.80         49.97         1.71 o                         
  -2   3   0        428.70        449.06         6.35 o                         
  -1   3   0         88.68         72.84         1.48 o                         
   0   3   0          1.68          0.86         0.20 o                         
   1   3   0       3446.39       3372.55        14.65 o                         
   2   3   0       1699.78       1777.35         7.18 o                         
   3   3   0       2095.29       2099.42        11.25 o                         
   4   3   0        106.80        113.62         3.51 o                         
   5   3   0        158.97        138.32         6.25 o                         
   6   3   0        533.17        513.29        16.37 o                         
   7   3   0         30.93         21.17         3.61 o                         
   8   3   0         72.06         73.04         7.42 o                         
   9   3   0          3.68         11.07         3.59 o                         
  10   3   0          4.24          3.39         1.18 o                         
  11   3   0         19.95         19.72         4.98 o                         
  12   3   0          7.57          8.32         3.45 o                         
 -10   4   0          6.86          9.26         3.89 o                         
  -9   4   0          0.71          3.32         2.24 o                         
  -8   4   0          0.08         -2.14         2.57 o                         
  -7   4   0         17.48         21.57         4.06 o                         
  -6   4   0         17.48         17.81         1.30 o                         
  -5   4   0          0.02         -0.08         1.04 o                         
  -4   4   0          2.37          1.47         1.59 o                         
  -3   4   0        170.06        174.73         5.75 o                         
  -2   4   0         37.87         23.20         1.21 o                         
  -1   4   0         29.50         29.92         1.06 o                         
   0   4   0         16.88         19.53         1.04 o                         
   1   4   0        466.03        465.36         5.69 o                         
   2   4   0         73.04         68.16         1.48 o                         
   3   4   0        286.10        334.11         3.78 o                         
   4   4   0         74.43         75.81         2.52 o                         
   5   4   0        161.79        170.02         4.88 o                         
   6   4   0        113.97        109.32         7.34 o                         
   7   4   0        188.98        190.31         7.40 o                         
   8   4   0         48.21         50.36         4.15 o                         
   9   4   0          1.90          0.75         1.02 o                         
  10   4   0          3.36          3.88         1.22 o                         
  11   4   0          0.20         -2.51         2.51 o                         
  12   4   0         23.03         21.51         5.69 o                         
 -10   5   0          0.33         -0.96         2.30 o                         
  -9   5   0          4.20          4.08         1.98 o                         
  -8   5   0         21.93         22.39         4.81 o                         
  -7   5   0          3.94          5.08         1.98 o                         
  -6   5   0         22.56         19.52         3.85 o                         
  -5   5   0          7.71          9.07         2.49 o                         
  -4   5   0          2.37          4.18         1.79 o                         
  -3   5   0         52.66         45.29        10.23 o                         
  -2   5   0         39.11         45.70         1.45 o                         
  -1   5   0         24.26         28.96         1.22 o                         
   0   5   0        127.98        148.89         4.43 o                         
   1   5   0         19.23         16.07         1.22 o                         
   2   5   0         85.94         83.20         1.49 o                         
   3   5   0         32.22         31.49         1.29 o                         
   4   5   0         69.00         65.14         2.14 o                         
   5   5   0        709.97        703.78         8.69 o                         
   6   5   0         91.41         85.35         3.82 o                         
   7   5   0         52.06         46.26         3.81 o                         
   8   5   0         14.84         12.67         2.20 o                         
   9   5   0         11.88         12.26         2.74 o                         
  10   5   0         22.06         19.57         4.22 o                         
  11   5   0         14.26         13.38         4.16 o                         
  12   5   0          1.02          0.57         2.63 o                         
  -9   6   0          0.05          0.31         1.86 o                         
  -8   6   0         21.11         22.82         4.96 o                         
  -7   6   0          0.10          0.24         1.71 o                         
  -6   6   0          0.07          0.53         1.08 o                         
  -5   6   0         71.30         77.27         6.99 o                         
  -4   6   0          0.10          0.55         0.84 o                         
  -3   6   0        110.15         98.53         4.99 o                         
  -2   6   0         22.81         22.57         1.25 o                         
  -1   6   0        159.40        165.69         3.00 o                         
   0   6   0          6.06          3.55         0.37 o                         
   1   6   0         16.33         18.77         1.87 o                         
   2   6   0         60.38         55.70         2.98 o                         
   3   6   0          0.35          0.21         0.35 o                         
   4   6   0        300.98        333.87         5.79 o                         
   5   6   0         29.02         31.41         1.69 o                         
   6   6   0        124.83        111.11         4.47 o                         
   7   6   0          5.31          8.73         1.40 o                         
   8   6   0          8.11          5.73         1.48 o                         
   9   6   0         38.97         39.42         3.28 o                         
  10   6   0          1.66          3.27         1.09 o                         
  11   6   0         10.98         14.21         2.23 o                         
  12   6   0          0.36          1.67         3.03 o                         
  -9   7   0          2.57          3.16         1.77 o                         
  -8   7   0          0.00         -0.02         1.93 o                         
  -7   7   0          7.67          9.81         2.26 o                         
  -6   7   0         10.54          9.97         2.23 o                         
  -5   7   0         14.66         18.57         2.76 o                         
  -4   7   0        131.04        129.96         6.52 o                         
  -3   7   0         79.76         73.05         4.50 o                         
  -2   7   0        119.73        112.52         2.90 o                         
  -1   7   0          2.27          0.34         0.34 o                         
   0   7   0          0.05         -0.18         0.66 o                         
   1   7   0         20.74         17.83         2.02 o                         
   2   7   0         28.24         23.80         2.65 o                         
   3   7   0         71.30         69.39         3.37 o                         
   4   7   0         92.80        105.88         2.61 o                         
   5   7   0        200.02        205.62         4.46 o                         
   6   7   0          0.05          0.63         0.57 o                         
   7   7   0          0.68          1.74         1.45 o                         
   8   7   0         11.03         12.17         1.80 o                         
   9   7   0         19.95         24.80         2.72 o                         
  10   7   0         14.62         17.47         2.41 o                         
  11   7   0          0.54          1.50         0.98 o                         
  12   7   0          0.08         -0.55         3.78 o                         
  -7   8   0          0.01         -1.08         1.41 o                         
  -6   8   0         11.09         14.83         2.69 o                         
  -5   8   0          4.02          8.78         2.28 o                         
  -4   8   0          0.36          0.43         0.87 o                         
  -3   8   0         27.80         32.80         3.09 o                         
  -2   8   0         44.50         31.54         2.39 o                         
  -1   8   0          7.98          4.54         0.52 o                         
   0   8   0         31.14         23.43         2.62 o                         
   1   8   0         69.05         68.45         4.21 o                         
   2   8   0         23.53         24.34         2.62 o                         
   3   8   0         12.19         12.73         1.78 o                         
   4   8   0         16.05         12.29         0.75 o                         
   5   8   0         28.33         27.57         1.48 o                         
   6   8   0          0.32          2.40         0.86 o                         
   7   8   0          2.01          1.18         0.57 o                         
   8   8   0          9.96          8.66         1.53 o                         
   9   8   0          0.01          0.91         0.95 o                         
  10   8   0         17.41         14.23         2.16 o                         
  11   8   0          1.14         -1.46         1.46 o                         
  -6   9   0          1.35         -0.06         1.67 o                         
  -5   9   0         61.00         72.43         9.07 o                         
  -4   9   0          0.08          1.79         1.31 o                         
  -3   9   0          1.03          3.92         2.43 o                         
  -2   9   0         33.21         33.04         3.67 o                         
  -1   9   0         10.97          9.69         1.86 o                         
   0   9   0        223.69        238.49        15.67 o                         
   1   9   0          0.12          0.19         0.99 o                         
   2   9   0         24.36         24.57         2.78 o                         
   3   9   0          8.41          8.97         2.67 o                         
   4   9   0         56.21         65.56         4.15 o                         
   5   9   0         22.51         29.75         2.87 o                         
   6   9   0          5.11          5.33         1.40 o                         
   7   9   0         14.07         14.09         2.63 o                         
   8   9   0         19.04         22.50         3.47 o                         
   9   9   0         35.97         41.63         4.83 o                         
  10   9   0          3.84          0.60         4.39 o                         
  11   9   0          0.46          0.92         3.24 o                         
  -5  10   0          0.00         -0.65         1.57 o                         
  -4  10   0          0.76         -2.24         2.83 o                         
  -3  10   0         17.86         18.41         4.51 o                         
  -2  10   0          1.68         -0.12         1.53 o                         
  -1  10   0         93.31         98.20        11.93 o                         
   0  10   0          7.84         12.14         2.12 o                         
   1  10   0         82.44         87.67         5.50 o                         
   2  10   0          5.15          5.93         1.34 o                         
   3  10   0         21.39         27.17         4.86 o                         
   4  10   0         33.26         35.36         5.06 o                         
   5  10   0          0.11         -0.47         0.82 o                         
   6  10   0         24.20         23.77         2.76 o                         
   7  10   0         22.77         26.25         3.87 o                         
   8  10   0         11.51          8.37         7.74 o                         
   9  10   0          7.51         12.81         3.02 o                         
  10  10   0          0.99         -1.51         1.78 o                         
  -4  11   0          0.29         -1.59         1.59 o                         
  -3  11   0         38.53         51.25         7.65 o                         
  -2  11   0         10.75          6.67         3.57 o                         
  -1  11   0         18.08         21.65         4.41 o                         
   0  11   0         17.99         15.54         2.54 o                         
   1  11   0          3.80          2.15         0.88 o                         
   2  11   0          3.71          4.02         1.45 o                         
   3  11   0         13.25         16.22         2.55 o                         
   4  11   0          1.45          1.09         0.77 o                         
   5  11   0          3.35          3.55         2.14 o                         
   6  11   0         20.68         23.30         5.75 o                         
   7  11   0          2.63          3.83         1.75 o                         
   8  11   0         16.45         28.79         6.04 o                         
   9  11   0          0.50          7.26         3.45 o                         
  -2  12   0         19.42         16.99         4.77 o                         
  -1  12   0          0.00         -0.41         1.14 o                         
   0  12   0          0.16          1.19         1.35 o                         
   1  12   0         28.18         28.58         4.70 o                         
   2  12   0          0.20          0.55         0.87 o                         
   3  12   0         23.92         26.31         3.42 o                         
   4  12   0          2.32          3.02         1.36 o                         
   5  12   0         19.14         19.09         3.22 o                         
   6  12   0         16.81         17.84         4.28 o                         
   7  12   0         17.24         19.94         3.65 o                         
   8  12   0          2.31          4.40         4.02 o                         
   0  13   0          3.10          2.67         1.43 o                         
   1  13   0         13.22         10.75         3.32 o                         
   2  13   0         21.75         18.41         4.53 o                         
   3  13   0          7.90          1.92         1.26 o                         
   4  13   0          2.12         -0.61         1.57 o                         
   5  13   0         12.01         10.13         3.45 o                         
   6  13   0          0.62         -0.82         1.51 o                         
   7  13   0         11.13          9.79         3.34 o                         
  -6 -13   1          0.68          1.67         1.84 o                         
  -5 -13   1         10.06          7.38         3.22 o                         
  -4 -13   1          3.95          4.71         2.45 o                         
  -3 -13   1         22.70         20.11         4.73 o                         
  -2 -13   1          6.51          4.43         2.47 o                         
  -1 -13   1         10.47          8.16         3.32 o                         
   0 -13   1          0.83          0.54         1.64 o                         
  -7 -12   1         21.61         22.00         4.85 o                         
  -6 -12   1          3.42          2.73         1.86 o                         
  -5 -12   1         42.77         44.82         6.81 o                         
  -4 -12   1          6.70          9.79         3.14 o                         
  -3 -12   1         19.72         20.29         4.57 o                         
  -2 -12   1          0.41         -1.49         2.12 o                         
  -1 -12   1         11.02         11.68         3.73 o                         
   0 -12   1          4.08          3.69         2.26 o                         
   1 -12   1          1.02          4.71         2.39 o                         
   2 -12   1         21.63         15.66         4.32 o                         
  -9 -11   1          4.20          7.71         4.16 o                         
  -8 -11   1         20.09         25.50         4.26 o                         
  -7 -11   1          0.41         -0.66         1.06 o                         
  -6 -11   1         62.68         60.95         7.46 o                         
  -5 -11   1          0.95         -0.14         1.53 o                         
  -4 -11   1         21.86         27.30         3.30 o                         
  -3 -11   1          3.26          3.87         1.45 o                         
  -2 -11   1          9.15         14.00         2.46 o                         
  -1 -11   1         24.36         24.34         2.60 o                         
   0 -11   1         13.56         13.79         4.80 o                         
   1 -11   1         42.00         44.46         4.44 o                         
   2 -11   1         10.95         11.20         3.65 o                         
   3 -11   1         40.32         36.71         6.79 o                         
   4 -11   1          1.23         -1.41         2.41 o                         
 -10 -10   1          0.27          3.96         3.12 o                         
  -9 -10   1          0.24         -1.93         1.93 o                         
  -8 -10   1         17.86         18.45         3.42 o                         
  -7 -10   1         24.28         25.53         3.05 o                         
  -6 -10   1          5.05          7.28         1.68 o                         
  -5 -10   1          6.52          6.39         3.49 o                         
  -4 -10   1          0.12          1.67         1.10 o                         
  -3 -10   1         30.72         29.97         3.26 o                         
  -2 -10   1         24.50         26.88         3.09 o                         
  -1 -10   1         48.15         47.95         4.01 o                         
   0 -10   1         17.26         17.87         2.53 o                         
   1 -10   1         74.87         89.14         5.97 o                         
   2 -10   1          8.17         11.48         3.53 o                         
   3 -10   1         18.61         15.62         4.08 o                         
   4 -10   1          4.02          3.51         2.00 o                         
   5 -10   1          0.43          0.69         1.37 o                         
 -11  -9   1          0.00          4.89         3.16 o                         
 -10  -9   1          0.24          2.07         1.30 o                         
  -9  -9   1         36.32         35.31         5.02 o                         
  -8  -9   1          5.92          5.33         1.91 o                         
  -7  -9   1          5.92          9.18         2.29 o                         
  -6  -9   1         10.03          9.25         1.73 o                         
  -5  -9   1          3.06          0.73         0.93 o                         
  -4  -9   1         31.42         34.24         3.12 o                         
  -3  -9   1          5.01          3.90         2.91 o                         
  -2  -9   1         46.35         50.27         4.21 o                         
  -1  -9   1          1.48          1.23         0.82 o                         
   0  -9   1        104.54        114.64         6.10 o                         
   1  -9   1         49.64         52.55         4.30 o                         
   2  -9   1         50.33         46.33         6.20 o                         
   3  -9   1          1.97          5.63         2.65 o                         
   4  -9   1          0.69          5.95         3.14 o                         
   5  -9   1         23.30         25.22         5.47 o                         
   6  -9   1          2.30         -1.18         2.16 o                         
 -11  -8   1          0.41         -0.43         2.35 o                         
 -10  -8   1         16.66         15.45         2.32 o                         
  -9  -8   1          0.05          2.09         1.07 o                         
  -8  -8   1         19.06         22.05         2.43 o                         
  -7  -8   1         14.30         13.57         1.84 o                         
  -6  -8   1          2.29          1.08         0.66 o                         
  -5  -8   1          9.97          8.38         1.10 o                         
  -4  -8   1         47.80         42.75         1.65 o                         
  -3  -8   1          0.03          0.49         0.75 o                         
  -2  -8   1         41.49         44.44         2.94 o                         
  -1  -8   1          5.08          6.49         1.42 o                         
   0  -8   1         64.89         65.35         4.30 o                         
   1  -8   1          9.72          8.44         0.75 o                         
   2  -8   1         76.78         74.94         4.19 o                         
   3  -8   1          0.15          0.38         1.24 o                         
   4  -8   1          6.51         10.30         2.06 o                         
   5  -8   1          6.35          9.42         3.45 o                         
   6  -8   1          0.96          2.13         1.77 o                         
   7  -8   1         16.02         18.84         3.34 o                         
 -12  -7   1          0.00         -2.00         2.37 o                         
 -11  -7   1          2.75          2.15         1.52 o                         
 -10  -7   1          7.40          7.14         1.60 o                         
  -9  -7   1         34.55         37.43         3.33 o                         
  -8  -7   1          1.35          2.77         0.99 o                         
  -7  -7   1          7.43          5.39         1.02 o                         
  -6  -7   1          0.89          1.19         0.54 o                         
  -5  -7   1         36.77         36.29         1.86 o                         
  -4  -7   1         70.55         71.04         2.29 o                         
  -3  -7   1          7.91          7.75         0.67 o                         
  -2  -7   1          2.71          2.25         0.76 o                         
  -1  -7   1         16.45         14.73         1.83 o                         
   0  -7   1         30.51         30.01         1.66 o                         
   1  -7   1         53.33         54.36         1.84 o                         
   2  -7   1         59.67         58.18         2.06 o                         
   3  -7   1         25.42         21.49         2.42 o                         
   4  -7   1         91.79        112.23         6.16 o                         
   5  -7   1         11.70         10.89         2.24 o                         
   6  -7   1         36.17         33.89         5.22 o                         
   7  -7   1         35.33         39.89         6.06 o                         
   8  -7   1          7.96          7.75         3.16 o                         
   9  -7   1          0.51          0.69         1.98 o                         
 -12  -6   1          0.38          1.24         1.34 o                         
 -11  -6   1          2.99          3.67         1.39 o                         
 -10  -6   1          2.69          2.24         1.42 o                         
  -9  -6   1         31.34         33.72         3.13 o                         
  -8  -6   1         10.10          9.52         1.54 o                         
  -7  -6   1         23.65         25.77         2.42 o                         
  -6  -6   1         58.88         53.38         3.13 o                         
  -5  -6   1        346.67        363.18         5.88 o                         
  -4  -6   1          5.26          7.26         0.77 o                         
  -3  -6   1        135.36        137.82         2.83 o                         
  -2  -6   1         57.90         59.38         2.04 o                         
  -1  -6   1        115.23        102.37         4.81 o                         
   0  -6   1         39.63         39.11         1.78 o                         
   1  -6   1         42.50         41.99         2.21 o                         
   2  -6   1          2.37          2.64         0.50 o                         
   3  -6   1        115.96        119.19         5.60 o                         
   4  -6   1         31.37         25.31         3.79 o                         
   5  -6   1         88.99         90.97         7.48 o                         
   6  -6   1         81.08         92.46         8.40 o                         
   7  -6   1         28.73         27.24         5.02 o                         
   8  -6   1         28.39         31.49         5.73 o                         
   9  -6   1          1.61         -2.10         2.10 o                         
 -12  -5   1          0.06          1.60         1.44 o                         
 -11  -5   1         22.95         22.50         3.44 o                         
 -10  -5   1         16.39         14.78         2.67 o                         
  -9  -5   1         29.10         28.80         3.47 o                         
  -8  -5   1         26.58         28.66         3.34 o                         
  -7  -5   1         69.84         80.43         4.01 o                         
  -6  -5   1          4.84          4.67         1.04 o                         
  -5  -5   1         94.41        108.40         3.13 o                         
  -4  -5   1        633.37        627.81         6.18 o                         
  -3  -5   1          0.06          0.72         0.38 o                         
  -2  -5   1         32.48         32.39         1.17 o                         
  -1  -5   1        129.62        101.01         1.79 o                         
   0  -5   1         41.42         39.90         1.52 o                         
   1  -5   1        334.02        351.61         4.40 o                         
   2  -5   1          2.78          1.77         0.29 o                         
   3  -5   1         26.85         26.45         2.28 o                         
   4  -5   1         65.56         54.28         9.40 o                         
   5  -5   1          0.01          0.26         0.53 o                         
   6  -5   1          0.13          0.77         1.45 o                         
   7  -5   1         12.08         21.04         4.47 o                         
   8  -5   1          2.20          1.75         1.51 o                         
   9  -5   1          0.05          2.75         2.51 o                         
  10  -5   1          0.35         -0.27         1.61 o                         
 -12  -4   1         25.39         21.98         5.63 o                         
 -11  -4   1          0.03          2.59         2.37 o                         
 -10  -4   1         37.43         38.15         4.04 o                         
  -9  -4   1          1.49         -2.12         2.12 o                         
  -8  -4   1         68.99         81.57         7.73 o                         
  -7  -4   1         64.29         49.72         5.67 o                         
  -6  -4   1          7.82          6.10         1.92 o                         
  -5  -4   1         24.22         26.79         2.31 o                         
  -4  -4   1         92.68         97.70         3.31 o                         
  -3  -4   1        736.20        747.58         9.96 o                         
  -2  -4   1        398.44        405.30         3.65 o                         
  -1  -4   1        480.22        514.73         4.53 o                         
   0  -4   1         28.93         36.39         1.07 o                         
   1  -4   1        421.17        447.89         4.48 o                         
   2  -4   1          2.72          1.28         0.27 o                         
   3  -4   1          1.53          2.14         0.51 o                         
   4  -4   1         15.08         13.50         1.52 o                         
   5  -4   1         38.06         32.72         2.93 o                         
   6  -4   1         29.13         24.78         4.20 o                         
   7  -4   1        116.23        130.53        10.26 o                         
   8  -4   1          1.30          1.75         2.18 o                         
   9  -4   1          3.43          0.59         1.65 o                         
  10  -4   1         14.40         10.46         3.94 o                         
 -12  -3   1         10.39         10.01         4.04 o                         
 -11  -3   1         18.20         19.33         4.91 o                         
 -10  -3   1         14.85         18.54         4.38 o                         
  -9  -3   1         10.64         15.62         3.85 o                         
  -8  -3   1         14.61         13.83         3.39 o                         
  -7  -3   1        114.11        112.71         8.61 o                         
  -6  -3   1        292.72        282.61        12.32 o                         
  -5  -3   1        116.34        107.73         6.87 o                         
  -4  -3   1         19.10         26.52         1.80 o                         
  -3  -3   1       1775.29       1792.04        10.74 o                         
  -2  -3   1       1272.68       1395.67         8.14 o                         
  -1  -3   1       1256.08       1307.19         8.80 o                         
   0  -3   1       1055.06        973.06         6.41 o                         
   1  -3   1         41.85         52.97         1.41 o                         
   2  -3   1         69.11         68.47         2.06 o                         
   3  -3   1         64.56         49.30         1.94 o                         
   4  -3   1        423.32        416.08        13.87 o                         
   5  -3   1         15.55         12.35         0.93 o                         
   6  -3   1         86.61         83.28         2.93 o                         
   7  -3   1         64.30         63.77         2.88 o                         
   8  -3   1         67.02         75.35         8.34 o                         
   9  -3   1         18.29         13.11         3.61 o                         
  10  -3   1          0.79         -3.22         3.22 o                         
 -11  -2   1         18.88         23.86         5.55 o                         
 -10  -2   1          5.92          9.01         3.49 o                         
  -9  -2   1          6.13          3.45         1.92 o                         
  -8  -2   1         84.88         90.99         8.56 o                         
  -7  -2   1         65.76         63.66         6.53 o                         
  -6  -2   1        433.22        420.10        15.33 o                         
  -5  -2   1         36.44         36.52         4.14 o                         
  -4  -2   1        494.29        513.34         7.72 o                         
  -3  -2   1        298.72        346.88         5.49 o                         
  -2  -2   1       1122.06       1104.31         6.95 o                         
  -1  -2   1        521.09        570.28         4.08 o                         
   0  -2   1       1880.99       1959.94        21.17 o                         
   1  -2   1         58.51         52.34         1.25 o                         
   2  -2   1        161.11        165.41         2.85 o                         
   3  -2   1       2070.66       2054.24        15.14 o                         
   4  -2   1         73.21         61.28         5.18 o                         
   5  -2   1        185.83        212.24        10.69 o                         
   6  -2   1        126.81        121.64         8.95 o                         
   7  -2   1         41.28         47.15         6.04 o                         
   8  -2   1          7.69         11.13         3.08 o                         
   9  -2   1         20.56         25.43         5.12 o                         
  10  -2   1          9.68         10.89         3.81 o                         
  11  -2   1          4.06          6.06         3.36 o                         
 -11  -1   1          2.56          1.57         2.02 o                         
 -10  -1   1          0.07          5.47         2.90 o                         
  -9  -1   1         17.70         16.48         4.24 o                         
  -8  -1   1         89.18         97.62         9.05 o                         
  -7  -1   1        249.93        267.22        13.54 o                         
  -6  -1   1        131.29        124.35         8.38 o                         
  -5  -1   1         83.97        105.28         7.01 o                         
  -4  -1   1        373.62        367.77        45.77 o                         
  -3  -1   1         31.43         35.28         3.20 o                         
  -2  -1   1       1176.97       1238.06        10.51 o                         
  -1  -1   1       1146.60       1173.93        15.53 o                         
   0  -1   1         67.49         54.34         1.26 o                         
   1  -1   1          0.04          0.49         0.25 o                         
   2  -1   1        803.32        700.97        12.19 o                         
   3  -1   1        675.12        567.88        13.28 o                         
   4  -1   1        398.81        419.71        13.09 o                         
   5  -1   1         11.71         14.38         2.96 o                         
   6  -1   1        106.58         94.66         7.69 o                         
   7  -1   1          0.09         -0.51         1.35 o                         
   8  -1   1         24.61         24.69         4.73 o                         
   9  -1   1          0.84         -0.77         1.26 o                         
  10  -1   1         35.35         36.03         6.63 o                         
  11  -1   1          5.99          6.40         3.26 o                         
 -11   0   1          7.97         11.42         3.55 o                         
 -10   0   1         15.84         16.82         4.38 o                         
  -9   0   1        136.18        160.04        12.46 o                         
  -8   0   1         28.57         21.90         4.40 o                         
  -7   0   1        127.64        128.55         9.65 o                         
  -6   0   1          9.99          9.99         2.61 o                         
  -5   0   1        771.63        820.35        20.09 o                         
  -4   0   1        355.67        379.56        12.15 o                         
  -3   0   1         28.94         18.01         2.41 o                         
  -2   0   1        241.33        214.95         6.55 o                         
  -1   0   1        397.82        468.97         6.99 o                         
   1   0   1         34.67         38.23         1.86 o                         
   2   0   1         27.92         34.10         2.63 o                         
   3   0   1        136.86        126.19         5.97 o                         
   4   0   1         76.54         89.54         5.93 o                         
   5   0   1        770.04        807.66        19.76 o                         
   6   0   1          8.82          8.79         2.57 o                         
   7   0   1        115.41        131.28         9.73 o                         
   8   0   1         71.46         63.83         7.26 o                         
   9   0   1        129.94        115.36        10.60 o                         
  10   0   1         13.55         14.54         3.83 o                         
  11   0   1          0.67          2.49         2.02 o                         
 -11   1   1          0.34          3.81         1.98 o                         
 -10   1   1         38.43         41.99         7.14 o                         
  -9   1   1          0.14          1.47         2.20 o                         
  -8   1   1         38.70         33.57         5.22 o                         
  -7   1   1          0.49          1.88         1.20 o                         
  -6   1   1          5.04          5.00         1.90 o                         
  -5   1   1        222.14        225.98        10.73 o                         
  -4   1   1         57.02         52.88         4.67 o                         
  -3   1   1        547.92        500.56        12.42 o                         
  -2   1   1        721.96        753.06         9.19 o                         
  -1   1   1       4251.79       4097.52        84.75 o                         
   0   1   1         60.04         80.14         1.36 o                         
   1   1   1        112.53        197.23         2.27 o                         
   2   1   1         43.34         42.97         1.66 o                         
   3   1   1       1125.53       1139.87        17.35 o                         
   4   1   1          7.97          6.89         1.90 o                         
   5   1   1          0.31          0.29         1.04 o                         
   6   1   1        141.77        138.99         8.99 o                         
   7   1   1         45.61         48.04         5.69 o                         
   8   1   1         23.30         33.73         5.12 o                         
   9   1   1          9.13         13.13         3.59 o                         
  10   1   1          6.01          4.20         2.94 o                         
  11   1   1          3.39          7.87         3.43 o                         
 -11   2   1          2.42          2.41         2.61 o                         
 -10   2   1          9.92          9.46         4.18 o                         
  -9   2   1         17.19         16.09         4.14 o                         
  -8   2   1          1.48          4.61         1.12 o                         
  -7   2   1        133.76        153.61        10.83 o                         
  -6   2   1          3.15          0.65         1.06 o                         
  -5   2   1        304.95        321.32        13.07 o                         
  -4   2   1        123.50        138.97         7.67 o                         
  -3   2   1       1077.23       1162.38        11.66 o                         
  -2   2   1       2947.80       2990.39        15.93 o                         
  -1   2   1       1897.75       1819.67        12.36 o                         
   0   2   1         87.79         92.02         1.22 o                         
   1   2   1       5810.20       5650.51        36.81 o                         
   2   2   1        690.27        667.95         5.23 o                         
   3   2   1       1646.72       1738.07         9.81 o                         
   4   2   1        414.89        391.03         8.16 o                         
   5   2   1         36.80         38.07         4.10 o                         
   6   2   1         35.31         38.34         4.51 o                         
   7   2   1        183.44        186.67        11.05 o                         
   8   2   1         15.95         15.48         3.57 o                         
   9   2   1          0.11          0.82         1.03 o                         
  10   2   1          0.29          1.20         1.33 o                         
  11   2   1          6.40          3.20         2.22 o                         
  12   2   1         11.97          7.69         3.43 o                         
 -10   3   1          5.42          4.75         2.53 o                         
  -9   3   1         22.11         20.35         4.81 o                         
  -8   3   1         30.42         31.91         5.53 o                         
  -7   3   1          0.03         -0.10         1.20 o                         
  -6   3   1        204.05        213.65        11.95 o                         
  -5   3   1          7.20          6.69         1.92 o                         
  -4   3   1        863.24        809.36        10.94 o                         
  -3   3   1       1172.72       1217.71        13.11 o                         
  -2   3   1        667.45        638.72         5.69 o                         
  -1   3   1       2632.63       2579.65        19.03 o                         
   0   3   1         23.72         22.15         0.67 o                         
   1   3   1       3230.99       3249.24        17.84 o                         
   2   3   1        377.00        402.61         3.56 o                         
   3   3   1       3029.84       3068.24        11.92 o                         
   4   3   1        420.71        442.38         5.83 o                         
   5   3   1        471.42        447.89         7.62 o                         
   6   3   1        180.15        164.65         6.01 o                         
   7   3   1         60.75         60.25         3.98 o                         
   8   3   1         82.64         80.56         6.38 o                         
   9   3   1          2.23          1.95         1.15 o                         
  10   3   1          7.45          6.39         1.69 o                         
  11   3   1         24.29         30.20         5.95 o                         
  12   3   1          7.65          8.05         3.28 o                         
 -10   4   1         10.12          6.61         2.94 o                         
  -9   4   1          0.93          2.06         1.84 o                         
  -8   4   1          0.23          4.30         2.26 o                         
  -7   4   1         40.59         41.27         5.71 o                         
  -6   4   1          1.28         -0.18         1.98 o                         
  -5   4   1        216.56        198.05         5.65 o                         
  -4   4   1         73.59         72.97         3.23 o                         
  -3   4   1          4.54          7.71         0.88 o                         
  -2   4   1        401.48        429.19         5.89 o                         
  -1   4   1        149.63        155.97         2.62 o                         
   0   4   1        203.39        224.96         2.32 o                         
   1   4   1          0.08          0.29         0.47 o                         
   2   4   1          6.80          4.93         0.39 o                         
   3   4   1        339.64        355.24         4.13 o                         
   4   4   1        149.94        150.21         3.46 o                         
   5   4   1          2.58          3.59         0.78 o                         
   6   4   1         19.16         18.13         2.09 o                         
   7   4   1         89.30         76.38         4.60 o                         
   8   4   1          7.45          7.56         1.74 o                         
   9   4   1          7.28          7.52         1.76 o                         
  10   4   1          1.48          0.74         1.50 o                         
  11   4   1          0.26          2.18         1.77 o                         
  12   4   1         21.29         24.76         5.73 o                         
 -10   5   1          0.06          0.31         1.67 o                         
  -9   5   1          3.37          3.81         2.41 o                         
  -8   5   1         13.87         24.53         5.08 o                         
  -7   5   1         11.22         14.15         3.63 o                         
  -6   5   1          0.73          1.96         1.53 o                         
  -5   5   1          0.37          0.02         1.16 o                         
  -4   5   1         11.27         11.13         2.37 o                         
  -3   5   1          2.68          3.10         1.14 o                         
  -2   5   1         76.03         66.00         2.44 o                         
  -1   5   1        704.49        747.30         6.55 o                         
   0   5   1          0.46          0.23         0.17 o                         
   1   5   1       1117.47       1181.47        14.67 o                         
   2   5   1         19.72         19.12         1.29 o                         
   3   5   1        552.32        557.44         5.10 o                         
   4   5   1          2.34          2.62         0.45 o                         
   5   5   1        156.82        165.89         4.15 o                         
   6   5   1          5.56          1.94         0.99 o                         
   7   5   1          6.61          5.65         1.54 o                         
   8   5   1          1.12          0.23         0.86 o                         
   9   5   1          3.42          4.20         1.48 o                         
  10   5   1         12.61         13.97         2.49 o                         
  11   5   1          7.31          7.32         3.22 o                         
  12   5   1          0.48          1.53         1.71 o                         
  -9   6   1          0.19         -0.29         2.20 o                         
  -8   6   1         15.44         23.41         4.96 o                         
  -7   6   1          0.00         -1.43         1.84 o                         
  -6   6   1         30.69         37.85         5.24 o                         
  -5   6   1          4.96          7.71         2.26 o                         
  -4   6   1         12.59         14.32         2.04 o                         
  -3   6   1        166.31        164.90         6.41 o                         
  -2   6   1         22.60         20.61         1.24 o                         
  -1   6   1          6.08          5.19         0.55 o                         
   0   6   1        121.75        132.68         5.06 o                         
   1   6   1          0.30         -0.40         0.61 o                         
   2   6   1        206.56        142.49        75.63 o                         
   3   6   1          7.55          7.29         0.55 o                         
   4   6   1        191.73        174.38         3.36 o                         
   5   6   1         18.04         19.08         1.29 o                         
   6   6   1          0.64          0.93         0.62 o                         
   7   6   1         13.32         14.89         1.79 o                         
   8   6   1         12.51         15.00         1.90 o                         
   9   6   1         36.94         38.01         3.95 o                         
  10   6   1          5.37          5.38         1.79 o                         
  11   6   1         19.83         20.70         3.23 o                         
  12   6   1          0.30          4.49         2.73 o                         
  -9   7   1          4.79          8.28         3.34 o                         
  -8   7   1          0.17          2.75         1.28 o                         
  -7   7   1          1.26          1.95         1.14 o                         
  -6   7   1         46.41         55.60         4.93 o                         
  -5   7   1          0.01          1.49         0.89 o                         
  -4   7   1        168.46        178.51         7.56 o                         
  -3   7   1         65.56         64.87         4.13 o                         
  -2   7   1         82.95         72.98         2.87 o                         
  -1   7   1          0.30          0.25         0.26 o                         
   0   7   1          5.08          5.39         1.00 o                         
   1   7   1          8.45          5.56         1.37 o                         
   2   7   1         20.95         20.33         2.32 o                         
   3   7   1          0.92          1.16         0.99 o                         
   4   7   1         51.41         39.98         1.53 o                         
   5   7   1          2.02          0.81         0.46 o                         
   6   7   1          0.18          1.66         0.67 o                         
   7   7   1         14.94         14.25         1.81 o                         
   8   7   1         43.32         37.92         3.06 o                         
   9   7   1         21.03         18.13         2.27 o                         
  10   7   1         34.06         37.62         3.49 o                         
  11   7   1          0.31          2.06         1.31 o                         
  12   7   1          1.56          1.58         3.82 o                         
  -7   8   1          6.58          3.86         1.34 o                         
  -6   8   1         16.56         19.04         4.98 o                         
  -5   8   1         65.28         71.12         5.29 o                         
  -4   8   1          7.69          9.73         2.87 o                         
  -3   8   1         77.92         75.78         4.61 o                         
  -2   8   1          0.89          0.45         0.67 o                         
  -1   8   1         15.11         16.82         1.50 o                         
   0   8   1         54.22         52.80         3.90 o                         
   1   8   1         24.87         26.09         2.60 o                         
   2   8   1         31.78         31.00         2.88 o                         
   3   8   1          8.25          7.50         1.58 o                         
   4   8   1          2.11          2.57         0.40 o                         
   5   8   1          3.87          3.91         0.59 o                         
   6   8   1         31.74         36.85         2.29 o                         
   7   8   1          1.65          2.26         0.68 o                         
   8   8   1         14.97         15.58         2.04 o                         
   9   8   1          4.19          4.09         1.66 o                         
  10   8   1         21.02         25.06         2.88 o                         
  11   8   1          0.08          3.05         1.92 o                         
  -7   9   1          9.88         13.40         4.40 o                         
  -6   9   1          0.45          3.89         2.88 o                         
  -5   9   1         61.25         74.02         9.12 o                         
  -4   9   1          3.25          1.71         1.88 o                         
  -3   9   1          0.32         -2.22         2.22 o                         
  -2   9   1         80.83         90.89         9.86 o                         
  -1   9   1          2.75          4.01         1.55 o                         
   0   9   1        416.01        419.58        14.57 o                         
   1   9   1         58.56         61.18         5.87 o                         
   2   9   1         63.41         67.24         4.48 o                         
   3   9   1          6.08          6.08         2.18 o                         
   4   9   1         78.18         82.35         5.44 o                         
   5   9   1          5.54          5.71         1.61 o                         
   6   9   1          6.78          8.11         1.57 o                         
   7   9   1         12.83         12.23         2.48 o                         
   8   9   1          7.68         12.20         3.06 o                         
   9   9   1         30.66         35.50         4.45 o                         
  10   9   1          3.71          3.30         3.01 o                         
  11   9   1          0.02          0.39         1.37 o                         
  -5  10   1          2.67          4.75         2.47 o                         
  -4  10   1          7.23         12.30         3.85 o                         
  -3  10   1         24.59         24.76         5.22 o                         
  -2  10   1          5.29          4.63         1.55 o                         
  -1  10   1        217.81        223.67        10.76 o                         
   0  10   1          0.23          0.48         0.79 o                         
   1  10   1        177.13        187.69        14.51 o                         
   2  10   1          5.67          5.76         1.39 o                         
   3  10   1         17.01         19.96         3.33 o                         
   4  10   1         21.55         26.66         3.26 o                         
   5  10   1          0.54          1.31         0.82 o                         
   6  10   1         14.65         17.87         2.71 o                         
   7  10   1         18.78         26.04         5.38 o                         
   8  10   1          3.71         10.79         3.63 o                         
   9  10   1         12.85          8.75         3.16 o                         
  10  10   1          0.36         -3.36         3.36 o                         
  -4  11   1          0.17          2.10         1.73 o                         
  -3  11   1         10.86          6.22         2.88 o                         
  -2  11   1          0.59         -0.75         1.49 o                         
  -1  11   1         20.16         25.59         3.53 o                         
   0  11   1         27.94         23.54         3.22 o                         
   1  11   1          0.62         -0.14         0.64 o                         
   2  11   1         23.96         27.42         3.33 o                         
   3  11   1         12.97         12.90         2.24 o                         
   4  11   1          7.00          9.07         2.00 o                         
   5  11   1          2.50          3.34         1.35 o                         
   6  11   1         15.92         17.42         2.92 o                         
   7  11   1          4.46          5.45         1.88 o                         
   8  11   1         11.77          9.63         3.45 o                         
   9  11   1          0.02         -0.10         1.57 o                         
  -2  12   1         20.41         20.92         5.16 o                         
  -1  12   1         14.28         16.43         3.27 o                         
   0  12   1          7.55          6.39         2.36 o                         
   1  12   1         41.80         42.62         4.48 o                         
   2  12   1          0.01          0.34         1.48 o                         
   3  12   1         37.81         38.46         4.13 o                         
   4  12   1          4.60          6.41         3.83 o                         
   5  12   1          8.93         10.40         3.30 o                         
   6  12   1         19.40         18.82         4.12 o                         
   7  12   1          3.05          1.71         2.57 o                         
   8  12   1          9.24         13.13         5.02 o                         
   0  13   1         10.03          4.81         2.37 o                         
   1  13   1          0.54          2.32         2.06 o                         
   2  13   1         22.60         19.21         4.59 o                         
   3  13   1          5.57          5.10         1.77 o                         
   4  13   1          0.11         -0.34         2.12 o                         
   5  13   1         15.18         14.06         2.79 o                         
   6  13   1          0.39         -1.47         2.16 o                         
   7  13   1         23.50         17.11         4.32 o                         
   1  14   1          0.51          1.20         1.73 o                         
   2  14   1          2.08          2.65         1.88 o                         
   3  14   1          4.20          2.20         1.35 o                         
   4  14   1          3.48          4.20         1.88 o                         
   5  14   1          8.78          0.90         1.67 o                         
  -5 -13   2          8.05          8.42         3.10 o                         
  -4 -13   2          3.64          2.69         2.41 o                         
  -3 -13   2         23.84         23.49         5.59 o                         
  -2 -13   2          5.03          3.14         2.20 o                         
  -1 -13   2         10.35         14.62         4.28 o                         
  -7 -12   2          4.28          3.20         2.49 o                         
  -6 -12   2          0.63          3.24         2.47 o                         
  -5 -12   2         18.76         21.06         4.73 o                         
  -4 -12   2          2.23          3.00         1.79 o                         
  -3 -12   2         10.73         11.28         3.65 o                         
  -2 -12   2          1.25          2.39         1.86 o                         
  -1 -12   2          1.97          1.37         1.84 o                         
   0 -12   2          1.16          1.75         1.33 o                         
   1 -12   2          0.54         -1.65         1.65 o                         
   2 -12   2          1.76          6.79         3.47 o                         
  -8 -11   2         12.79         11.67         3.83 o                         
  -7 -11   2          3.88          5.59         1.60 o                         
  -6 -11   2         38.97         44.01         4.96 o                         
  -5 -11   2         17.27         20.77         3.59 o                         
  -4 -11   2         31.06         29.57         5.44 o                         
  -3 -11   2          7.23          9.20         2.94 o                         
  -2 -11   2          2.53          0.43         1.51 o                         
  -1 -11   2         10.68         11.35         3.62 o                         
   0 -11   2         19.67         19.64         4.18 o                         
   1 -11   2         28.77         22.76         4.75 o                         
   2 -11   2          0.13         -2.61         2.61 o                         
   3 -11   2          1.76          8.05         3.49 o                         
   4 -11   2          5.81          4.22         2.55 o                         
 -10 -10   2          0.84          2.61         1.81 o                         
  -9 -10   2          3.69          1.69         1.43 o                         
  -8 -10   2         17.18         20.28         3.58 o                         
  -7 -10   2         34.52         40.24         3.82 o                         
  -6 -10   2         15.20         20.74         2.77 o                         
  -5 -10   2         43.93         57.06         5.24 o                         
  -4 -10   2          1.92          1.38         1.21 o                         
  -3 -10   2          0.42          0.72         0.75 o                         
  -2 -10   2          5.21          7.29         1.59 o                         
  -1 -10   2         21.37         22.89         2.41 o                         
   0 -10   2          8.62          9.49         1.80 o                         
   1 -10   2         29.64         28.32         5.06 o                         
   2 -10   2         13.39         14.74         4.04 o                         
   3 -10   2          5.63          4.43         2.83 o                         
   4 -10   2          0.00         -1.39         1.39 o                         
   5 -10   2         12.54          9.50         3.30 o                         
 -10  -9   2          0.04          0.77         4.84 o                         
  -9  -9   2         24.16         27.92         5.18 o                         
  -8  -9   2          5.78          6.08         2.16 o                         
  -7  -9   2          1.62          0.86         2.41 o                         
  -6  -9   2          5.41          6.23         1.57 o                         
  -5  -9   2          0.27          0.42         0.87 o                         
  -4  -9   2         48.65         48.94         4.52 o                         
  -3  -9   2          8.74         10.06         1.51 o                         
  -2  -9   2         62.59         64.99         3.74 o                         
  -1  -9   2         14.33         12.27         1.95 o                         
   0  -9   2        100.09        103.62         5.70 o                         
   1  -9   2          0.00          0.78         0.81 o                         
   2  -9   2         17.19         16.76         4.00 o                         
   3  -9   2          0.90         -0.63         2.04 o                         
   4  -9   2          0.07          0.61         1.43 o                         
   5  -9   2          5.04          4.85         2.73 o                         
   6  -9   2          0.05         -1.14         2.67 o                         
 -11  -8   2          0.49          0.15         1.51 o                         
 -10  -8   2         10.05          7.19         3.79 o                         
  -9  -8   2          1.67          2.95         1.22 o                         
  -8  -8   2         16.03         18.15         2.28 o                         
  -7  -8   2          0.67          0.21         0.77 o                         
  -6  -8   2          2.39          4.16         0.90 o                         
  -5  -8   2         41.56         41.17         2.40 o                         
  -4  -8   2         56.31         52.55         2.85 o                         
  -3  -8   2        252.40        257.32        12.31 o                         
  -2  -8   2         31.00         20.90         3.73 o                         
  -1  -8   2        111.80         72.01        15.50 o                         
   0  -8   2         27.59         23.62         2.81 o                         
   1  -8   2         48.27         42.96         2.49 o                         
   2  -8   2          9.25          8.78         1.62 o                         
   3  -8   2          0.07          0.19         1.37 o                         
   4  -8   2          5.18          3.31         3.60 o                         
   5  -8   2          9.25         12.65         2.43 o                         
   6  -8   2          2.64          5.10         2.04 o                         
   7  -8   2         23.19         30.11         4.43 o                         
 -11  -7   2          1.76          3.19         2.90 o                         
 -10  -7   2          7.33          8.51         1.71 o                         
  -9  -7   2         44.44         45.23         3.66 o                         
  -8  -7   2          2.81          0.53         0.76 o                         
  -7  -7   2          2.11          1.17         0.86 o                         
  -6  -7   2          3.90          4.36         0.95 o                         
  -5  -7   2         13.88         11.63         1.11 o                         
  -4  -7   2        144.33        149.28         3.57 o                         
  -3  -7   2        102.70        103.34         2.66 o                         
  -2  -7   2          5.36          7.24         0.62 o                         
  -1  -7   2         77.34         69.42         2.72 o                         
   0  -7   2          1.36          1.67         0.36 o                         
   1  -7   2        141.97        144.65         4.16 o                         
   2  -7   2          0.45          0.89         0.44 o                         
   3  -7   2          0.02          0.06         0.73 o                         
   4  -7   2         42.98         46.37         4.04 o                         
   5  -7   2          5.30          5.08         2.12 o                         
   6  -7   2         35.89         45.88         5.95 o                         
   7  -7   2          0.13          0.55         1.81 o                         
   8  -7   2          6.97          1.06         1.55 o                         
   9  -7   2          0.43          5.12         3.02 o                         
 -12  -6   2          0.85          0.29         1.24 o                         
 -11  -6   2          3.52          3.61         2.06 o                         
 -10  -6   2          6.34          6.86         1.59 o                         
  -9  -6   2         16.83         18.31         2.33 o                         
  -8  -6   2          0.63          1.85         0.94 o                         
  -7  -6   2         11.82         12.31         1.69 o                         
  -6  -6   2          0.30         -0.07         0.51 o                         
  -5  -6   2         43.07         52.58         2.83 o                         
  -4  -6   2        114.42        114.79         3.11 o                         
  -3  -6   2         34.46         37.76         1.64 o                         
  -2  -6   2         66.59         68.32         1.90 o                         
  -1  -6   2         47.56         48.26         1.48 o                         
   0  -6   2         46.59         46.41         1.57 o                         
   1  -6   2         44.78         45.14         1.90 o                         
   2  -6   2          4.79          4.87         0.62 o                         
   3  -6   2         70.82         74.76         5.79 o                         
   4  -6   2         13.40          8.75         2.28 o                         
   5  -6   2         15.89         12.68         3.20 o                         
   6  -6   2         27.20         26.04         4.55 o                         
   7  -6   2         36.32         38.44         6.00 o                         
   8  -6   2          0.53         -1.24         1.81 o                         
   9  -6   2          0.33         -1.69         2.22 o                         
 -12  -5   2          0.46         -2.98         2.98 o                         
 -11  -5   2         15.42         16.69         2.40 o                         
 -10  -5   2         10.17         10.24         1.88 o                         
  -9  -5   2          6.75          6.16         1.75 o                         
  -8  -5   2          3.41          3.09         1.25 o                         
  -7  -5   2         54.29         51.64         3.97 o                         
  -6  -5   2          1.31          2.18         2.16 o                         
  -5  -5   2         49.12         50.79         2.80 o                         
  -4  -5   2         29.21         28.06         1.47 o                         
  -3  -5   2          1.14          0.71         0.35 o                         
  -2  -5   2        272.41        282.63         6.81 o                         
  -1  -5   2         75.18         62.44         1.76 o                         
   0  -5   2         50.78         45.92         1.46 o                         
   1  -5   2          9.62         10.06         1.03 o                         
   2  -5   2         28.39         32.54         1.40 o                         
   3  -5   2        356.83        360.41        12.36 o                         
   4  -5   2          0.84          0.77         1.04 o                         
   5  -5   2         20.48         19.88         3.51 o                         
   6  -5   2          0.93          1.94         1.86 o                         
   7  -5   2         33.10         30.20         5.06 o                         
   8  -5   2          0.00          1.18         1.77 o                         
   9  -5   2          0.15         -1.55         2.10 o                         
  10  -5   2          0.79         -3.63         3.63 o                         
 -11  -4   2          0.78         -1.41         1.41 o                         
 -10  -4   2         33.47         30.69         5.65 o                         
  -9  -4   2          3.07          4.98         2.02 o                         
  -8  -4   2        113.05        116.30         9.44 o                         
  -7  -4   2         95.03         81.00         7.16 o                         
  -6  -4   2         45.69         44.11         3.34 o                         
  -5  -4   2        147.16        152.95         8.11 o                         
  -4  -4   2         83.10         71.46         4.62 o                         
  -3  -4   2       2817.68       2991.32        19.82 o                         
  -2  -4   2          7.52          7.77         0.69 o                         
  -1  -4   2        155.30        147.95         2.33 o                         
   0  -4   2         89.68         72.12         1.61 o                         
   1  -4   2        364.08        402.19         4.26 o                         
   2  -4   2        838.59        884.34         6.53 o                         
   3  -4   2        221.19        208.90         4.85 o                         
   4  -4   2         37.75         43.53         3.93 o                         
   5  -4   2        240.54        171.12        36.58 o                         
   6  -4   2         15.57         18.82         3.81 o                         
   7  -4   2         32.52         31.49         5.04 o                         
   8  -4   2          1.51         -0.14         1.53 o                         
   9  -4   2          1.88          1.96         2.39 o                         
  10  -4   2         19.88         11.93         3.98 o                         
 -11  -3   2         28.94         27.69         5.91 o                         
 -10  -3   2          6.67          8.01         3.55 o                         
  -9  -3   2         20.16         22.51         4.63 o                         
  -8  -3   2         15.92         18.94         3.89 o                         
  -7  -3   2          1.66          1.33         1.08 o                         
  -6  -3   2        314.05        278.55        12.34 o                         
  -5  -3   2        116.47        113.52         7.06 o                         
  -4  -3   2       1542.34       1513.61        57.24 o                         
  -3  -3   2       1048.44       1085.01         8.72 o                         
  -2  -3   2       2511.14       2570.59        30.29 o                         
  -1  -3   2         40.48         26.34         0.96 o                         
   0  -3   2         15.20         16.34         0.73 o                         
   1  -3   2         32.20         30.50         1.07 o                         
   2  -3   2       1392.07       1414.30        11.12 o                         
   3  -3   2        529.24        588.04         6.48 o                         
   4  -3   2        252.67        238.44         5.41 o                         
   5  -3   2         61.36         55.83         2.61 o                         
   6  -3   2        168.53        151.90         6.66 o                         
   7  -3   2          3.21          5.34         2.30 o                         
   8  -3   2         25.37         28.41         5.42 o                         
   9  -3   2         34.72         45.54         6.93 o                         
  10  -3   2          0.12          1.71         2.61 o                         
 -11  -2   2         12.80         13.48         4.49 o                         
 -10  -2   2          4.93          5.71         2.53 o                         
  -9  -2   2          9.45         11.11         3.47 o                         
  -8  -2   2         65.62         65.42         7.12 o                         
  -7  -2   2          5.46          4.02         2.04 o                         
  -6  -2   2        482.51        499.22        16.66 o                         
  -5  -2   2         50.87         50.98         5.00 o                         
  -4  -2   2       2042.72       2170.32        34.47 o                         
  -3  -2   2        608.06        665.67        19.08 o                         
  -2  -2   2         84.47         75.51         2.58 o                         
  -1  -2   2        123.41        110.11         1.59 o                         
   0  -2   2        101.85        106.48         2.07 o                         
   1  -2   2       3009.90       2785.95        21.37 o                         
   2  -2   2        250.12        286.14         4.71 o                         
   3  -2   2        188.82        183.18         3.38 o                         
   4  -2   2         75.89         86.79         2.63 o                         
   5  -2   2          0.06          1.77         1.59 o                         
   6  -2   2         15.10         13.42         3.10 o                         
   7  -2   2         26.83         34.69         5.20 o                         
   8  -2   2          4.86          1.12         1.79 o                         
   9  -2   2         46.77         55.04         7.67 o                         
  10  -2   2         15.00         21.82         4.96 o                         
  11  -2   2          1.36          4.61         3.22 o                         
 -11  -1   2          4.34          1.00         1.69 o                         
 -10  -1   2          0.05         -1.67         2.08 o                         
  -9  -1   2          5.72          9.34         3.39 o                         
  -8  -1   2        127.48        131.65        10.34 o                         
  -7  -1   2        328.00        320.68        14.99 o                         
  -6  -1   2        159.73        167.05         9.95 o                         
  -5  -1   2        282.52        281.29        11.79 o                         
  -4  -1   2        566.84        572.02        16.55 o                         
  -3  -1   2          4.12          5.30         0.74 o                         
  -2  -1   2       2166.55       2200.41        19.58 o                         
  -1  -1   2         53.92         58.71         1.10 o                         
   0  -1   2       3886.09       3797.00        29.50 o                         
   1  -1   2       3076.65       2976.09        20.29 o                         
   2  -1   2        874.78        819.45        13.40 o                         
   3  -1   2        381.10        354.92        10.58 o                         
   4  -1   2          0.13          0.29         0.82 o                         
   5  -1   2        194.26        191.58         9.81 o                         
   6  -1   2         20.24         17.62         3.57 o                         
   7  -1   2         22.88         15.42         3.45 o                         
   8  -1   2         41.96         40.50         6.06 o                         
   9  -1   2          2.03          1.51         1.61 o                         
  10  -1   2         41.40         41.44         6.87 o                         
  11  -1   2          2.88          4.49         2.75 o                         
 -11   0   2          0.03         -0.43         1.71 o                         
 -10   0   2          2.83          9.03         3.45 o                         
  -9   0   2        116.10        116.54        10.77 o                         
  -8   0   2          0.61          4.69         2.32 o                         
  -7   0   2         68.65         78.94         7.52 o                         
  -6   0   2          0.61         -0.43         1.06 o                         
  -5   0   2        340.91        327.41        12.87 o                         
  -4   0   2        384.30        390.32        12.62 o                         
  -3   0   2         24.92         18.29         2.41 o                         
  -2   0   2       2819.19       2519.92        23.25 o                         
  -1   0   2       1063.44       1168.01        17.68 o                         
   0   0   2       2594.33       2616.36         9.35 o                         
   1   0   2         97.97         94.27         1.76 o                         
   2   0   2       2756.74       2660.46        22.74 o                         
   3   0   2        160.50        151.90         6.61 o                         
   4   0   2        393.45        431.68        12.91 o                         
   5   0   2         83.07         82.32         6.28 o                         
   6   0   2         17.18         23.06         3.94 o                         
   7   0   2          1.79          2.16         1.75 o                         
   8   0   2        118.44        104.31         5.26 o                         
   9   0   2         85.63         82.87         9.03 o                         
  10   0   2          7.26          8.08         3.32 o                         
  11   0   2          0.04          3.92         3.28 o                         
 -11   1   2          1.53          7.26         3.45 o                         
 -10   1   2         22.59         22.55         5.16 o                         
  -9   1   2         70.05         77.92         8.91 o                         
  -8   1   2         98.52        129.73        10.71 o                         
  -7   1   2          2.23          2.12         1.59 o                         
  -6   1   2          9.37          7.22         2.20 o                         
  -5   1   2        104.60        107.04         7.44 o                         
  -4   1   2        299.56        322.17        11.64 o                         
  -3   1   2        357.07        342.15        12.17 o                         
  -2   1   2        695.93        660.95         9.00 o                         
  -1   1   2          3.25          6.94         0.80 o                         
   0   1   2       3787.41       3783.61        23.75 o                         
   1   1   2        138.25        117.70         2.59 o                         
   2   1   2      21177.26      20379.55        35.13 o                         
   3   1   2        334.60        333.08         5.12 o                         
   4   1   2        351.90        341.60         6.83 o                         
   5   1   2         28.36         20.76         1.67 o                         
   6   1   2         15.79         15.01         1.80 o                         
   7   1   2        248.99        212.63         6.54 o                         
   8   1   2         14.69         13.08         1.68 o                         
   9   1   2         12.73         12.24         3.77 o                         
  10   1   2          0.14          7.14         3.18 o                         
  11   1   2          8.47          8.83         3.49 o                         
 -11   2   2          2.27          1.04         1.86 o                         
 -10   2   2         13.00         12.01         4.16 o                         
  -9   2   2         33.75         31.55         5.61 o                         
  -8   2   2          2.96          2.92         2.47 o                         
  -7   2   2         23.44         24.80         4.55 o                         
  -6   2   2          5.31          1.63         1.94 o                         
  -5   2   2        119.09        117.74         7.99 o                         
  -4   2   2          3.82          5.47         1.94 o                         
  -3   2   2        546.40        552.02         8.24 o                         
  -2   2   2        349.59        397.13         5.97 o                         
  -1   2   2       1788.79       1758.62         7.96 o                         
   0   2   2         18.18         18.03         0.56 o                         
   1   2   2      14564.70      13553.98        23.26 o                         
   2   2   2         81.20         99.41         1.89 o                         
   3   2   2        838.76        757.97         7.45 o                         
   4   2   2         98.35        111.99         3.25 o                         
   5   2   2          0.05         -0.62         0.69 o                         
   6   2   2         84.05         68.02         3.61 o                         
   7   2   2        149.30        124.05         5.16 o                         
   8   2   2         67.63         64.04         3.94 o                         
   9   2   2          1.90          1.88         0.94 o                         
  10   2   2          0.03          3.00         1.92 o                         
  11   2   2         13.72         14.54         4.45 o                         
  12   2   2          0.81          5.85         3.30 o                         
 -10   3   2          0.70          0.92         2.59 o                         
  -9   3   2         10.03         14.13         3.96 o                         
  -8   3   2         12.89         21.92         4.79 o                         
  -7   3   2          0.61          0.57         1.35 o                         
  -6   3   2         69.12         77.84         7.26 o                         
  -5   3   2         13.08         12.87         3.04 o                         
  -4   3   2          6.27          7.85         2.10 o                         
  -3   3   2        140.25        150.22         3.99 o                         
  -2   3   2         79.67         83.12         2.38 o                         
  -1   3   2         11.70         11.47         0.66 o                         
   0   3   2         79.74         78.98         1.47 o                         
   1   3   2        734.18        707.25         5.17 o                         
   2   3   2        435.94        409.44         3.51 o                         
   3   3   2        156.74        195.71         3.32 o                         
   4   3   2       1774.25       1740.21        11.33 o                         
   5   3   2         39.82         26.78         1.86 o                         
   6   3   2        832.75        811.76        13.11 o                         
   7   3   2        179.46        182.15         6.68 o                         
   8   3   2         67.43         62.66         4.16 o                         
   9   3   2          0.27          0.51         0.76 o                         
  10   3   2         14.05         19.43         4.61 o                         
  11   3   2          0.67          1.90         1.73 o                         
  12   3   2          3.14          0.94         1.73 o                         
 -10   4   2          5.12          7.61         3.12 o                         
  -9   4   2          0.25         -1.22         1.22 o                         
  -8   4   2          0.81         -0.20         1.39 o                         
  -7   4   2         36.46         40.51         3.23 o                         
  -6   4   2          8.81          5.96         1.26 o                         
  -5   4   2          6.49          8.83         1.42 o                         
  -4   4   2         25.06         25.13         2.15 o                         
  -3   4   2        333.53        350.37        11.68 o                         
  -2   4   2        395.78        398.61         5.04 o                         
  -1   4   2        208.62        197.70         2.90 o                         
   0   4   2         35.64         28.42         0.90 o                         
   1   4   2        382.67        428.29         9.34 o                         
   2   4   2        112.68         99.49         1.81 o                         
   3   4   2       1067.92        992.42         6.32 o                         
   4   4   2         31.21         28.48         1.49 o                         
   5   4   2        324.00        323.69         6.51 o                         
   6   4   2        130.51        133.72         5.57 o                         
   7   4   2        333.27        331.36        17.98 o                         
   8   4   2         23.48         20.13         2.46 o                         
   9   4   2          0.46         -0.13         0.66 o                         
  10   4   2          0.33          0.85         1.43 o                         
  11   4   2          1.05          0.53         1.33 o                         
  12   4   2          3.30          4.12         3.55 o                         
 -10   5   2          0.10         -3.98         3.98 o                         
  -9   5   2          0.62         -1.90         1.90 o                         
  -8   5   2          2.72          5.57         2.51 o                         
  -7   5   2         11.26         13.05         3.61 o                         
  -6   5   2          8.06          8.07         1.33 o                         
  -5   5   2         27.76         22.95         2.15 o                         
  -4   5   2        468.02        481.36        11.94 o                         
  -3   5   2         73.29         79.67         4.29 o                         
  -2   5   2         41.37         40.37         1.93 o                         
  -1   5   2         53.29         53.52         1.72 o                         
   0   5   2         67.66         80.36         1.55 o                         
   1   5   2         12.08         12.69         1.26 o                         
   2   5   2          0.38          0.97         0.46 o                         
   3   5   2        250.82        242.93         3.57 o                         
   4   5   2         31.03         40.17         1.60 o                         
   5   5   2         19.83         27.62         1.90 o                         
   6   5   2         20.92         17.26         2.11 o                         
   7   5   2          3.15          5.28         1.43 o                         
   8   5   2         13.15         12.01         2.04 o                         
   9   5   2          2.89          2.19         2.55 o                         
  10   5   2         15.61         19.19         2.87 o                         
  11   5   2          2.40          4.51         2.55 o                         
  12   5   2          1.28          3.24         2.45 o                         
  -9   6   2          0.15         -0.08         1.77 o                         
  -8   6   2         15.62         11.77         3.41 o                         
  -7   6   2          3.21          2.16         1.59 o                         
  -6   6   2         32.48         42.15         5.47 o                         
  -5   6   2         60.99         67.48         4.91 o                         
  -4   6   2          5.47          4.65         1.39 o                         
  -3   6   2        417.94        452.12         8.95 o                         
  -2   6   2        187.14        178.29         5.17 o                         
  -1   6   2         21.86         17.60         1.03 o                         
   0   6   2        170.75        158.69         3.37 o                         
   1   6   2          0.45          1.14         0.82 o                         
   2   6   2        901.21        909.03        21.35 o                         
   3   6   2        321.61        336.17         3.60 o                         
   4   6   2        498.67        541.69         5.83 o                         
   5   6   2         11.24         11.57         1.10 o                         
   6   6   2        204.59        216.06         6.13 o                         
   7   6   2         31.41         24.14         2.71 o                         
   8   6   2         90.02         92.48         5.61 o                         
   9   6   2         56.73         62.93         4.99 o                         
  10   6   2          0.17          1.08         0.98 o                         
  11   6   2         17.98         14.01         4.24 o                         
  12   6   2          0.13          3.41         3.02 o                         
  -9   7   2          3.60         12.28         3.96 o                         
  -8   7   2          0.03         -1.01         1.01 o                         
  -7   7   2         12.04         17.10         2.95 o                         
  -6   7   2         18.00         24.14         3.61 o                         
  -5   7   2          0.69         -0.16         0.93 o                         
  -4   7   2         46.55         57.61         4.30 o                         
  -3   7   2         65.18         58.54         3.35 o                         
  -2   7   2          1.39          1.58         0.54 o                         
  -1   7   2         12.58          9.84         0.81 o                         
   0   7   2          0.02          0.91         0.58 o                         
   1   7   2        238.31        241.24         7.43 o                         
   2   7   2         56.08         51.53         3.51 o                         
   3   7   2        363.04        368.08         9.42 o                         
   4   7   2          0.05          0.29         0.36 o                         
   5   7   2        126.23        126.35         3.16 o                         
   6   7   2         25.40         26.03         1.81 o                         
   7   7   2         37.35         35.59         2.76 o                         
   8   7   2         56.02         51.61         3.57 o                         
   9   7   2          3.91          7.60         1.44 o                         
  10   7   2         34.70         37.20         3.37 o                         
  11   7   2          0.43          0.95         1.04 o                         
  12   7   2          2.67          0.86         1.21 o                         
  -8   8   2          0.31         -2.79         2.79 o                         
  -7   8   2          9.54         12.66         2.67 o                         
  -6   8   2          0.35         -0.13         2.99 o                         
  -5   8   2          1.01          0.67         0.99 o                         
  -4   8   2          7.89         11.68         2.07 o                         
  -3   8   2          2.08          2.88         2.09 o                         
  -2   8   2          0.02          0.89         1.06 o                         
  -1   8   2         35.53         36.36         1.73 o                         
   0   8   2         42.55         53.21         4.02 o                         
   1   8   2         47.77         45.20         3.50 o                         
   2   8   2          3.86          4.31         1.05 o                         
   3   8   2          7.54          7.01         1.47 o                         
   4   8   2          0.09         -0.06         0.64 o                         
   5   8   2         42.53         55.12         2.04 o                         
   6   8   2         53.66         64.15         3.40 o                         
   7   8   2         33.91         32.42         2.66 o                         
   8   8   2         18.35         21.66         2.42 o                         
   9   8   2          5.66          6.05         1.27 o                         
  10   8   2         30.37         32.81         3.26 o                         
  11   8   2          0.00         -0.63         1.53 o                         
  -7   9   2          7.18          8.28         3.51 o                         
  -6   9   2          0.53          6.44         2.92 o                         
  -5   9   2         28.07         34.91         6.16 o                         
  -4   9   2          4.00          7.32         2.98 o                         
  -3   9   2          1.92          2.81         1.11 o                         
  -2   9   2         41.95         55.23         2.96 o                         
  -1   9   2         53.70         60.27         7.29 o                         
   0   9   2         34.72         39.28         3.67 o                         
   1   9   2          2.15          0.88         1.12 o                         
   2   9   2          0.06         -0.22         0.57 o                         
   3   9   2         79.14         76.92         5.10 o                         
   4   9   2         49.00         50.24         4.16 o                         
   5   9   2         89.08         97.95         5.80 o                         
   6   9   2          0.32          0.90         0.92 o                         
   7   9   2         67.32         60.38         7.52 o                         
   8   9   2          3.19          6.95         3.06 o                         
   9   9   2         43.53         52.29         7.52 o                         
  10   9   2          2.37          2.49         2.55 o                         
  11   9   2          0.01          0.98         2.39 o                         
  -5  10   2         10.99         16.33         4.59 o                         
  -4  10   2          2.54          4.14         2.12 o                         
  -3  10   2         23.09         33.46         5.73 o                         
  -2  10   2          0.18         -0.30         1.09 o                         
  -1  10   2         23.75         26.70         3.32 o                         
   0  10   2          1.15          0.96         1.95 o                         
   1  10   2          0.47          1.17         0.90 o                         
   2  10   2         77.28         91.58         5.58 o                         
   3  10   2          0.47          0.86         0.52 o                         
   4  10   2         37.48         37.79         3.84 o                         
   5  10   2          5.54          8.62         2.03 o                         
   6  10   2         38.77         41.24         4.09 o                         
   7  10   2         20.79         27.49         5.38 o                         
   8  10   2          1.65          1.79         1.67 o                         
   9  10   2         11.18         13.23         4.38 o                         
  10  10   2          0.84          9.42         4.04 o                         
  -4  11   2          3.43          3.61         2.67 o                         
  -3  11   2          9.91         16.37         4.51 o                         
  -2  11   2          0.39         -1.41         1.41 o                         
  -1  11   2         15.65         14.28         2.69 o                         
   0  11   2          0.00          1.17         0.97 o                         
   1  11   2         25.23         31.00         5.30 o                         
   2  11   2         31.93         32.60         3.58 o                         
   3  11   2         29.67         32.30         3.51 o                         
   4  11   2          0.02         -0.55         1.12 o                         
   5  11   2          0.04          1.77         0.88 o                         
   6  11   2         20.72         21.01         3.23 o                         
   7  11   2         12.19         11.56         3.69 o                         
   8  11   2         10.60         11.48         4.00 o                         
   9  11   2          3.58          3.06         2.43 o                         
  -3  12   2         10.24          9.60         3.49 o                         
  -2  12   2         12.81         15.40         4.43 o                         
  -1  12   2         22.58         28.66         3.94 o                         
   0  12   2         12.12         14.64         2.71 o                         
   1  12   2         39.59         44.66         9.23 o                         
   2  12   2          4.99          4.81         1.51 o                         
   3  12   2          6.43          4.80         2.57 o                         
   4  12   2          6.35          5.47         1.92 o                         
   5  12   2          4.78          6.36         2.49 o                         
   6  12   2         19.51         18.84         3.23 o                         
   7  12   2          1.39          5.26         3.06 o                         
   8  12   2         13.57          9.09         4.06 o                         
  -1  13   2          5.90          6.67         3.47 o                         
   0  13   2          9.83          7.34         3.10 o                         
   1  13   2          0.02         -0.14         0.83 o                         
   2  13   2          9.24          7.18         1.81 o                         
   3  13   2          5.60          2.88         1.59 o                         
   4  13   2          0.23          1.21         0.95 o                         
   5  13   2         14.47         14.86         2.80 o                         
   6  13   2          0.27          1.08         1.53 o                         
   7  13   2         17.49         13.52         3.85 o                         
   0  14   2          0.03          2.08         1.39 o                         
   1  14   2          1.23         -0.53         1.26 o                         
   2  14   2          1.05          0.59         1.65 o                         
   3  14   2          9.75         -0.20         1.35 o                         
   4  14   2          5.95         -0.24         1.39 o                         
   5  14   2          4.40          1.77         2.02 o                         
   6  14   2          4.98          1.51         1.55 o                         
  -6 -12   3          5.82          7.38         2.36 o                         
  -5 -12   3          7.09          9.44         3.39 o                         
  -4 -12   3          1.70          0.69         1.49 o                         
  -3 -12   3         10.44         11.09         3.83 o                         
  -2 -12   3          3.70          5.47         2.69 o                         
  -1 -12   3          6.09          9.16         3.75 o                         
   0 -12   3          1.15         -1.70         1.70 o                         
   1 -12   3          0.31          0.94         1.71 o                         
   2 -12   3          1.48         -1.67         2.69 o                         
  -7 -11   3          0.00          4.11         1.89 o                         
  -6 -11   3         10.53         15.06         5.38 o                         
  -5 -11   3         13.06         16.42         3.08 o                         
  -4 -11   3         11.26         13.72         2.75 o                         
  -3 -11   3         11.19         10.16         3.08 o                         
  -2 -11   3          9.28         11.26         3.71 o                         
  -1 -11   3          1.41          0.44         1.95 o                         
   0 -11   3         12.05          9.67         3.00 o                         
   1 -11   3         11.49         10.09         3.10 o                         
   2 -11   3         11.08         18.78         4.57 o                         
   3 -11   3          2.32         -0.37         2.90 o                         
  -9 -10   3          2.53          7.42         2.54 o                         
  -8 -10   3          5.14          5.16         2.22 o                         
  -7 -10   3          7.00          5.76         1.73 o                         
  -6 -10   3         23.12         25.22         3.74 o                         
  -5 -10   3          5.33          6.42         2.06 o                         
  -4 -10   3         62.72         74.12         4.34 o                         
  -3 -10   3          3.66          2.14         1.19 o                         
  -2 -10   3         35.18         40.23         3.67 o                         
  -1 -10   3          4.23          4.07         1.03 o                         
   0 -10   3         39.91         44.18         4.98 o                         
   1 -10   3         60.29         58.48         7.34 o                         
   2 -10   3         18.32         14.29         3.79 o                         
   3 -10   3         35.13         25.39         5.42 o                         
   4 -10   3          2.72          2.10         2.47 o                         
   5 -10   3         15.54         17.25         5.14 o                         
 -10  -9   3          0.31         -1.70         1.70 o                         
  -9  -9   3          7.87          8.52         3.03 o                         
  -8  -9   3          2.01          3.02         1.55 o                         
  -7  -9   3          0.06         -0.80         1.25 o                         
  -6  -9   3          0.47          1.43         1.01 o                         
  -5  -9   3         22.16         26.35         3.53 o                         
  -4  -9   3          0.02         -1.24         1.24 o                         
  -3  -9   3          5.75          4.24         1.47 o                         
  -2  -9   3         21.55         23.62         2.38 o                         
  -1  -9   3         13.39         10.98         1.59 o                         
   0  -9   3         89.19        102.03         8.74 o                         
   1  -9   3          7.70          9.22         3.04 o                         
   2  -9   3         11.79         12.56         3.57 o                         
   3  -9   3          0.24          2.45         2.16 o                         
   4  -9   3          8.19          8.91         3.34 o                         
   5  -9   3          0.89          4.98         2.65 o                         
   6  -9   3          3.05          1.28         2.14 o                         
 -11  -8   3          0.44         -0.80         1.84 o                         
 -10  -8   3          3.31          4.96         1.95 o                         
  -9  -8   3          0.96         -1.54         1.78 o                         
  -8  -8   3          0.07         -0.74         0.74 o                         
  -7  -8   3         15.41         12.42         1.76 o                         
  -6  -8   3          1.26          1.23         0.67 o                         
  -5  -8   3         15.27         11.64         1.40 o                         
  -4  -8   3         10.15          9.54         1.29 o                         
  -3  -8   3          2.99          1.97         1.21 o                         
  -2  -8   3        121.45        115.29         5.03 o                         
  -1  -8   3          3.92          3.73         0.44 o                         
   0  -8   3        157.19        148.29         7.11 o                         
   1  -8   3         28.50         26.06         2.44 o                         
   2  -8   3         40.69         41.35         3.38 o                         
   3  -8   3         31.07         29.28         3.18 o                         
   4  -8   3         31.34         34.13         3.76 o                         
   5  -8   3          3.99          2.65         1.34 o                         
   6  -8   3          0.66         -0.17         1.56 o                         
   7  -8   3          8.61          9.17         2.51 o                         
 -11  -7   3          0.27          1.89         1.57 o                         
 -10  -7   3          6.97          8.76         1.95 o                         
  -9  -7   3         14.95         16.35         2.34 o                         
  -8  -7   3         22.21         18.25         2.31 o                         
  -7  -7   3          0.17         -0.79         1.18 o                         
  -6  -7   3         60.75         71.02         3.42 o                         
  -5  -7   3          4.63          5.98         1.01 o                         
  -4  -7   3         29.25         32.36         2.62 o                         
  -3  -7   3          1.73          0.56         0.36 o                         
  -2  -7   3         25.58         23.16         1.13 o                         
  -1  -7   3        178.55        179.51         5.53 o                         
   0  -7   3         54.80         49.37         1.80 o                         
   1  -7   3         96.31        102.01         3.06 o                         
   2  -7   3         41.04         41.60         2.38 o                         
   3  -7   3          7.81          9.79         1.89 o                         
   4  -7   3         91.57         91.19         5.83 o                         
   5  -7   3         44.07         44.76         5.65 o                         
   6  -7   3         18.68         24.90         4.57 o                         
   7  -7   3          5.89          6.14         2.81 o                         
   8  -7   3         11.22         11.32         3.43 o                         
   9  -7   3          4.11          0.55         1.53 o                         
 -11  -6   3          4.99          4.48         1.30 o                         
 -10  -6   3          1.57          2.30         1.07 o                         
  -9  -6   3         25.84         20.82         3.30 o                         
  -8  -6   3          2.12          1.06         1.17 o                         
  -7  -6   3         44.10         43.70         3.81 o                         
  -6  -6   3         15.16         17.74         3.26 o                         
  -5  -6   3          2.86          1.21         0.45 o                         
  -4  -6   3         13.02         10.44         1.03 o                         
  -3  -6   3         52.58         54.21         2.08 o                         
  -2  -6   3          3.42          3.50         0.53 o                         
  -1  -6   3         20.60         19.32         1.03 o                         
   0  -6   3         40.81         42.60         1.61 o                         
   1  -6   3          3.30          1.38         0.53 o                         
   2  -6   3         29.43         24.20         1.59 o                         
   3  -6   3        112.98        113.36         7.38 o                         
   4  -6   3          0.03          1.33         1.69 o                         
   5  -6   3          5.04          8.42         2.67 o                         
   6  -6   3         14.80         15.93         3.45 o                         
   7  -6   3          0.23         -0.77         2.30 o                         
   8  -6   3         19.27         19.23         4.55 o                         
   9  -6   3          0.83          4.71         3.34 o                         
 -11  -5   3         14.62         14.90         2.39 o                         
 -10  -5   3         19.29         17.70         2.99 o                         
  -9  -5   3          8.41          6.30         2.73 o                         
  -8  -5   3          6.11          3.08         0.92 o                         
  -7  -5   3         40.78         49.11         5.91 o                         
  -6  -5   3         59.30         49.23         3.72 o                         
  -5  -5   3         11.21         11.73         1.47 o                         
  -4  -5   3        240.93        252.65         5.08 o                         
  -3  -5   3         30.52         33.97         1.56 o                         
  -2  -5   3        335.51        346.41         4.78 o                         
  -1  -5   3         45.90         44.28         1.70 o                         
   0  -5   3         59.30         63.63         1.82 o                         
   1  -5   3          0.98          0.90         0.33 o                         
   2  -5   3          6.02          1.62         0.49 o                         
   3  -5   3        241.24        254.32         7.43 o                         
   4  -5   3          9.41         13.99         2.96 o                         
   5  -5   3         53.12         55.10         6.14 o                         
   6  -5   3         34.22         32.61         4.89 o                         
   7  -5   3         72.51         75.35         8.18 o                         
   8  -5   3         37.33         38.52         6.18 o                         
   9  -5   3         12.04          9.91         3.59 o                         
  10  -5   3          0.04         -0.29         2.04 o                         
 -11  -4   3          0.10         -1.02         1.39 o                         
 -10  -4   3         15.93         12.74         2.51 o                         
  -9  -4   3          2.74          3.48         1.31 o                         
  -8  -4   3        111.37        120.39         6.40 o                         
  -7  -4   3         63.07         61.44         4.20 o                         
  -6  -4   3          6.61          7.48         1.43 o                         
  -5  -4   3        299.47        310.43        10.86 o                         
  -4  -4   3          7.19          8.07         0.90 o                         
  -3  -4   3        318.40        332.81         5.57 o                         
  -2  -4   3        203.67        230.47         3.86 o                         
  -1  -4   3         12.63         11.26         0.85 o                         
   0  -4   3         87.37         89.02         1.87 o                         
   1  -4   3         40.21         51.34         2.12 o                         
   2  -4   3        674.26        683.74         8.22 o                         
   3  -4   3         11.35          7.42         1.32 o                         
   4  -4   3         67.16         63.72         5.81 o                         
   5  -4   3        242.79        217.05        11.64 o                         
   6  -4   3        153.89        166.56        10.95 o                         
   7  -4   3         53.27         56.89         6.85 o                         
   8  -4   3          4.16          3.69         1.90 o                         
   9  -4   3          7.14         11.70         3.22 o                         
  10  -4   3          4.29          4.87         1.92 o                         
 -11  -3   3         19.38         13.36         4.24 o                         
 -10  -3   3          6.38          9.77         3.26 o                         
  -9  -3   3          8.12          8.20         2.94 o                         
  -8  -3   3         64.94         71.70         7.59 o                         
  -7  -3   3          1.28          2.18         1.67 o                         
  -6  -3   3        144.70        142.03         8.89 o                         
  -5  -3   3         43.45         32.46         4.02 o                         
  -4  -3   3         23.53         25.92         2.31 o                         
  -3  -3   3        193.26        198.96         3.28 o                         
  -2  -3   3         55.02         59.24         1.66 o                         
  -1  -3   3        273.13        244.46         4.04 o                         
   0  -3   3        374.39        386.21         6.97 o                         
   1  -3   3         77.50         68.72         2.06 o                         
   2  -3   3          0.16          2.03         0.44 o                         
   3  -3   3        294.54        306.05         7.44 o                         
   4  -3   3         82.39         63.81         5.57 o                         
   5  -3   3          1.22         -0.47         1.71 o                         
   6  -3   3         45.77         42.17         5.47 o                         
   7  -3   3          0.02          0.45         1.84 o                         
   8  -3   3          0.28         -1.22         1.92 o                         
   9  -3   3         31.65         41.82         6.71 o                         
  10  -3   3          3.95          0.75         1.77 o                         
 -11  -2   3          5.31          5.02         2.73 o                         
 -10  -2   3         15.60         17.25         4.34 o                         
  -9  -2   3          3.00          0.90         1.28 o                         
  -8  -2   3         32.85         35.99         5.49 o                         
  -7  -2   3         12.61         11.64         2.85 o                         
  -6  -2   3         87.61         86.14         7.08 o                         
  -5  -2   3        276.72        280.94        11.73 o                         
  -4  -2   3         58.46         56.79         3.35 o                         
  -3  -2   3          1.71          0.64         0.34 o                         
  -2  -2   3       1068.85       1153.28         8.17 o                         
  -1  -2   3       1532.84       1474.35         8.28 o                         
   0  -2   3        942.99        934.58        20.74 o                         
   1  -2   3         94.60         86.16         2.77 o                         
   2  -2   3         83.70         83.90         1.65 o                         
   3  -2   3        610.03        633.18        10.48 o                         
   4  -2   3        528.06        530.66        15.52 o                         
   5  -2   3          4.45          4.77         1.77 o                         
   6  -2   3         15.35         12.51         1.07 o                         
   7  -2   3         56.65         43.78         5.95 o                         
   8  -2   3         25.28         33.63         5.63 o                         
   9  -2   3         67.92         71.25         8.63 o                         
  10  -2   3         31.95         33.69         6.48 o                         
  11  -2   3          0.89          6.83         3.18 o                         
 -11  -1   3         12.44         15.11         4.91 o                         
 -10  -1   3          2.58          4.24         3.02 o                         
  -9  -1   3         99.00        109.48        10.32 o                         
  -8  -1   3         29.42         25.08         4.83 o                         
  -7  -1   3        258.49        248.03        13.28 o                         
  -6  -1   3        312.81        311.75        13.68 o                         
  -5  -1   3        223.59        243.05        10.95 o                         
  -4  -1   3        983.77       1000.84        19.92 o                         
  -3  -1   3         66.42         56.15         2.43 o                         
  -2  -1   3        439.97        444.46         4.19 o                         
  -1  -1   3         40.41         34.31         0.94 o                         
   0  -1   3        400.56        370.27         5.29 o                         
   1  -1   3       2119.60       2065.22        18.60 o                         
   2  -1   3       1097.85       1109.08        15.91 o                         
   3  -1   3         15.53         14.70         0.97 o                         
   4  -1   3        622.45        664.78         8.31 o                         
   5  -1   3        428.97        420.99        14.99 o                         
   6  -1   3        204.76        179.12        10.60 o                         
   7  -1   3          0.01          2.51         1.31 o                         
   8  -1   3        183.55        189.30        12.91 o                         
   9  -1   3          5.40          7.95         2.98 o                         
  10  -1   3         32.79         31.32         6.14 o                         
  11  -1   3          1.85          4.71         2.83 o                         
 -11   0   3          0.04          3.26         2.92 o                         
 -10   0   3         20.50         19.82         4.91 o                         
  -9   0   3         32.96         28.08         5.51 o                         
  -8   0   3         84.41         90.38         8.71 o                         
  -7   0   3         12.74         14.58         3.53 o                         
  -6   0   3          3.37          2.43         1.98 o                         
  -5   0   3        631.11        625.44        17.80 o                         
  -4   0   3         87.92        108.18         6.61 o                         
  -3   0   3         10.10          8.63         1.84 o                         
  -2   0   3         89.28         93.55         3.02 o                         
  -1   0   3        262.50        286.64         3.20 o                         
   0   0   3       2743.14       2498.30        18.35 o                         
   1   0   3         64.54         65.04         2.20 o                         
   2   0   3       1924.04       1939.11        36.45 o                         
   3   0   3        115.45        110.77         3.41 o                         
   4   0   3        393.75        394.75        12.44 o                         
   5   0   3        111.91         99.92         7.14 o                         
   6   0   3          7.18         10.95         2.57 o                         
   7   0   3         13.02         18.15         3.69 o                         
   8   0   3         29.80         23.76         4.47 o                         
   9   0   3         62.81         61.05         7.85 o                         
  10   0   3          2.24          0.45         1.63 o                         
  11   0   3          0.27          1.00         2.16 o                         
 -11   1   3          0.24         -2.30         2.81 o                         
 -10   1   3          3.14         11.79         3.81 o                         
  -9   1   3         18.81         25.53         5.24 o                         
  -8   1   3          6.79          4.51         2.53 o                         
  -7   1   3         75.77         97.35         8.48 o                         
  -6   1   3          0.08          2.67         1.77 o                         
  -5   1   3        216.53        212.44        10.50 o                         
  -4   1   3         14.16         14.38         2.55 o                         
  -3   1   3        843.08        910.35        12.85 o                         
  -2   1   3         97.47        115.64         3.96 o                         
  -1   1   3         91.84         71.70         1.86 o                         
   0   1   3        212.57        203.91         2.20 o                         
   1   1   3         74.70         58.25         2.12 o                         
   2   1   3       1037.26       1170.13        40.23 o                         
   3   1   3         87.40         74.31         2.30 o                         
   4   1   3        233.45        246.91         9.50 o                         
   5   1   3         12.33         13.71         1.21 o                         
   6   1   3        131.41        129.61         4.08 o                         
   7   1   3         91.55         89.96         6.62 o                         
   8   1   3          8.40          7.63         1.09 o                         
   9   1   3          3.49          6.75         2.94 o                         
  10   1   3          6.27          6.57         2.81 o                         
  11   1   3          9.83         16.58         4.87 o                         
  12   1   3          5.86          2.71         2.08 o                         
 -10   2   3         23.22         25.10         5.83 o                         
  -9   2   3         25.62         29.32         5.57 o                         
  -8   2   3         66.18         67.01         7.77 o                         
  -7   2   3          9.41          8.77         2.57 o                         
  -6   2   3        269.51        268.24        13.25 o                         
  -5   2   3          0.73          1.51         0.86 o                         
  -4   2   3        224.73        255.43        10.62 o                         
  -3   2   3        695.69        692.72        16.06 o                         
  -2   2   3          2.58          1.97         0.46 o                         
  -1   2   3        514.42        462.13         4.59 o                         
   0   2   3        311.29        311.04         3.71 o                         
   1   2   3        397.47        356.44         5.35 o                         
   2   2   3        367.96        289.25         3.61 o                         
   3   2   3        156.86        151.02         3.30 o                         
   4   2   3         23.80         31.92         2.38 o                         
   5   2   3          3.51          2.27         0.69 o                         
   6   2   3         15.85         14.70         1.62 o                         
   7   2   3        142.65        146.37         5.46 o                         
   8   2   3         52.23         53.17         3.46 o                         
   9   2   3          0.91          1.09         1.25 o                         
  10   2   3          2.71          5.53         2.63 o                         
  11   2   3          9.05         10.07         3.65 o                         
  12   2   3          1.22          3.65         2.94 o                         
 -10   3   3          0.05         -1.69         1.88 o                         
  -9   3   3         25.51         22.17         4.85 o                         
  -8   3   3          0.41         -1.69         1.71 o                         
  -7   3   3         22.21         22.57         4.32 o                         
  -6   3   3         14.30         11.28         3.00 o                         
  -5   3   3         31.10         40.03         4.87 o                         
  -4   3   3         50.44         43.21         4.51 o                         
  -3   3   3        137.59        133.12         4.73 o                         
  -2   3   3        733.20        673.14         6.47 o                         
  -1   3   3        894.59        840.90         5.67 o                         
   0   3   3        263.88        269.61         2.48 o                         
   1   3   3        885.81        773.12         7.17 o                         
   2   3   3        397.30        466.74         4.62 o                         
   3   3   3        396.84        387.61         4.59 o                         
   4   3   3        112.31        104.44         3.20 o                         
   5   3   3         67.55         59.55         2.33 o                         
   6   3   3         58.28         61.26         3.51 o                         
   7   3   3         51.81         40.85         3.04 o                         
   8   3   3          0.07         -0.54         0.83 o                         
   9   3   3          5.98          5.25         1.40 o                         
  10   3   3          3.95         10.99         3.89 o                         
  11   3   3          0.03          4.57         2.61 o                         
  12   3   3          0.12         -0.88         1.67 o                         
 -10   4   3          4.40          3.77         2.41 o                         
  -9   4   3          0.64          4.28         2.73 o                         
  -8   4   3          0.03         -1.81         1.81 o                         
  -7   4   3         12.55         12.79         1.97 o                         
  -6   4   3         20.54         25.10         2.62 o                         
  -5   4   3         60.75         56.28         3.63 o                         
  -4   4   3        321.44        327.40         9.52 o                         
  -3   4   3        142.06        126.15         7.81 o                         
  -2   4   3       1193.92       1208.18        13.70 o                         
  -1   4   3         63.67         53.23         1.45 o                         
   0   4   3         86.66         77.58         1.63 o                         
   1   4   3          5.23          4.57         0.48 o                         
   2   4   3          7.47         11.92         0.62 o                         
   3   4   3        259.87        295.49         3.62 o                         
   4   4   3        137.06        157.89         3.88 o                         
   5   4   3        207.19        195.97         4.31 o                         
   6   4   3         16.60         21.17         2.27 o                         
   7   4   3        315.92        300.34        13.16 o                         
   8   4   3          4.04          4.56         1.17 o                         
   9   4   3          0.02          0.57         0.65 o                         
  10   4   3          0.32          3.75         2.79 o                         
  11   4   3          0.04         -1.31         2.35 o                         
  12   4   3          5.28         10.77         4.30 o                         
 -10   5   3          4.98          5.42         3.26 o                         
  -9   5   3          0.66          2.65         2.20 o                         
  -8   5   3         15.29         19.37         4.51 o                         
  -7   5   3          6.54          6.10         2.30 o                         
  -6   5   3         11.02          7.50         1.41 o                         
  -5   5   3        137.26        150.76         5.92 o                         
  -4   5   3          1.41          2.52         0.67 o                         
  -3   5   3        927.53        878.20         9.95 o                         
  -2   5   3         27.79         26.60         1.43 o                         
  -1   5   3          1.69          2.19         0.44 o                         
   0   5   3        248.30        223.87         2.91 o                         
   1   5   3         15.88         13.88         0.69 o                         
   2   5   3        252.83        216.49         2.77 o                         
   3   5   3        361.33        376.02         4.51 o                         
   4   5   3        363.56        361.85         5.81 o                         
   5   5   3        205.35        206.54         5.22 o                         
   6   5   3        695.92        697.74        13.09 o                         
   7   5   3         31.30         24.94         2.68 o                         
   8   5   3          6.01          4.25         1.04 o                         
   9   5   3          0.67          0.37         0.80 o                         
  10   5   3          4.78          3.21         1.18 o                         
  11   5   3          0.74         -0.43         1.28 o                         
  12   5   3          4.58          8.97         3.71 o                         
  -9   6   3          0.01         -2.12         2.12 o                         
  -8   6   3          7.29          8.39         2.69 o                         
  -7   6   3          0.00         -0.17         1.61 o                         
  -6   6   3         42.32         53.76         6.59 o                         
  -5   6   3         39.33         42.38         2.75 o                         
  -4   6   3        275.10        269.76         8.90 o                         
  -3   6   3          0.77          0.53         0.70 o                         
  -2   6   3        351.69        358.59         6.07 o                         
  -1   6   3          3.51          3.30         0.49 o                         
   0   6   3        132.21        142.23         2.44 o                         
   1   6   3          0.12          0.30         0.52 o                         
   2   6   3        353.43        353.45         7.94 o                         
   3   6   3         61.66         56.25         2.12 o                         
   4   6   3        423.88        428.61         5.51 o                         
   5   6   3          4.55          2.94         0.85 o                         
   6   6   3        106.68        104.80         7.98 o                         
   7   6   3         27.91         25.86         2.79 o                         
   8   6   3          0.62          1.78         1.28 o                         
   9   6   3         63.89         60.61         4.77 o                         
  10   6   3          1.30          5.42         2.98 o                         
  11   6   3         24.39         23.14         5.26 o                         
  12   6   3          0.44          4.65         2.26 o                         
  -9   7   3          0.06          5.87         3.43 o                         
  -8   7   3          2.22          2.63         1.72 o                         
  -7   7   3          9.89         12.28         2.65 o                         
  -6   7   3         16.48         18.21         2.91 o                         
  -5   7   3          5.96          5.95         1.55 o                         
  -4   7   3         40.77         43.84         5.05 o                         
  -3   7   3        185.47        197.72         6.14 o                         
  -2   7   3          1.43          0.84         0.45 o                         
  -1   7   3        132.02        124.55         4.28 o                         
   0   7   3          0.18          0.13         0.29 o                         
   1   7   3        147.56        141.02         7.03 o                         
   2   7   3          0.35          0.49         1.14 o                         
   3   7   3        272.46        301.58         8.13 o                         
   4   7   3         49.76         49.45         1.71 o                         
   5   7   3        201.31        202.06         6.04 o                         
   6   7   3          0.56          2.06         0.90 o                         
   7   7   3          0.82          0.95         1.89 o                         
   8   7   3         43.63         46.44         4.11 o                         
   9   7   3         11.72         11.81         2.50 o                         
  10   7   3         55.29         57.57         7.24 o                         
  11   7   3          0.05         -1.20         1.96 o                         
  12   7   3          3.46         -0.91         3.58 o                         
  -8   8   3          2.08         -1.51         2.45 o                         
  -7   8   3         11.89         10.97         2.30 o                         
  -6   8   3          2.06          1.91         3.02 o                         
  -5   8   3          1.35          2.33         1.22 o                         
  -4   8   3         29.34         41.04         3.64 o                         
  -3   8   3          0.16          0.49         0.99 o                         
  -2   8   3         67.19         65.22         3.31 o                         
  -1   8   3         21.65         22.09         1.37 o                         
   0   8   3        142.90        142.40         6.53 o                         
   1   8   3         60.46         65.36         4.30 o                         
   2   8   3         59.79         58.50         3.59 o                         
   3   8   3         11.41         13.28         3.60 o                         
   4   8   3          0.08          0.77         1.43 o                         
   5   8   3         23.18         23.15         1.34 o                         
   6   8   3         50.13         53.73         3.60 o                         
   7   8   3          1.67          0.41         0.63 o                         
   8   8   3         53.54         67.77         4.89 o                         
   9   8   3          6.34          4.36         1.76 o                         
  10   8   3         29.08         31.66         3.81 o                         
  11   8   3          0.03         -0.64         2.64 o                         
  -7   9   3          6.48          1.92         2.65 o                         
  -6   9   3          0.16         -1.88         1.88 o                         
  -5   9   3         56.71         60.83         7.91 o                         
  -4   9   3          5.59          6.79         2.81 o                         
  -3   9   3         39.79         43.04         3.03 o                         
  -2   9   3         65.40         70.24         4.63 o                         
  -1   9   3        122.11        128.49         3.22 o                         
   0   9   3         94.84         97.46         5.78 o                         
   1   9   3          3.91          6.34         1.69 o                         
   2   9   3         63.91         62.55         4.33 o                         
   3   9   3         62.55         57.77         4.26 o                         
   4   9   3         57.25         65.76         7.42 o                         
   5   9   3        126.53        142.87         6.79 o                         
   6   9   3         12.71         13.24         1.42 o                         
   7   9   3         97.34        105.50         5.41 o                         
   8   9   3         13.45         15.15         4.08 o                         
   9   9   3         60.42         65.48         8.14 o                         
  10   9   3          3.51          7.55         3.16 o                         
  11   9   3          0.15         -2.14         2.14 o                         
  -6  10   3          3.61          4.57         2.61 o                         
  -5  10   3          9.09          8.83         3.71 o                         
  -4  10   3         10.09          7.59         3.22 o                         
  -3  10   3         19.31         18.98         4.53 o                         
  -2  10   3          7.42          4.58         1.81 o                         
  -1  10   3          6.78          8.02         2.13 o                         
   0  10   3         30.98         31.87         3.57 o                         
   1  10   3         13.25         16.64         3.89 o                         
   2  10   3        140.22        138.52         9.42 o                         
   3  10   3         18.14         20.14         2.60 o                         
   4  10   3         66.65         75.23         5.29 o                         
   5  10   3          4.34          5.87         1.66 o                         
   6  10   3         44.80         38.20         3.95 o                         
   7  10   3         22.20         35.91         6.32 o                         
   8  10   3          2.54          3.18         1.81 o                         
   9  10   3          8.68         13.13         4.00 o                         
  10  10   3          0.48          0.82         1.86 o                         
  -4  11   3          3.38          7.16         2.79 o                         
  -3  11   3         10.52         10.54         3.53 o                         
  -2  11   3          0.00          1.23         1.41 o                         
  -1  11   3         15.27         15.58         2.85 o                         
   0  11   3         11.07          8.56         2.17 o                         
   1  11   3        110.40        120.80        10.42 o                         
   2  11   3         10.47         11.69         2.22 o                         
   3  11   3         48.19         48.00         7.97 o                         
   4  11   3          0.05         -1.10         1.10 o                         
   5  11   3          0.60          0.43         0.79 o                         
   6  11   3         16.91         19.75         3.04 o                         
   7  11   3         18.77         20.37         4.96 o                         
   8  11   3          5.74         11.46         4.16 o                         
   9  11   3          6.39          5.36         2.49 o                         
  -3  12   3          1.94          3.12         2.12 o                         
  -2  12   3          5.77          4.93         3.99 o                         
  -1  12   3         14.21         13.25         2.68 o                         
   0  12   3         15.99         14.40         2.79 o                         
   1  12   3         23.75         22.88         3.96 o                         
   2  12   3         24.10         20.43         3.00 o                         
   3  12   3          0.55          0.50         0.83 o                         
   4  12   3         15.85         15.91         3.23 o                         
   5  12   3          0.59          1.28         1.22 o                         
   6  12   3         31.54         36.12         4.28 o                         
   7  12   3          0.36          2.39         2.81 o                         
   8  12   3         17.64         16.78         5.53 o                         
  -1  13   3          0.07         -0.33         2.39 o                         
   0  13   3          9.14         11.05         4.02 o                         
   1  13   3          0.28          0.88         1.84 o                         
   2  13   3          2.50          2.42         1.73 o                         
   3  13   3          3.47          1.57         1.43 o                         
   4  13   3          8.21          7.13         2.03 o                         
   5  13   3         21.97         16.57         2.88 o                         
   6  13   3          1.17          0.33         1.14 o                         
   0  14   3          0.72         -2.41         2.41 o                         
   1  14   3          1.50         -0.62         1.03 o                         
   2  14   3          0.13          0.07         1.43 o                         
   3  14   3          7.43          4.78         1.63 o                         
   4  14   3          6.71          3.66         1.73 o                         
   5  14   3          4.35          1.86         1.21 o                         
   6  14   3          4.25          0.49         3.07 o                         
  -5 -12   4          2.14          4.40         2.21 o                         
  -4 -12   4          0.71         -2.92         2.92 o                         
  -3 -12   4          5.33          8.03         3.28 o                         
  -2 -12   4          0.18          0.24         1.69 o                         
  -1 -12   4          5.67          8.38         3.45 o                         
   0 -12   4          0.20          4.47         1.82 o                         
   1 -12   4          0.30         -1.49         2.20 o                         
  -7 -11   4          5.28          5.68         1.84 o                         
  -6 -11   4          8.88         10.55         5.75 o                         
  -5 -11   4          0.05          2.31         1.30 o                         
  -4 -11   4          4.23          4.80         1.73 o                         
  -3 -11   4          4.73          7.38         3.10 o                         
  -2 -11   4         12.74         21.21         4.85 o                         
  -1 -11   4          1.35          0.71         0.93 o                         
   0 -11   4          2.08          4.10         2.49 o                         
   1 -11   4          5.57          2.30         2.37 o                         
   2 -11   4          1.26          6.71         3.12 o                         
   3 -11   4          6.94          7.06         3.00 o                         
  -9 -10   4          2.59          1.37         1.88 o                         
  -8 -10   4          2.06         -3.26         7.97 o                         
  -7 -10   4         10.75         16.56         3.12 o                         
  -6 -10   4          2.55          2.17         1.29 o                         
  -5 -10   4          0.46          0.23         1.11 o                         
  -4 -10   4         39.70         46.48         4.85 o                         
  -3 -10   4          0.62         -1.33         1.33 o                         
  -2 -10   4         36.99         38.97         4.32 o                         
  -1 -10   4          0.05         -0.09         0.91 o                         
   0 -10   4          5.68          2.63         1.55 o                         
   1 -10   4         19.32         21.06         4.32 o                         
   2 -10   4          5.85          3.96         2.55 o                         
   3 -10   4          5.26          6.57         3.12 o                         
   4 -10   4          3.53          0.24         1.94 o                         
 -10  -9   4          0.00          0.04         1.98 o                         
  -9  -9   4          8.12          9.64         2.59 o                         
  -8  -9   4          0.17         -1.44         1.44 o                         
  -7  -9   4          5.93          8.14         1.85 o                         
  -6  -9   4          7.28          9.14         2.09 o                         
  -5  -9   4         71.12         91.04         6.54 o                         
  -4  -9   4         12.12         10.14         2.17 o                         
  -3  -9   4        109.80        130.72         5.22 o                         
  -2  -9   4          3.86          4.79         1.00 o                         
  -1  -9   4          4.59          3.25         0.78 o                         
   0  -9   4         30.24         26.61         4.53 o                         
   1  -9   4          1.94          1.10         1.26 o                         
   2  -9   4          7.52          4.14         2.20 o                         
   3  -9   4          8.92         12.81         3.98 o                         
   4  -9   4          1.23          0.94         1.33 o                         
   5  -9   4          0.96          0.41         1.81 o                         
   6  -9   4          1.39          1.49         1.67 o                         
 -10  -8   4          3.31          1.95         1.40 o                         
  -9  -8   4          6.47          4.67         1.53 o                         
  -8  -8   4         11.23         10.81         2.18 o                         
  -7  -8   4         29.76         35.11         3.09 o                         
  -6  -8   4         19.42         21.17         2.00 o                         
  -5  -8   4         39.98         43.78         2.68 o                         
  -4  -8   4         27.49         31.39         2.42 o                         
  -3  -8   4          3.96          3.21         1.95 o                         
  -2  -8   4         53.95         53.49         2.60 o                         
  -1  -8   4          2.17          1.56         0.48 o                         
   0  -8   4        137.41        140.88         3.93 o                         
   1  -8   4          0.50          0.92         1.51 o                         
   2  -8   4         42.41         34.09         3.17 o                         
   3  -8   4          0.30          0.84         0.86 o                         
   4  -8   4          2.23          1.42         1.60 o                         
   5  -8   4          4.44          7.32         2.01 o                         
   6  -8   4          0.04         -0.52         1.96 o                         
   7  -8   4          2.04          9.97         4.18 o                         
 -11  -7   4          0.22         -0.36         1.37 o                         
 -10  -7   4          9.77          6.26         2.83 o                         
  -9  -7   4         18.38         18.04         3.14 o                         
  -8  -7   4         23.26         22.40         2.93 o                         
  -7  -7   4          0.21          0.06         0.96 o                         
  -6  -7   4         51.35         57.64         3.17 o                         
  -5  -7   4          0.03          0.35         0.92 o                         
  -4  -7   4         48.33         47.85         3.35 o                         
  -3  -7   4        190.95        193.28         5.27 o                         
  -2  -7   4         66.64         72.54         2.09 o                         
  -1  -7   4       1392.19       1430.69        28.28 o                         
   0  -7   4         34.73         35.72         1.61 o                         
   1  -7   4        560.01        547.57        15.31 o                         
   2  -7   4          7.40          4.57         1.62 o                         
   3  -7   4        125.51        107.91         6.00 o                         
   4  -7   4         21.76         25.87         3.17 o                         
   5  -7   4         26.46         24.33         4.43 o                         
   6  -7   4         12.35         13.60         3.49 o                         
   7  -7   4         13.13         14.66         3.92 o                         
   8  -7   4         18.09         13.85         4.18 o                         
 -11  -6   4          4.80         -0.11         1.70 o                         
 -10  -6   4          0.59         -0.26         1.02 o                         
  -9  -6   4         20.38         16.86         2.75 o                         
  -8  -6   4          1.68          1.80         1.25 o                         
  -7  -6   4         33.58         35.97         3.55 o                         
  -6  -6   4          0.73          0.07         2.02 o                         
  -5  -6   4          5.84          6.92         1.15 o                         
  -4  -6   4         10.44          7.62         1.18 o                         
  -3  -6   4        121.06        123.30         3.94 o                         
  -2  -6   4        666.55        680.48        10.20 o                         
  -1  -6   4         40.67         44.10         1.61 o                         
   0  -6   4        495.69        490.00         8.43 o                         
   1  -6   4          6.43          6.47         0.79 o                         
   2  -6   4         19.76         16.20         2.82 o                         
   3  -6   4         11.56          9.14         2.02 o                         
   4  -6   4          8.88          9.22         2.49 o                         
   5  -6   4          0.38          2.26         1.81 o                         
   6  -6   4         12.17         12.03         3.32 o                         
   7  -6   4          7.29         12.17         3.61 o                         
   8  -6   4         20.37         19.39         4.51 o                         
   9  -6   4         20.58         33.50         6.57 o                         
 -11  -5   4         18.61         14.29         3.32 o                         
 -10  -5   4         21.12         19.66         3.21 o                         
  -9  -5   4          2.67          0.86         1.47 o                         
  -8  -5   4          7.51          5.78         1.79 o                         
  -7  -5   4          5.69          6.74         1.59 o                         
  -6  -5   4         24.32         17.01         2.15 o                         
  -5  -5   4         14.22         14.56         1.33 o                         
  -4  -5   4         60.49         65.60         2.64 o                         
  -3  -5   4         22.55         21.23         1.31 o                         
  -2  -5   4       1317.21       1344.24        28.54 o                         
  -1  -5   4          3.37          4.21         0.55 o                         
   0  -5   4          0.02          0.44         0.32 o                         
   1  -5   4        368.98        362.35         5.65 o                         
   2  -5   4          2.10          2.98         0.76 o                         
   3  -5   4        572.69        586.54        16.52 o                         
   4  -5   4          3.10          0.22         1.47 o                         
   5  -5   4         95.67         94.15         8.14 o                         
   6  -5   4         35.45         29.30         4.93 o                         
   7  -5   4         74.20         67.42         8.05 o                         
   8  -5   4          0.75         -0.77         1.96 o                         
   9  -5   4          2.04          0.43         1.79 o                         
  10  -5   4          4.31         10.26         3.79 o                         
 -11  -4   4          2.25         -0.61         1.86 o                         
 -10  -4   4          8.53          6.12         1.87 o                         
  -9  -4   4          0.04          0.95         1.20 o                         
  -8  -4   4         17.01         19.74         2.61 o                         
  -7  -4   4         23.45         19.79         2.47 o                         
  -6  -4   4          7.20          8.46         1.65 o                         
  -5  -4   4        149.42        158.41         4.41 o                         
  -4  -4   4          0.00          0.39         0.53 o                         
  -3  -4   4       1103.39       1209.33        12.47 o                         
  -2  -4   4         85.98         69.64         2.59 o                         
  -1  -4   4        187.36        210.86         3.77 o                         
   0  -4   4        132.62        123.96         2.34 o                         
   1  -4   4        103.07        117.46         3.38 o                         
   2  -4   4        843.76        813.36        10.13 o                         
   3  -4   4         94.85        102.42         4.49 o                         
   4  -4   4        209.78        213.83        10.79 o                         
   5  -4   4        192.28        189.36        11.09 o                         
   6  -4   4         78.43         71.88         7.34 o                         
   7  -4   4         50.96         55.61         6.89 o                         
   8  -4   4         24.22         21.88         4.59 o                         
   9  -4   4          0.06         -2.26         2.26 o                         
  10  -4   4         14.25         22.72         5.55 o                         
 -11  -3   4         11.51         10.18         3.28 o                         
 -10  -3   4          1.37         -2.06         2.06 o                         
  -9  -3   4          3.43          3.69         2.28 o                         
  -8  -3   4         11.79          7.16         2.30 o                         
  -7  -3   4         31.33         25.71         2.77 o                         
  -6  -3   4        147.07        136.52         8.31 o                         
  -5  -3   4          8.20          5.42         1.75 o                         
  -4  -3   4         41.23         46.21         2.13 o                         
  -3  -3   4         38.03         43.28         1.59 o                         
  -2  -3   4        180.93        200.07         3.22 o                         
  -1  -3   4         37.28         30.46         1.33 o                         
   0  -3   4        283.86        315.57        10.87 o                         
   1  -3   4         91.43        117.93         2.61 o                         
   2  -3   4        325.41        326.10         4.53 o                         
   3  -3   4         21.32         27.21         2.26 o                         
   4  -3   4        478.02        473.05        10.48 o                         
   5  -3   4          8.95          8.50         2.43 o                         
   6  -3   4         25.39         34.89         5.18 o                         
   7  -3   4          1.74          0.90         1.61 o                         
   8  -3   4          5.09          4.24         2.57 o                         
   9  -3   4          1.54         -0.73         1.73 o                         
  10  -3   4         11.78         10.40         3.28 o                         
 -11  -2   4          4.13          6.04         3.49 o                         
 -10  -2   4         31.05         34.99         6.26 o                         
  -9  -2   4         10.36         10.77         3.30 o                         
  -8  -2   4         46.60         42.29         6.12 o                         
  -7  -2   4         12.54          7.36         2.63 o                         
  -6  -2   4        114.76        120.50         8.52 o                         
  -5  -2   4         28.92         29.16         3.89 o                         
  -4  -2   4        120.28        125.30         4.46 o                         
  -3  -2   4          7.24          4.71         0.47 o                         
  -2  -2   4        916.67        939.60         5.43 o                         
  -1  -2   4       1059.14       1137.64        10.01 o                         
   0  -2   4        154.03        171.24         4.27 o                         
   1  -2   4        273.58        295.93         5.12 o                         
   2  -2   4        111.21        135.55         3.21 o                         
   3  -2   4        103.77         81.20         5.47 o                         
   4  -2   4        855.83        855.52        20.02 o                         
   5  -2   4         19.88         22.43         3.71 o                         
   6  -2   4         37.21         45.90         5.63 o                         
   7  -2   4         57.14         56.16         6.57 o                         
   8  -2   4         17.43         15.84         3.96 o                         
   9  -2   4         50.30         58.75         7.87 o                         
  10  -2   4         17.25         23.37         5.14 o                         
  11  -2   4          5.08          3.98         3.16 o                         
 -11  -1   4          6.87          4.81         3.18 o                         
 -10  -1   4          0.06          1.71         1.43 o                         
  -9  -1   4         57.67         56.28         7.42 o                         
  -8  -1   4          2.41          4.02         2.43 o                         
  -7  -1   4         14.47         11.13         3.08 o                         
  -6  -1   4         33.18         31.10         4.51 o                         
  -5  -1   4          8.89          7.16         2.41 o                         
  -4  -1   4        559.57        581.99        15.62 o                         
  -3  -1   4         69.70         80.52         2.35 o                         
  -2  -1   4       1364.35       1313.98        10.74 o                         
  -1  -1   4         49.43         47.19         1.18 o                         
   0  -1   4        166.36        133.20         3.64 o                         
   1  -1   4        318.49        312.77         5.79 o                         
   2  -1   4         86.13         73.35         2.29 o                         
   3  -1   4       1643.51       1548.92        16.10 o                         
   4  -1   4         14.19         17.26         1.39 o                         
   5  -1   4        157.50        150.28         7.95 o                         
   6  -1   4        198.10        188.29         7.59 o                         
   7  -1   4         13.90         11.82         1.43 o                         
   8  -1   4         56.28         57.40         6.99 o                         
   9  -1   4          7.52          8.79         2.92 o                         
  10  -1   4         31.01         28.37         5.85 o                         
  11  -1   4          0.29          5.77         3.39 o                         
 -11   0   4          0.52          3.08         3.08 o                         
 -10   0   4         26.38         22.82         5.20 o                         
  -9   0   4          3.03          5.89         3.00 o                         
  -8   0   4          0.69         -1.71         1.94 o                         
  -7   0   4          1.99         -0.67         1.33 o                         
  -6   0   4         72.22         80.89         7.14 o                         
  -5   0   4        640.67        661.74        18.90 o                         
  -4   0   4          1.20          1.47         1.22 o                         
  -3   0   4        241.20        233.19         5.09 o                         
  -2   0   4        246.54        290.30         3.41 o                         
  -1   0   4        235.73        217.73         2.76 o                         
   0   0   4       1292.33       1164.98         9.92 o                         
   1   0   4       1066.12       1029.55        14.52 o                         
   2   0   4         24.62         24.47         1.31 o                         
   3   0   4         63.18         60.52         2.69 o                         
   4   0   4        807.03        780.12        17.67 o                         
   5   0   4          1.46          1.81         1.23 o                         
   6   0   4          2.67          1.88         1.28 o                         
   7   0   4         14.25         12.99         3.12 o                         
   8   0   4          0.48          3.67         2.45 o                         
   9   0   4         12.51         10.26         3.39 o                         
  10   0   4          0.67          1.24         1.61 o                         
  11   0   4          0.73         -2.49         2.49 o                         
 -10   1   4          1.09          5.97         2.98 o                         
  -9   1   4          6.13         11.36         3.67 o                         
  -8   1   4         24.18         22.72         4.55 o                         
  -7   1   4        196.27        226.37        13.28 o                         
  -6   1   4          0.21         -0.08         1.51 o                         
  -5   1   4         53.36         52.43         5.30 o                         
  -4   1   4         32.90         39.11         4.24 o                         
  -3   1   4        454.57        519.11        22.30 o                         
  -2   1   4        335.98        332.05         5.43 o                         
  -1   1   4       1238.84       1312.47        11.55 o                         
   0   1   4        816.71        711.81         9.40 o                         
   1   1   4        183.63        184.38         6.48 o                         
   2   1   4         49.13         44.99         1.88 o                         
   3   1   4          8.55          9.29         1.33 o                         
   4   1   4         74.14         64.66         4.29 o                         
   5   1   4          0.77          1.31         1.45 o                         
   6   1   4         16.82         21.33         3.75 o                         
   7   1   4         16.37         13.89         3.26 o                         
   8   1   4         42.85         41.17         5.83 o                         
   9   1   4          0.26          0.75         2.14 o                         
  10   1   4         13.64         16.15         4.22 o                         
  11   1   4          8.60         10.40         3.57 o                         
 -10   2   4         13.15         17.88         4.98 o                         
  -9   2   4          0.15         -1.12         2.06 o                         
  -8   2   4        140.71        155.00        11.95 o                         
  -7   2   4        129.01        129.53        10.11 o                         
  -6   2   4        467.13        486.00        18.19 o                         
  -5   2   4         80.58         69.21         6.24 o                         
  -4   2   4         43.89         34.44         4.16 o                         
  -3   2   4        272.23        263.89         9.97 o                         
  -2   2   4       2264.31       2511.36        14.12 o                         
  -1   2   4       3354.51       3304.87        18.88 o                         
   0   2   4        339.17        359.59         3.32 o                         
   1   2   4        330.45        302.02         4.42 o                         
   2   2   4       1780.45       1703.08        18.56 o                         
   3   2   4       1377.41       1333.45         9.10 o                         
   4   2   4        274.81        252.28         4.75 o                         
   5   2   4         22.61         22.80         3.24 o                         
   6   2   4         31.12         31.24         4.24 o                         
   7   2   4        224.47        214.40        12.03 o                         
   8   2   4         27.54         28.94         4.73 o                         
   9   2   4         55.08         52.06         6.89 o                         
  10   2   4         10.09          3.28         2.06 o                         
  11   2   4         17.34         20.00         5.10 o                         
  12   2   4          0.18          0.22         2.10 o                         
 -10   3   4          0.11         -1.31         1.90 o                         
  -9   3   4         36.85         38.40         6.61 o                         
  -8   3   4         11.65         14.80         3.81 o                         
  -7   3   4        190.99        214.81        13.17 o                         
  -6   3   4         67.99         58.77         6.42 o                         
  -5   3   4         68.80         63.17         6.04 o                         
  -4   3   4          8.17          8.85         2.12 o                         
  -3   3   4        146.63        159.55         5.58 o                         
  -2   3   4         80.39         85.31         2.38 o                         
  -1   3   4          0.16          0.58         0.24 o                         
   0   3   4       1960.79       1997.40         8.28 o                         
   1   3   4         97.02        107.73         1.57 o                         
   2   3   4        655.66        667.14        13.67 o                         
   3   3   4       1143.11       1061.25         7.60 o                         
   4   3   4        704.46        713.18         7.08 o                         
   5   3   4         52.54         49.61         4.67 o                         
   6   3   4         12.48         12.74         2.75 o                         
   7   3   4         70.42         69.05         6.67 o                         
   8   3   4         82.90         84.04         8.16 o                         
   9   3   4          8.14         11.15         3.30 o                         
  10   3   4         19.89         15.38         3.69 o                         
  11   3   4          5.07          6.38         3.04 o                         
  12   3   4          0.96          2.88         2.26 o                         
 -10   4   4          2.28         -2.73         2.73 o                         
  -9   4   4          0.00         -0.88         1.73 o                         
  -8   4   4          0.63          2.79         2.28 o                         
  -7   4   4          0.19          0.84         1.91 o                         
  -6   4   4          7.20          9.39         1.75 o                         
  -5   4   4        188.49        188.33         7.04 o                         
  -4   4   4        308.16        296.64         6.88 o                         
  -3   4   4          1.30          2.41         0.66 o                         
  -2   4   4        780.29        790.95         9.43 o                         
  -1   4   4        307.53        307.56         3.82 o                         
   0   4   4         72.80         77.36         1.66 o                         
   1   4   4        225.85        275.59         3.63 o                         
   2   4   4        279.33        285.87         3.47 o                         
   3   4   4         59.60         82.84         2.19 o                         
   4   4   4         50.51         51.64         1.96 o                         
   5   4   4        126.59        112.74         3.73 o                         
   6   4   4        102.14        108.38         7.61 o                         
   7   4   4        177.83        187.59        11.01 o                         
   8   4   4          2.26         -1.39         1.39 o                         
   9   4   4         13.87         12.83         3.47 o                         
  10   4   4          5.32          4.49         2.79 o                         
  11   4   4          1.75          0.84         1.57 o                         
  12   4   4          4.81          5.77         3.12 o                         
 -10   5   4          5.84          8.32         3.18 o                         
  -9   5   4          0.28         -1.61         1.61 o                         
  -8   5   4         18.04         20.96         4.51 o                         
  -7   5   4         12.81         14.70         3.73 o                         
  -6   5   4         51.79         49.13         3.26 o                         
  -5   5   4        363.61        393.16         8.67 o                         
  -4   5   4          1.73          1.53         0.57 o                         
  -3   5   4        571.74        580.81         8.34 o                         
  -2   5   4          2.73          2.47         0.43 o                         
  -1   5   4          6.41          3.52         0.46 o                         
   0   5   4         33.52         30.86         1.25 o                         
   1   5   4        157.71        155.75         4.51 o                         
   2   5   4        358.77        397.46         4.19 o                         
   3   5   4         14.63         11.09         0.98 o                         
   4   5   4        132.60        130.33         3.49 o                         
   5   5   4        598.72        587.77        11.20 o                         
   6   5   4        434.12        429.11        14.64 o                         
   7   5   4         71.61         69.84         6.65 o                         
   8   5   4         55.03         60.95         6.73 o                         
   9   5   4         28.78         24.90         4.73 o                         
  10   5   4          0.02          0.82         1.77 o                         
  11   5   4          0.59          4.67         2.61 o                         
  12   5   4          4.60          5.34         2.37 o                         
  -9   6   4          0.31          0.79         1.20 o                         
  -8   6   4          2.23          1.71         1.41 o                         
  -7   6   4          0.79          2.96         1.47 o                         
  -6   6   4         16.85         16.41         2.55 o                         
  -5   6   4         22.89         30.42         2.48 o                         
  -4   6   4         78.42         72.23         3.61 o                         
  -3   6   4         16.79         14.95         1.42 o                         
  -2   6   4         52.65         52.64         2.39 o                         
  -1   6   4         64.82         63.00         2.12 o                         
   0   6   4        147.27        130.95         2.64 o                         
   1   6   4        491.55        484.58        10.12 o                         
   2   6   4         36.69         36.29         1.71 o                         
   3   6   4        463.78        455.74         5.00 o                         
   4   6   4        385.53        370.88         5.42 o                         
   5   6   4         77.08         86.98         3.31 o                         
   6   6   4        229.72        243.19        10.69 o                         
   7   6   4        157.08        144.91         9.14 o                         
   8   6   4         11.67         14.17         3.34 o                         
   9   6   4          5.41          8.95         2.90 o                         
  10   6   4          4.99          1.67         1.73 o                         
  11   6   4         13.97         13.52         4.04 o                         
  12   6   4          0.37          0.06         1.63 o                         
  -9   7   4          0.16         -1.41         2.08 o                         
  -8   7   4          1.01          1.33         1.43 o                         
  -7   7   4          0.46         -0.65         0.94 o                         
  -6   7   4         44.00         52.34         4.73 o                         
  -5   7   4          4.78          6.63         1.64 o                         
  -4   7   4          0.46          3.08         1.33 o                         
  -3   7   4         53.32         57.48         3.36 o                         
  -2   7   4         52.77         49.45         2.38 o                         
  -1   7   4        721.56        747.47         8.09 o                         
   0   7   4         14.35         13.23         0.88 o                         
   1   7   4        132.99        126.67         8.24 o                         
   2   7   4          1.01          0.74         0.62 o                         
   3   7   4        107.69        111.25         4.69 o                         
   4   7   4        237.29        247.27         5.18 o                         
   5   7   4        244.59        243.86         9.74 o                         
   6   7   4          0.04          1.24         1.04 o                         
   7   7   4         26.14         27.00         2.92 o                         
   8   7   4         88.52        101.63         8.20 o                         
   9   7   4         29.36         21.35         4.47 o                         
  10   7   4         48.50         55.30         7.20 o                         
  11   7   4          4.78          5.79         3.22 o                         
  12   7   4          2.39         -2.45         2.45 o                         
  -8   8   4          0.11          3.69         2.18 o                         
  -7   8   4         11.99          9.61         2.30 o                         
  -6   8   4         11.99         14.03         2.56 o                         
  -5   8   4         22.62         26.95         3.19 o                         
  -4   8   4         39.38         44.38         3.80 o                         
  -3   8   4         22.21         25.31         2.46 o                         
  -2   8   4        170.94        198.61         5.78 o                         
  -1   8   4         43.02         47.98         2.24 o                         
   0   8   4         85.88         63.74         5.13 o                         
   1   8   4        155.27        151.21         9.63 o                         
   2   8   4          2.20          0.21         0.70 o                         
   3   8   4        377.09        385.74        12.98 o                         
   4   8   4          0.21         -0.03         0.42 o                         
   5   8   4        319.22        329.30         6.54 o                         
   6   8   4         30.57         35.56         2.98 o                         
   7   8   4         34.30         37.65         3.36 o                         
   8   8   4         88.47         86.60         5.58 o                         
   9   8   4         49.14         49.59         4.52 o                         
  10   8   4         35.64         36.11         4.17 o                         
  11   8   4          0.74         -0.53         3.10 o                         
  -7   9   4          0.10         -1.39         1.39 o                         
  -6   9   4          1.20          1.96         1.88 o                         
  -5   9   4         38.74         45.25         6.97 o                         
  -4   9   4          0.01          0.91         0.79 o                         
  -3   9   4          2.65          2.40         0.67 o                         
  -2   9   4         42.65         47.31         2.88 o                         
  -1   9   4         29.05         29.70         1.81 o                         
   0   9   4         31.09         33.73         3.52 o                         
   1   9   4         36.88         37.07         5.28 o                         
   2   9   4         43.26         42.67         3.50 o                         
   3   9   4        132.99        136.80         7.68 o                         
   4   9   4        135.81        137.54         7.26 o                         
   5   9   4         36.51         35.74         3.34 o                         
   6   9   4          7.05          9.03         1.38 o                         
   7   9   4        100.93        120.90         5.78 o                         
   8   9   4          1.41          1.72         1.22 o                         
   9   9   4         47.78         46.90         6.93 o                         
  10   9   4          1.48         -2.20         2.20 o                         
  11   9   4          0.01         -1.55         1.98 o                         
  -6  10   4          0.50          3.49         2.65 o                         
  -5  10   4          6.12          5.30         2.28 o                         
  -4  10   4          1.15          6.67         3.10 o                         
  -3  10   4          6.45          9.13         2.42 o                         
  -2  10   4          0.90         -0.12         1.13 o                         
  -1  10   4          0.38          0.84         1.39 o                         
   0  10   4         20.38         21.78         3.05 o                         
   1  10   4          0.68          2.26         2.20 o                         
   2  10   4         42.99         37.91         5.44 o                         
   3  10   4          8.00          6.75         1.63 o                         
   4  10   4         14.80         13.97         2.17 o                         
   5  10   4         23.14         22.78         2.79 o                         
   6  10   4         13.21         12.74         2.26 o                         
   7  10   4         60.00         52.02         7.20 o                         
   8  10   4          3.46          6.36         3.30 o                         
   9  10   4         13.84         14.91         3.89 o                         
  10  10   4          0.37         -0.14         1.63 o                         
  -4  11   4          1.43          4.20         2.47 o                         
  -3  11   4         21.40         20.64         4.73 o                         
  -2  11   4          0.62         -1.27         1.63 o                         
  -1  11   4         13.14         13.11         2.54 o                         
   0  11   4          6.79          6.74         1.89 o                         
   1  11   4         14.90         18.37         2.79 o                         
   2  11   4         44.23         43.13         6.35 o                         
   3  11   4          0.14         -1.19         1.19 o                         
   4  11   4         12.76         14.69         3.02 o                         
   5  11   4         11.91         11.96         2.24 o                         
   6  11   4         39.90         41.87         4.21 o                         
   7  11   4         16.81         16.99         4.69 o                         
   8  11   4         10.53         12.13         4.14 o                         
   9  11   4          4.28          1.71         3.14 o                         
  -3  12   4          1.46          4.98         2.98 o                         
  -2  12   4          7.91          8.43         2.38 o                         
  -1  12   4         15.84         13.23         2.94 o                         
   0  12   4          9.86         11.83         3.69 o                         
   1  12   4         23.08         22.48         3.11 o                         
   2  12   4          0.75         -0.55         0.84 o                         
   3  12   4          7.48          6.22         1.69 o                         
   4  12   4         17.15         15.20         2.61 o                         
   5  12   4          3.33          4.46         3.03 o                         
   6  12   4         18.63         14.54         4.19 o                         
   7  12   4          0.36         -2.67         2.67 o                         
   8  12   4         13.37          9.42         4.08 o                         
  -1  13   4          0.10          0.53         1.27 o                         
   0  13   4          6.21          5.79         3.16 o                         
   1  13   4          0.07          0.99         0.95 o                         
   2  13   4          4.29          3.10         5.37 o                         
   3  13   4          2.33          0.16         1.61 o                         
   4  13   4          4.68          2.32         1.24 o                         
   5  13   4          7.59          7.14         1.91 o                         
   6  13   4          1.61         -0.63         1.67 o                         
   7  13   4          9.27         11.01         4.67 o                         
   0  14   4          3.69          1.98         2.41 o                         
   1  14   4          1.40         -1.84         2.37 o                         
   2  14   4          0.19          5.55         3.39 o                         
   3  14   4          7.42          8.44         3.63 o                         
   4  14   4          3.12          5.16         3.06 o                         
   5  14   4          6.18          4.14         2.79 o                         
   6  14   4          2.72         -2.10         2.10 o                         
  -4 -12   5          0.34          0.35         1.81 o                         
  -3 -12   5          0.81          2.18         2.04 o                         
  -2 -12   5          0.00          0.29         1.96 o                         
  -1 -12   5          0.61          2.90         2.35 o                         
   0 -12   5          1.32          2.51         1.47 o                         
   1 -12   5          0.02          0.77         1.49 o                         
  -6 -11   5          1.56          1.83         1.47 o                         
  -5 -11   5          1.39          2.24         1.52 o                         
  -4 -11   5          7.45          7.38         2.21 o                         
  -3 -11   5          2.51          2.93         1.78 o                         
  -2 -11   5          9.15         10.85         3.81 o                         
  -1 -11   5          3.64          0.93         0.93 o                         
   0 -11   5          0.25          0.21         1.77 o                         
   1 -11   5          8.80          6.57         3.08 o                         
   2 -11   5          1.05          0.90         1.47 o                         
   3 -11   5          0.78          3.14         2.94 o                         
  -7 -10   5          3.02          3.93         1.60 o                         
  -6 -10   5          4.03          4.76         1.71 o                         
  -5 -10   5          1.41         -0.49         1.31 o                         
  -4 -10   5         24.23         37.80         4.64 o                         
  -3 -10   5          1.43          3.40         1.75 o                         
  -2 -10   5         17.15         20.22         3.63 o                         
  -1 -10   5          2.52          0.14         1.61 o                         
   0 -10   5          4.09          4.18         2.12 o                         
   1 -10   5          0.42          3.57         2.28 o                         
   2 -10   5          0.89          1.33         1.39 o                         
   3 -10   5          0.14          0.49         2.06 o                         
   4 -10   5          4.54          4.16         2.20 o                         
  -9  -9   5          7.37          7.81         2.50 o                         
  -8  -9   5          0.01          0.18         1.24 o                         
  -7  -9   5          7.42          8.61         3.57 o                         
  -6  -9   5          2.54          4.75         2.05 o                         
  -5  -9   5         42.12         46.76         4.79 o                         
  -4  -9   5         15.95         16.87         2.91 o                         
  -3  -9   5         25.31         26.13         3.56 o                         
  -2  -9   5          3.00          2.46         2.13 o                         
  -1  -9   5          0.49          0.27         0.79 o                         
   0  -9   5         19.91         17.13         3.67 o                         
   1  -9   5          3.59          4.08         2.41 o                         
   2  -9   5         15.73         13.56         3.85 o                         
   3  -9   5         14.49         14.85         3.79 o                         
   4  -9   5          3.99          1.94         1.45 o                         
   5  -9   5         25.00         22.84         5.77 o                         
  -9  -8   5          9.46          4.48         3.94 o                         
  -8  -8   5         13.71         15.00         2.63 o                         
  -7  -8   5         14.05         11.90         1.79 o                         
  -6  -8   5         14.16         14.61         1.70 o                         
  -5  -8   5         37.33         33.58         2.76 o                         
  -4  -8   5          5.76          6.53         1.24 o                         
  -3  -8   5         42.99         46.94         3.39 o                         
  -2  -8   5          0.10          0.51         0.93 o                         
  -1  -8   5          8.10          8.04         0.94 o                         
   0  -8   5         15.04         16.98         1.71 o                         
   1  -8   5         10.54         13.30         1.87 o                         
   2  -8   5         78.31         80.61         5.02 o                         
   3  -8   5         12.37         14.49         2.47 o                         
   4  -8   5         21.22         19.90         3.03 o                         
   5  -8   5          1.22          1.80         3.73 o                         
   6  -8   5          2.56          2.30         2.58 o                         
   7  -8   5          0.22         -0.43         2.24 o                         
 -10  -7   5         16.04          5.12         2.44 o                         
  -9  -7   5          8.85          8.54         1.88 o                         
  -8  -7   5         30.08         28.08         3.27 o                         
  -7  -7   5          0.04          0.66         2.04 o                         
  -6  -7   5         24.08         26.68         2.87 o                         
  -5  -7   5          0.31          1.28         0.85 o                         
  -4  -7   5         48.33         51.15         3.19 o                         
  -3  -7   5          8.41          9.10         1.47 o                         
  -2  -7   5         26.07         26.72         1.44 o                         
  -1  -7   5         27.25         28.44         1.35 o                         
   0  -7   5         18.73         16.15         1.34 o                         
   1  -7   5        138.55        140.21         4.93 o                         
   2  -7   5         11.45         11.00         2.38 o                         
   3  -7   5         40.96         35.98         3.62 o                         
   4  -7   5         15.38         21.57         3.91 o                         
   5  -7   5          2.02          2.81         2.10 o                         
   6  -7   5          5.44          7.93         3.61 o                         
   7  -7   5         14.79         11.44         3.79 o                         
   8  -7   5         11.22          7.01         3.16 o                         
 -11  -6   5          6.65          2.90         1.67 o                         
 -10  -6   5          0.08         -0.76         1.91 o                         
  -9  -6   5         27.18         24.99         3.32 o                         
  -8  -6   5          0.35         -0.42         1.01 o                         
  -7  -6   5          3.31          2.80         1.27 o                         
  -6  -6   5          9.02          9.19         1.79 o                         
  -5  -6   5          0.62          1.56         0.63 o                         
  -4  -6   5         65.31         64.51         5.86 o                         
  -3  -6   5        107.93        118.87         5.90 o                         
  -2  -6   5         33.56         35.79         1.85 o                         
  -1  -6   5         37.45         37.85         1.41 o                         
   0  -6   5         38.55         40.21         2.01 o                         
   1  -6   5        108.96         99.71         3.28 o                         
   2  -6   5        163.69        152.02         6.43 o                         
   3  -6   5          6.16          6.83         1.63 o                         
   4  -6   5          0.88          2.14         1.47 o                         
   5  -6   5          1.75          3.63         1.94 o                         
   6  -6   5         20.54         21.51         4.40 o                         
   7  -6   5         17.93         18.98         4.59 o                         
   8  -6   5          8.02          9.44         3.39 o                         
   9  -6   5          3.44         -1.10         2.18 o                         
 -11  -5   5         14.29         15.27         4.49 o                         
 -10  -5   5         15.21          9.14         5.09 o                         
  -9  -5   5          0.22          0.27         1.02 o                         
  -8  -5   5          0.52          1.14         1.05 o                         
  -7  -5   5         25.79         28.28         3.15 o                         
  -6  -5   5         80.98         80.07         4.85 o                         
  -5  -5   5         27.02         26.11         1.78 o                         
  -4  -5   5         96.77        103.15         3.41 o                         
  -3  -5   5         66.21         64.39         3.72 o                         
  -2  -5   5        308.47        333.47         5.31 o                         
  -1  -5   5         13.88         16.45         0.96 o                         
   0  -5   5          1.71          1.93         0.55 o                         
   1  -5   5          9.28          9.51         0.96 o                         
   2  -5   5         30.98         39.70         2.87 o                         
   3  -5   5        100.16        105.48         4.71 o                         
   4  -5   5        103.99         99.10         7.85 o                         
   5  -5   5         56.72         51.69         6.10 o                         
   6  -5   5         32.10         30.08         4.87 o                         
   7  -5   5         42.27         39.50         6.32 o                         
   8  -5   5          0.47          3.28         1.67 o                         
   9  -5   5          2.82          4.12         2.75 o                         
 -11  -4   5          3.09          2.69         2.20 o                         
 -10  -4   5          4.40          7.24         3.20 o                         
  -9  -4   5          0.13          1.32         1.17 o                         
  -8  -4   5         10.74         11.75         2.09 o                         
  -7  -4   5         78.17         79.78         5.05 o                         
  -6  -4   5          0.18          0.17         0.49 o                         
  -5  -4   5         88.07         95.59         4.17 o                         
  -4  -4   5        214.83        220.67         5.16 o                         
  -3  -4   5        424.26        446.79         7.43 o                         
  -2  -4   5        532.72        542.52         9.17 o                         
  -1  -4   5          5.15          5.52         0.67 o                         
   0  -4   5        530.30        520.08         7.27 o                         
   1  -4   5         31.59         40.00         2.11 o                         
   2  -4   5        544.98        516.83         6.96 o                         
   3  -4   5        201.33        186.80         6.00 o                         
   4  -4   5        328.90        318.42        13.42 o                         
   5  -4   5        211.30        202.78        11.68 o                         
   6  -4   5        105.03         91.50         8.50 o                         
   7  -4   5         40.87         44.33         6.59 o                         
   8  -4   5          1.89          0.96         2.37 o                         
   9  -4   5          6.17         10.95         3.98 o                         
  10  -4   5         24.53         32.57         6.61 o                         
 -11  -3   5          8.85          9.38         3.59 o                         
 -10  -3   5          0.06         -1.77         1.77 o                         
  -9  -3   5          5.64          6.06         2.03 o                         
  -8  -3   5         20.99         23.54         2.83 o                         
  -7  -3   5          5.89          3.09         1.62 o                         
  -6  -3   5        145.97        147.38         6.09 o                         
  -5  -3   5          9.04          8.77         2.30 o                         
  -4  -3   5         11.79          8.71         0.96 o                         
  -3  -3   5        544.43        550.79         9.49 o                         
  -2  -3   5        122.70        136.23         3.71 o                         
  -1  -3   5        145.07        179.91         3.40 o                         
   0  -3   5          9.44         11.03         1.26 o                         
   1  -3   5         11.34         20.36         1.79 o                         
   2  -3   5        249.23        245.93         4.47 o                         
   3  -3   5        105.25        104.08         2.24 o                         
   4  -3   5         52.03         42.24         3.09 o                         
   5  -3   5          2.68          3.59         1.81 o                         
   6  -3   5          5.71          3.81         1.94 o                         
   7  -3   5          1.01         -2.08         2.08 o                         
   8  -3   5          4.92          5.22         2.10 o                         
   9  -3   5         14.12         18.48         4.55 o                         
  10  -3   5          0.04         -2.77         2.77 o                         
 -11  -2   5          1.77         -1.84         2.67 o                         
 -10  -2   5         25.91         25.49         5.44 o                         
  -9  -2   5         10.65         17.27         4.38 o                         
  -8  -2   5         19.91         17.70         3.94 o                         
  -7  -2   5         88.82         84.67         7.97 o                         
  -6  -2   5         36.87         44.88         5.34 o                         
  -5  -2   5         50.75         47.11         5.06 o                         
  -4  -2   5          6.28          8.60         1.24 o                         
  -3  -2   5         45.62         43.90         1.59 o                         
  -2  -2   5        997.53       1110.86        10.03 o                         
  -1  -2   5          1.50          7.40         0.49 o                         
   0  -2   5       3511.51       4000.69       142.94 o                         
   1  -2   5        605.15        589.74        14.87 o                         
   2  -2   5       1206.50       1226.04        26.72 o                         
   3  -2   5         32.25         39.14         1.51 o                         
   4  -2   5        115.82        103.16         7.14 o                         
   5  -2   5         32.66         32.53         4.45 o                         
   6  -2   5         84.19         75.57         7.36 o                         
   7  -2   5         11.77          9.48         2.92 o                         
   8  -2   5          6.66          8.52         3.18 o                         
   9  -2   5         44.15         50.74         7.40 o                         
  10  -2   5         14.09         17.44         5.04 o                         
  11  -2   5          0.54         -1.92         2.30 o                         
 -11  -1   5          5.90          5.89         2.83 o                         
 -10  -1   5          2.15          1.63         2.73 o                         
  -9  -1   5         26.37         21.82         4.77 o                         
  -8  -1   5          2.12          2.61         1.69 o                         
  -7  -1   5         69.64         72.98         7.44 o                         
  -6  -1   5          4.11          5.69         2.02 o                         
  -5  -1   5          0.20          1.49         1.06 o                         
  -4  -1   5        260.43        251.27         5.31 o                         
  -3  -1   5          0.04          0.32         0.29 o                         
  -2  -1   5         22.47         38.19         1.28 o                         
  -1  -1   5        744.11        765.63         9.11 o                         
   0  -1   5         15.32         17.99         0.92 o                         
   1  -1   5       1118.28       1077.32        20.65 o                         
   2  -1   5          8.86         12.34         1.24 o                         
   3  -1   5          1.75          2.63         0.70 o                         
   4  -1   5         13.66         12.21         2.32 o                         
   5  -1   5          0.30          0.58         0.53 o                         
   6  -1   5        259.83        228.59        10.27 o                         
   7  -1   5         20.43         23.61         4.40 o                         
   8  -1   5         24.38         20.11         4.40 o                         
   9  -1   5          0.12          1.22         1.37 o                         
  10  -1   5         44.14         51.98         7.71 o                         
  11  -1   5          1.23          0.80         1.53 o                         
 -10   0   5         16.19         16.35         4.57 o                         
  -9   0   5          2.69          1.55         1.81 o                         
  -8   0   5          1.03          2.35         1.55 o                         
  -7   0   5          4.56          6.16         2.02 o                         
  -6   0   5          0.42          1.71         1.00 o                         
  -5   0   5        384.43        368.61        14.25 o                         
  -4   0   5          2.83          3.12         1.43 o                         
  -3   0   5         38.17         43.18         2.29 o                         
  -2   0   5         73.92         72.33         1.75 o                         
  -1   0   5        180.38        180.90         2.06 o                         
   0   0   5        108.23        112.00         2.50 o                         
   1   0   5          6.16          6.40         1.24 o                         
   2   0   5       1261.06       1395.74        14.59 o                         
   3   0   5        148.84        127.11         4.25 o                         
   4   0   5        426.55        409.94        11.01 o                         
   5   0   5         46.87         39.56         2.73 o                         
   6   0   5         53.35         46.80         3.77 o                         
   7   0   5         18.95         18.63         4.24 o                         
   8   0   5         24.55         20.80         3.81 o                         
   9   0   5         27.11         31.71         5.77 o                         
  10   0   5          3.10          4.26         1.75 o                         
  11   0   5          0.20          1.43         2.47 o                         
 -10   1   5          4.60          3.02         2.61 o                         
  -9   1   5         12.99         16.35         4.55 o                         
  -8   1   5         26.15         25.61         5.08 o                         
  -7   1   5         44.48         50.29         6.26 o                         
  -6   1   5        218.54        213.38        11.97 o                         
  -5   1   5        150.50        145.23         9.12 o                         
  -4   1   5        210.74        228.12        10.36 o                         
  -3   1   5          6.43          3.67         0.74 o                         
  -2   1   5         28.48         30.47         1.26 o                         
  -1   1   5          0.88          1.42         0.41 o                         
   0   1   5         37.52         38.72         1.32 o                         
   1   1   5        160.58        162.28         4.55 o                         
   2   1   5        208.04        180.53         4.00 o                         
   3   1   5        408.20        393.24        17.31 o                         
   4   1   5        277.03        261.20         4.63 o                         
   5   1   5        166.75        164.51         7.80 o                         
   6   1   5          2.83          3.76         1.08 o                         
   7   1   5         32.85         32.77         4.93 o                         
   8   1   5         26.62         23.55         4.55 o                         
   9   1   5         16.93         22.92         4.79 o                         
  10   1   5          3.37          4.36         2.47 o                         
  11   1   5          8.38         13.81         4.18 o                         
 -10   2   5          2.45          1.75         2.57 o                         
  -9   2   5          6.96          7.69         3.59 o                         
  -8   2   5         65.02         66.07         8.10 o                         
  -7   2   5          7.61          7.14         2.28 o                         
  -6   2   5        170.40        172.41        11.03 o                         
  -5   2   5         99.19         87.48         7.22 o                         
  -4   2   5         38.82         36.97         4.18 o                         
  -3   2   5        129.54        132.82         7.16 o                         
  -2   2   5          1.68          2.89         0.49 o                         
  -1   2   5       2181.30       2261.15         9.71 o                         
   0   2   5        740.77        729.27         5.39 o                         
   1   2   5        502.77        465.36         7.43 o                         
   2   2   5        324.22        314.17         4.63 o                         
   3   2   5        356.74        369.38         6.11 o                         
   4   2   5        244.72        292.27         4.68 o                         
   5   2   5         12.55         21.15         3.39 o                         
   6   2   5          6.83          4.93         2.10 o                         
   7   2   5         98.42         91.05         8.01 o                         
   8   2   5         34.94         32.20         5.16 o                         
   9   2   5         15.96         19.76         4.51 o                         
  10   2   5          4.00          6.75         3.14 o                         
  11   2   5         18.24         25.25         5.79 o                         
  12   2   5          0.00         -1.77         2.30 o                         
 -10   3   5          0.22          3.16         2.12 o                         
  -9   3   5         17.42         18.54         4.71 o                         
  -8   3   5          4.13          6.59         2.90 o                         
  -7   3   5         81.08         84.89         8.52 o                         
  -6   3   5          6.20          6.55         2.18 o                         
  -5   3   5         42.01         36.89         4.79 o                         
  -4   3   5        102.43        103.94         7.26 o                         
  -3   3   5          9.95         15.45         1.45 o                         
  -2   3   5       2092.95       2205.52        19.98 o                         
  -1   3   5        158.02        189.55         2.78 o                         
   0   3   5       2957.90       2977.29        32.69 o                         
   1   3   5          2.92          7.38         0.59 o                         
   2   3   5       2252.42       2364.39        35.98 o                         
   3   3   5        143.39        148.35         2.92 o                         
   4   3   5        137.17        137.00         3.81 o                         
   5   3   5         86.66        105.10         7.01 o                         
   6   3   5          5.30          9.30         2.45 o                         
   7   3   5         27.87         30.02         4.51 o                         
   8   3   5         44.74         44.62         6.08 o                         
   9   3   5          6.24          6.32         2.77 o                         
  10   3   5          7.62         13.46         4.34 o                         
  11   3   5          1.11          1.65         1.86 o                         
  12   3   5          2.95          3.43         2.77 o                         
  -9   4   5          0.25          3.65         2.28 o                         
  -8   4   5          0.95         -2.14         2.14 o                         
  -7   4   5         15.20         18.76         2.57 o                         
  -6   4   5          6.44          1.65         2.22 o                         
  -5   4   5         13.39         16.10         1.83 o                         
  -4   4   5         11.48          9.59         1.30 o                         
  -3   4   5          5.35          5.08         0.92 o                         
  -2   4   5        445.01        420.63         6.84 o                         
  -1   4   5        673.44        732.84         6.47 o                         
   0   4   5        103.90        106.20         1.89 o                         
   1   4   5         30.10         32.02         1.20 o                         
   2   4   5         58.67         51.39         1.94 o                         
   3   4   5          0.79          0.89         0.32 o                         
   4   4   5        272.79        299.06         4.70 o                         
   5   4   5          0.31          0.90         0.41 o                         
   6   4   5          9.55         14.21         3.02 o                         
   7   4   5        113.12        110.08         8.42 o                         
   8   4   5          7.70          7.26         2.35 o                         
   9   4   5          0.47         -0.12         1.43 o                         
  10   4   5          4.28          0.98         1.55 o                         
  11   4   5          3.17          3.10         1.86 o                         
  12   4   5          2.66          0.98         2.10 o                         
  -9   5   5          2.47          2.72         1.57 o                         
  -8   5   5         18.08         18.45         3.01 o                         
  -7   5   5         15.87         19.76         2.97 o                         
  -6   5   5         14.39         15.37         1.97 o                         
  -5   5   5        121.45        123.66         5.01 o                         
  -4   5   5        102.37        114.11         4.51 o                         
  -3   5   5        488.83        493.97         7.92 o                         
  -2   5   5        179.93        191.28         4.02 o                         
  -1   5   5        519.55        467.63         6.12 o                         
   0   5   5        736.59        702.54         7.30 o                         
   1   5   5          5.96          6.74         0.66 o                         
   2   5   5       1222.50       1119.51         7.43 o                         
   3   5   5        114.11        106.87         3.08 o                         
   4   5   5        253.22        241.82         5.24 o                         
   5   5   5        355.17        372.79         7.82 o                         
   6   5   5        170.87        181.18         9.67 o                         
   7   5   5         41.20         40.01         5.00 o                         
   8   5   5          0.26          0.98         1.53 o                         
   9   5   5         12.11         11.75         3.39 o                         
  10   5   5         20.04         25.96         5.34 o                         
  11   5   5          1.11          1.14         1.90 o                         
  12   5   5          8.11          5.57         2.94 o                         
  -9   6   5          0.27         -1.35         1.35 o                         
  -8   6   5         12.08         17.51         5.34 o                         
  -7   6   5          2.71          5.47         1.82 o                         
  -6   6   5         44.55         47.84         3.38 o                         
  -5   6   5         25.81         27.63         2.45 o                         
  -4   6   5         93.32         91.50         4.16 o                         
  -3   6   5        207.57        222.65         5.49 o                         
  -2   6   5        715.69        665.09         8.92 o                         
  -1   6   5        198.71        191.53         4.21 o                         
   0   6   5         16.92         21.34         1.26 o                         
   1   6   5        290.35        304.59        12.24 o                         
   2   6   5         59.42         59.36         1.76 o                         
   3   6   5        264.72        259.21         3.98 o                         
   4   6   5        339.30        362.90         8.10 o                         
   5   6   5          3.37          4.64         1.09 o                         
   6   6   5        285.60        285.43        11.87 o                         
   7   6   5         18.69         17.76         3.32 o                         
   8   6   5         88.05         86.01         7.85 o                         
   9   6   5          5.43          6.85         2.83 o                         
  10   6   5          0.25         -1.59         1.59 o                         
  11   6   5         14.69         20.98         5.02 o                         
  12   6   5          0.78         -0.35         1.81 o                         
  -8   7   5          0.05          1.81         1.13 o                         
  -7   7   5          1.02          1.45         1.12 o                         
  -6   7   5         29.97         37.43         3.97 o                         
  -5   7   5          2.14          2.90         0.78 o                         
  -4   7   5         24.10         26.65         2.29 o                         
  -3   7   5          0.54          0.66         0.71 o                         
  -2   7   5         49.78         44.03         2.74 o                         
  -1   7   5         10.80          8.85         0.98 o                         
   0   7   5          0.65          1.48         0.62 o                         
   1   7   5         88.68         88.00         5.06 o                         
   2   7   5         53.30         46.10         3.05 o                         
   3   7   5        115.73        108.54         2.51 o                         
   4   7   5        203.82        185.89         3.70 o                         
   5   7   5        146.12        141.48         7.13 o                         
   6   7   5          9.29         12.09         1.90 o                         
   7   7   5          1.69         -0.67         1.06 o                         
   8   7   5         13.03         11.75         3.06 o                         
   9   7   5          3.08          2.94         2.04 o                         
  10   7   5          1.67          4.47         2.53 o                         
  11   7   5          7.54          2.77         1.53 o                         
  12   7   5          0.07         -2.26         2.63 o                         
  -8   8   5          0.12         -1.81         1.81 o                         
  -7   8   5          4.68          6.40         1.67 o                         
  -6   8   5         27.78         38.00         4.17 o                         
  -5   8   5         21.79         23.39         2.95 o                         
  -4   8   5         72.37         70.38         5.39 o                         
  -3   8   5          8.24         11.33         1.67 o                         
  -2   8   5         70.75         70.79         3.56 o                         
  -1   8   5          4.50          3.62         0.78 o                         
   0   8   5        149.40        137.66         5.72 o                         
   1   8   5        252.71        147.01        10.75 o                         
   2   8   5         18.29         20.19         1.90 o                         
   3   8   5        314.27        320.89         8.55 o                         
   4   8   5          4.05          5.03         0.89 o                         
   5   8   5        238.29        246.96         9.79 o                         
   6   8   5         28.24         35.58         3.07 o                         
   7   8   5         19.32         16.52         2.87 o                         
   8   8   5         24.13         23.99         2.98 o                         
   9   8   5          0.01         -0.54         0.98 o                         
  10   8   5         53.93         60.09         5.31 o                         
  11   8   5          1.80          1.52         1.33 o                         
  12   8   5          7.75          8.71         3.69 o                         
  -7   9   5          4.27          2.57         1.65 o                         
  -6   9   5          0.72         -0.18         1.71 o                         
  -5   9   5         28.93         30.24         5.49 o                         
  -4   9   5          0.81          0.26         1.05 o                         
  -3   9   5          1.17          0.20         0.78 o                         
  -2   9   5         13.07         15.50         1.79 o                         
  -1   9   5         25.81         22.56         2.15 o                         
   0   9   5         77.75         78.41         5.29 o                         
   1   9   5          5.23          4.63         1.98 o                         
   2   9   5         91.03         91.80         5.02 o                         
   3   9   5         50.12         51.36         3.77 o                         
   4   9   5        203.25        207.86         7.58 o                         
   5   9   5          4.75          6.72         0.94 o                         
   6   9   5          1.89          2.33         0.68 o                         
   7   9   5         36.18         36.54         3.28 o                         
   8   9   5          4.05          6.50         1.49 o                         
   9   9   5         17.26         21.53         5.06 o                         
  10   9   5          7.42          9.50         3.22 o                         
  11   9   5          1.52         -0.61         2.10 o                         
  -5  10   5          2.85          3.83         2.12 o                         
  -4  10   5          0.76          1.79         2.39 o                         
  -3  10   5          3.62          4.10         1.65 o                         
  -2  10   5         20.19         22.99         3.36 o                         
  -1  10   5          5.20          5.99         1.70 o                         
   0  10   5         38.71         33.96         3.76 o                         
   1  10   5          1.44         -0.20         1.79 o                         
   2  10   5         90.63         92.79         5.53 o                         
   3  10   5          1.00          2.52         0.86 o                         
   4  10   5         15.93         20.64         4.92 o                         
   5  10   5         11.00         10.77         1.95 o                         
   6  10   5          0.80          7.10         2.61 o                         
   7  10   5         58.37         64.21         7.95 o                         
   8  10   5          3.69          5.42         2.79 o                         
   9  10   5         24.06         24.88         5.40 o                         
  10  10   5          0.67          0.43         1.92 o                         
  -4  11   5          0.07         -2.26         2.37 o                         
  -3  11   5         31.42         38.54         6.20 o                         
  -2  11   5          0.06          1.31         2.77 o                         
  -1  11   5         24.49         23.46         3.65 o                         
   0  11   5          1.89          2.45         1.75 o                         
   1  11   5         23.51         22.27         4.10 o                         
   2  11   5         78.61         79.46         7.08 o                         
   3  11   5         27.85         28.57         6.54 o                         
   4  11   5          9.08          8.35         2.32 o                         
   5  11   5          7.50          6.83         2.53 o                         
   6  11   5         61.43         77.96         9.07 o                         
   7  11   5         20.52         20.98         4.96 o                         
   8  11   5         22.05         20.15         5.02 o                         
   9  11   5          5.09          2.26         1.90 o                         
  -3  12   5          0.67         -0.73         1.55 o                         
  -2  12   5         10.68         10.66         4.08 o                         
  -1  12   5          2.46          2.74         1.69 o                         
   0  12   5          5.39          6.46         3.04 o                         
   1  12   5         14.78         10.94         4.27 o                         
   2  12   5          1.86          0.44         2.94 o                         
   3  12   5         16.24         13.40         2.36 o                         
   4  12   5          1.69          1.22         1.44 o                         
   5  12   5          4.10          4.18         1.39 o                         
   6  12   5         12.29         10.14         3.12 o                         
   7  12   5          2.63          4.59         3.20 o                         
   8  12   5          9.74         14.66         5.06 o                         
  -2  13   5          1.76          0.33         1.96 o                         
  -1  13   5          0.24         -0.33         2.35 o                         
   0  13   5          0.02         -2.30         2.77 o                         
   1  13   5          0.36         -0.82         1.04 o                         
   2  13   5          6.87          6.01         1.87 o                         
   3  13   5          0.20          0.88         0.95 o                         
   4  13   5          2.47          2.49         1.22 o                         
   5  13   5          1.15         -0.78         1.26 o                         
   6  13   5          1.47          1.49         2.43 o                         
   7  13   5          4.53          5.67         3.55 o                         
   0  14   5          3.62          0.24         2.04 o                         
   1  14   5          0.24         -2.71         2.71 o                         
   2  14   5          0.56          4.08         2.59 o                         
   3  14   5          1.73          2.45         1.98 o                         
   4  14   5          0.24          0.08         1.45 o                         
   5  14   5          4.99          0.84         1.49 o                         
   6  14   5          0.16         -1.55         2.12 o                         
   0 -12   6          2.08          0.35         1.45 o                         
  -5 -11   6          0.39          0.94         1.49 o                         
  -4 -11   6         11.03         13.78         2.85 o                         
  -3 -11   6          0.21          0.97         3.12 o                         
  -2 -11   6          2.94          2.50         3.26 o                         
  -1 -11   6          3.68          0.40         1.07 o                         
   0 -11   6          0.05         -0.71         1.36 o                         
   1 -11   6          9.98          6.51         3.08 o                         
   2 -11   6          0.00         -0.67         1.35 o                         
  -7 -10   6          4.16          2.49         1.82 o                         
  -6 -10   6          3.77          4.71         1.72 o                         
  -5 -10   6         11.69         11.68         2.60 o                         
  -4 -10   6         10.67         15.56         3.10 o                         
  -3 -10   6          9.57         13.62         2.82 o                         
  -2 -10   6          4.84          6.05         2.00 o                         
  -1 -10   6          1.75         -0.49         1.01 o                         
   0 -10   6          7.03          6.97         1.90 o                         
   1 -10   6          0.48          1.79         1.98 o                         
   2 -10   6          0.22          2.71         2.30 o                         
   3 -10   6          0.49          0.04         1.75 o                         
   4 -10   6          0.61         -1.75         1.92 o                         
  -8  -9   6          0.01         -0.37         2.30 o                         
  -7  -9   6         12.44         14.95         4.75 o                         
  -6  -9   6          1.69          2.49         1.87 o                         
  -5  -9   6         70.95         98.39         7.19 o                         
  -4  -9   6          0.01         -1.83         1.83 o                         
  -3  -9   6         18.06         23.61         3.42 o                         
  -2  -9   6          1.46          2.93         1.91 o                         
  -1  -9   6          1.01         -0.57         1.34 o                         
   0  -9   6         24.28         22.85         3.25 o                         
   1  -9   6          0.03         -0.10         1.41 o                         
   2  -9   6          0.08         -0.31         1.26 o                         
   3  -9   6         13.33         14.19         3.96 o                         
   4  -9   6          5.00         -0.55         1.73 o                         
   5  -9   6          1.25          2.75         2.32 o                         
  -9  -8   6          5.18          5.51         2.01 o                         
  -8  -8   6         13.77          6.05         7.67 o                         
  -7  -8   6         17.36         16.40         2.73 o                         
  -6  -8   6         40.74         45.00         4.04 o                         
  -5  -8   6         32.27         36.26         4.24 o                         
  -4  -8   6         14.99         15.48         1.92 o                         
  -3  -8   6         53.11         61.10         5.20 o                         
  -2  -8   6          0.02          0.04         0.60 o                         
  -1  -8   6         74.06         73.23         3.29 o                         
   0  -8   6         16.57         16.29         1.98 o                         
   1  -8   6         41.09         43.48         3.02 o                         
   2  -8   6         35.62         35.87         3.50 o                         
   3  -8   6          1.83         -0.80         0.89 o                         
   4  -8   6         21.81         16.90         3.04 o                         
   5  -8   6         11.45          9.21         2.39 o                         
   6  -8   6          0.99         -1.61         1.61 o                         
 -10  -7   6          8.29          2.56         4.33 o                         
  -9  -7   6          0.39          0.19         1.57 o                         
  -8  -7   6         23.73         21.05         3.07 o                         
  -7  -7   6          1.65          1.62         1.18 o                         
  -6  -7   6         44.36         49.24         3.61 o                         
  -5  -7   6          3.10          2.37         1.27 o                         
  -4  -7   6         30.63         30.30         2.97 o                         
  -3  -7   6         29.36         33.19         2.57 o                         
  -2  -7   6          8.58          8.09         0.89 o                         
  -1  -7   6        117.79        136.30         5.48 o                         
   0  -7   6          2.55          1.48         0.65 o                         
   1  -7   6        101.38        102.01         5.52 o                         
   2  -7   6          1.48          0.68         0.91 o                         
   3  -7   6         11.93          7.01         1.74 o                         
   4  -7   6          0.74          1.11         1.98 o                         
   5  -7   6          2.31          0.96         1.31 o                         
   6  -7   6          2.40          1.81         2.61 o                         
   7  -7   6         18.10         18.50         4.65 o                         
   8  -7   6          7.45          8.08         3.22 o                         
 -10  -6   6          7.98         13.34         4.16 o                         
  -9  -6   6         33.85         28.83         3.65 o                         
  -8  -6   6          9.83         10.33         2.00 o                         
  -7  -6   6         18.52         16.78         2.60 o                         
  -6  -6   6         16.66         16.18         5.09 o                         
  -5  -6   6          3.89          1.62         1.28 o                         
  -4  -6   6         53.46         56.01         5.14 o                         
  -3  -6   6         52.89         54.50         3.69 o                         
  -2  -6   6         80.96         84.75         3.71 o                         
  -1  -6   6        354.02        375.56        10.53 o                         
   0  -6   6         49.41         43.98         2.63 o                         
   1  -6   6        445.00        458.38        10.47 o                         
   2  -6   6         29.84         29.69         2.37 o                         
   3  -6   6         73.90         75.98         6.75 o                         
   4  -6   6          6.47          6.57         2.45 o                         
   5  -6   6          0.49          0.10         1.59 o                         
   6  -6   6         41.46         43.17         6.38 o                         
   7  -6   6          4.97          3.28         1.63 o                         
   8  -6   6          9.95          7.36         3.18 o                         
   9  -6   6          0.02         -1.53         2.35 o                         
 -10  -5   6         12.91          8.59         3.85 o                         
  -9  -5   6          0.54          1.37         1.22 o                         
  -8  -5   6          1.62          1.78         1.28 o                         
  -7  -5   6          7.26         13.42         2.33 o                         
  -6  -5   6         32.58         23.48         2.73 o                         
  -5  -5   6          2.88          4.27         0.96 o                         
  -4  -5   6        100.44        101.59         5.16 o                         
  -3  -5   6          3.40          2.44         0.89 o                         
  -2  -5   6        587.43        581.95        20.95 o                         
  -1  -5   6         15.44         14.52         1.81 o                         
   0  -5   6       1220.80       1160.33        62.24 o                         
   1  -5   6          9.86          8.00         1.14 o                         
   2  -5   6        206.16        199.87         6.55 o                         
   3  -5   6         30.92         33.19         1.52 o                         
   4  -5   6          2.45          2.10         1.41 o                         
   5  -5   6         21.71         23.33         4.49 o                         
   6  -5   6          1.06         -0.20         1.75 o                         
   7  -5   6         38.15         37.62         6.20 o                         
   8  -5   6          0.02          1.41         2.16 o                         
   9  -5   6          0.18         -1.37         1.37 o                         
 -10  -4   6          1.00          1.90         2.53 o                         
  -9  -4   6          0.77         -0.41         0.88 o                         
  -8  -4   6          2.19          2.31         0.92 o                         
  -7  -4   6         32.07         34.74         3.33 o                         
  -6  -4   6          4.81          1.92         0.91 o                         
  -5  -4   6         37.12         38.74         2.22 o                         
  -4  -4   6         31.08         26.59         1.64 o                         
  -3  -4   6         58.36         54.72         3.58 o                         
  -2  -4   6          3.13          2.87         0.86 o                         
  -1  -4   6        173.20        164.32         3.76 o                         
   0  -4   6        228.10        219.39         6.27 o                         
   1  -4   6         24.84         19.19         2.65 o                         
   2  -4   6          2.01          1.60         0.44 o                         
   3  -4   6        204.49        212.39         3.66 o                         
   4  -4   6         26.60         27.37         2.62 o                         
   5  -4   6        231.18        241.64        12.95 o                         
   6  -4   6         55.72         71.35         7.69 o                         
   7  -4   6         15.75         17.13         3.81 o                         
   8  -4   6          0.06         -0.80         2.30 o                         
   9  -4   6          9.94          5.73         2.39 o                         
  10  -4   6          0.64          3.79         3.12 o                         
 -10  -3   6          2.14          3.71         3.10 o                         
  -9  -3   6          1.99          2.93         1.23 o                         
  -8  -3   6         15.12         16.52         2.48 o                         
  -7  -3   6          1.68          4.10         1.17 o                         
  -6  -3   6          0.34          0.08         0.69 o                         
  -5  -3   6          5.55          5.54         1.00 o                         
  -4  -3   6        113.34        115.87         3.33 o                         
  -3  -3   6         29.88         26.67         2.41 o                         
  -2  -3   6          0.03          0.60         0.39 o                         
  -1  -3   6        210.32        200.60         6.14 o                         
   0  -3   6        109.98        106.65         4.04 o                         
   1  -3   6         28.52         33.31         2.45 o                         
   2  -3   6        357.50        380.09         6.53 o                         
   3  -3   6         33.54         33.54         1.45 o                         
   4  -3   6        371.31        366.79         9.25 o                         
   5  -3   6          2.11          3.45         1.92 o                         
   6  -3   6         95.68        100.35         8.83 o                         
   7  -3   6         14.79         14.48         3.69 o                         
   8  -3   6          4.18          4.73         2.45 o                         
   9  -3   6          3.35          1.79         1.73 o                         
  10  -3   6          1.89          1.94         2.69 o                         
 -10  -2   6          9.18          9.24         4.08 o                         
  -9  -2   6          5.44          8.87         3.53 o                         
  -8  -2   6          4.24          3.24         2.19 o                         
  -7  -2   6          0.51          2.94         1.17 o                         
  -6  -2   6          0.83         -0.37         1.31 o                         
  -5  -2   6        341.89        340.44        13.81 o                         
  -4  -2   6        107.59        107.59         3.80 o                         
  -3  -2   6         26.28         22.69         1.41 o                         
  -2  -2   6          0.57          0.37         0.41 o                         
  -1  -2   6        142.40        148.42         3.54 o                         
   0  -2   6         11.63         12.41         1.47 o                         
   1  -2   6         12.98          8.91         1.25 o                         
   2  -2   6        149.53        164.42         5.05 o                         
   3  -2   6          0.88          1.68         0.55 o                         
   4  -2   6        174.59        181.04         9.71 o                         
   5  -2   6          0.40         -0.51         1.20 o                         
   6  -2   6         29.15         30.06         4.89 o                         
   7  -2   6         18.11         17.41         4.06 o                         
   8  -2   6          0.63          2.55         2.22 o                         
   9  -2   6         20.24         20.23         5.08 o                         
  10  -2   6          1.12          0.12         2.08 o                         
 -10  -1   6          1.91          3.04         2.35 o                         
  -9  -1   6          9.60          6.34         2.69 o                         
  -8  -1   6          1.45         -0.63         2.02 o                         
  -7  -1   6          8.43          3.55         1.90 o                         
  -6  -1   6         51.23         53.49         6.08 o                         
  -5  -1   6          3.55          3.91         1.01 o                         
  -4  -1   6        320.33        336.02         7.02 o                         
  -3  -1   6        101.92         97.40         3.03 o                         
  -2  -1   6          0.22          1.09         0.49 o                         
  -1  -1   6          0.02          0.54         0.26 o                         
   0  -1   6        306.54        272.40         3.63 o                         
   1  -1   6       1141.71       1247.13        19.64 o                         
   2  -1   6          1.63          2.76         0.59 o                         
   3  -1   6        271.35        274.99         6.49 o                         
   4  -1   6         59.30         60.28         5.55 o                         
   5  -1   6        690.30        622.77        19.17 o                         
   6  -1   6         68.68         69.68         7.01 o                         
   7  -1   6         47.53         54.36         6.61 o                         
   8  -1   6         37.22         40.38         6.20 o                         
   9  -1   6          3.26          6.87         3.51 o                         
  10  -1   6         19.70         21.04         5.16 o                         
  11  -1   6          4.90         12.01         3.57 o                         
 -10   0   6          8.98          8.79         3.57 o                         
  -9   0   6          3.34          3.47         2.45 o                         
  -8   0   6          0.01         -1.37         1.55 o                         
  -7   0   6          6.15          5.38         2.26 o                         
  -6   0   6         39.16         39.62         5.38 o                         
  -5   0   6        100.15        100.35         7.81 o                         
  -4   0   6        101.56        109.87         7.42 o                         
  -3   0   6         34.90         40.20         1.12 o                         
  -2   0   6         42.09         53.67         2.36 o                         
  -1   0   6         54.76         53.10         1.27 o                         
   0   0   6        126.36        117.27         2.85 o                         
   1   0   6         56.44         68.35         4.81 o                         
   2   0   6         14.18         12.57         1.43 o                         
   3   0   6         17.97         20.08         1.88 o                         
   4   0   6        302.76        279.53        11.40 o                         
   5   0   6         76.32         63.95         3.63 o                         
   6   0   6        130.54        102.94         6.68 o                         
   7   0   6          8.40          6.14         1.64 o                         
   8   0   6         16.58         13.76         3.67 o                         
   9   0   6         25.61         30.08         5.40 o                         
  10   0   6          0.09         -0.45         1.67 o                         
  11   0   6          0.57         -0.14         1.57 o                         
 -10   1   6          1.70         -1.73         2.65 o                         
  -9   1   6          7.59         10.13         3.53 o                         
  -8   1   6         37.98         37.52         6.18 o                         
  -7   1   6          8.60          9.79         2.90 o                         
  -6   1   6          0.60          2.43         1.63 o                         
  -5   1   6         17.46         15.91         2.96 o                         
  -4   1   6          0.23         -0.86         1.14 o                         
  -3   1   6          0.60          3.08         0.56 o                         
  -2   1   6        138.48        133.94         3.09 o                         
  -1   1   6         59.64         70.95         2.13 o                         
   0   1   6         65.53         54.49         1.73 o                         
   1   1   6         11.73         17.23         2.40 o                         
   2   1   6        255.17        237.05         6.83 o                         
   3   1   6         18.43         18.51         1.47 o                         
   4   1   6         90.80         82.67         4.02 o                         
   5   1   6          2.98          0.32         0.79 o                         
   6   1   6         25.16         27.37         3.98 o                         
   7   1   6         28.01         20.25         3.77 o                         
   8   1   6         18.17         21.62         4.10 o                         
   9   1   6         30.82         28.61         5.34 o                         
  10   1   6          0.01          2.57         2.02 o                         
  11   1   6         10.54         10.95         4.06 o                         
 -10   2   6          0.93          2.45         1.65 o                         
  -9   2   6          7.87          7.65         3.30 o                         
  -8   2   6         23.34         24.29         5.02 o                         
  -7   2   6          0.01         -0.61         1.39 o                         
  -6   2   6         34.21         32.46         5.00 o                         
  -5   2   6          0.63         -1.86         1.86 o                         
  -4   2   6         36.98         36.05         2.64 o                         
  -3   2   6         12.63         10.36         1.31 o                         
  -2   2   6        127.33        138.86         3.02 o                         
  -1   2   6         87.51        117.50         2.11 o                         
   0   2   6         57.15         59.53         1.18 o                         
   1   2   6        128.56        113.74         3.35 o                         
   2   2   6         70.51         71.54         2.38 o                         
   3   2   6        309.74        311.44        24.76 o                         
   4   2   6          1.01          4.01         1.03 o                         
   5   2   6        103.88        102.16         3.70 o                         
   6   2   6         41.60         46.62         5.36 o                         
   7   2   6         68.67         60.36         6.44 o                         
   8   2   6         99.32         95.25         9.07 o                         
   9   2   6          0.03          1.96         1.43 o                         
  10   2   6          2.73          6.26         2.88 o                         
  11   2   6          9.41         14.80         4.45 o                         
  12   2   6          0.05          3.71         2.65 o                         
 -10   3   6          1.35          1.55         2.08 o                         
  -9   3   6         19.01         20.84         4.98 o                         
  -8   3   6          2.33          2.04         2.08 o                         
  -7   3   6          1.41          0.14         1.20 o                         
  -6   3   6         55.81         55.75         6.40 o                         
  -5   3   6          0.97          2.42         1.07 o                         
  -4   3   6         69.63         68.86         6.12 o                         
  -3   3   6         85.52         84.88         3.40 o                         
  -2   3   6          1.43          0.11         0.26 o                         
  -1   3   6          1.74          2.35         0.38 o                         
   0   3   6        432.78        455.08         4.80 o                         
   1   3   6        268.53        261.49         6.10 o                         
   2   3   6        410.79        484.25         6.97 o                         
   3   3   6         69.46         73.25         4.85 o                         
   4   3   6         15.04         15.62         1.31 o                         
   5   3   6        112.66        122.30         5.14 o                         
   6   3   6         23.46         29.36         4.16 o                         
   7   3   6         36.79         35.32         5.04 o                         
   8   3   6         22.08         14.29         3.51 o                         
   9   3   6          1.16          2.57         1.84 o                         
  10   3   6          6.91          5.87         2.43 o                         
  11   3   6          0.41          2.04         1.96 o                         
  12   3   6          2.80          0.84         1.57 o                         
  -9   4   6          5.68          3.02         2.10 o                         
  -8   4   6          0.01          0.61         1.58 o                         
  -7   4   6         84.11         97.08         5.02 o                         
  -6   4   6         26.30         26.45         2.49 o                         
  -5   4   6         93.05        106.92         4.65 o                         
  -4   4   6         12.44         13.51         1.58 o                         
  -3   4   6         76.99         61.65         2.62 o                         
  -2   4   6        287.99        253.57         4.81 o                         
  -1   4   6        106.19        113.11         2.43 o                         
   0   4   6        145.30        157.67         2.87 o                         
   1   4   6         10.99         21.22         1.11 o                         
   2   4   6        482.20        519.01         8.08 o                         
   3   4   6         19.97         25.98         1.33 o                         
   4   4   6          5.28          8.16         0.83 o                         
   5   4   6        160.06        163.94         4.37 o                         
   6   4   6          4.54          8.95         2.47 o                         
   7   4   6        113.07        117.11         8.89 o                         
   8   4   6          1.51          4.91         2.61 o                         
   9   4   6          2.44          3.12         1.96 o                         
  10   4   6         30.06         37.66         6.40 o                         
  11   4   6          1.94          2.49         1.79 o                         
  12   4   6          6.01          9.73         3.83 o                         
  -9   5   6          1.07         -1.59         2.32 o                         
  -8   5   6         19.20         17.09         2.95 o                         
  -7   5   6         22.20         26.57         2.71 o                         
  -6   5   6         13.25         14.06         1.87 o                         
  -5   5   6         39.00         45.13         3.12 o                         
  -4   5   6          9.18         11.03         1.43 o                         
  -3   5   6        173.48        178.73         4.16 o                         
  -2   5   6        224.89        207.83         4.19 o                         
  -1   5   6        137.85        128.37         9.49 o                         
   0   5   6        756.81        768.37        10.69 o                         
   1   5   6        605.59        598.25        10.66 o                         
   2   5   6         32.42         30.61         1.23 o                         
   3   5   6         22.03         22.32         1.52 o                         
   4   5   6        391.52        426.75         7.69 o                         
   5   5   6         33.90         27.81         2.23 o                         
   6   5   6        157.56        148.07         8.95 o                         
   7   5   6         11.75         16.25         3.36 o                         
   8   5   6          6.81          9.52         3.10 o                         
   9   5   6         78.99         89.38         8.99 o                         
  10   5   6          6.48          4.77         2.39 o                         
  11   5   6         11.19         10.09         3.34 o                         
  12   5   6          0.56          2.22         2.24 o                         
  -9   6   6          0.18          1.84         2.24 o                         
  -8   6   6         15.57         19.92         4.28 o                         
  -7   6   6          3.81          3.83         1.38 o                         
  -6   6   6         14.58         15.74         2.04 o                         
  -5   6   6         27.13         24.33         2.38 o                         
  -4   6   6          2.88          2.74         0.82 o                         
  -3   6   6        445.81        487.26         8.43 o                         
  -2   6   6        167.58        174.03         4.71 o                         
  -1   6   6        469.39        478.15         5.72 o                         
   0   6   6          6.09          4.64         0.61 o                         
   1   6   6        232.03        228.10         4.55 o                         
   2   6   6          0.21          0.76         0.33 o                         
   3   6   6        220.62        236.21         3.90 o                         
   4   6   6        200.10        217.88         5.06 o                         
   5   6   6         55.36         45.04         2.56 o                         
   6   6   6         76.20         73.33         6.18 o                         
   7   6   6          0.09          0.31         1.00 o                         
   8   6   6         53.16         50.96         6.10 o                         
   9   6   6         41.72         43.17         6.22 o                         
  10   6   6         11.35          8.59         2.75 o                         
  11   6   6          3.57          5.77         2.71 o                         
  12   6   6          0.04          0.77         1.61 o                         
  -8   7   6          0.01          0.53         1.15 o                         
  -7   7   6          0.22          1.88         1.56 o                         
  -6   7   6          3.13          2.63         2.37 o                         
  -5   7   6         32.73         33.92         2.84 o                         
  -4   7   6         45.36         45.99         3.12 o                         
  -3   7   6          4.08          5.87         1.03 o                         
  -2   7   6         14.21         16.11         1.54 o                         
  -1   7   6         39.14         40.35         2.08 o                         
   0   7   6        101.27         85.17         2.74 o                         
   1   7   6         27.39         22.97         3.22 o                         
   2   7   6        131.75        128.18         3.61 o                         
   3   7   6        127.33        131.78         2.96 o                         
   4   7   6         92.78         98.96         3.29 o                         
   5   7   6         52.57         48.83         3.42 o                         
   6   7   6         38.22         36.07         3.16 o                         
   7   7   6          0.47          1.55         1.00 o                         
   8   7   6         42.26         38.36         5.14 o                         
   9   7   6          3.01          1.43         1.96 o                         
  10   7   6          1.40          5.59         2.88 o                         
  11   7   6          0.89          1.55         1.88 o                         
  12   7   6          3.30          2.69         2.14 o                         
  -8   8   6          0.28          0.51         1.63 o                         
  -7   8   6          0.36          1.32         1.42 o                         
  -6   8   6         21.82         23.52         3.45 o                         
  -5   8   6          0.01         -0.24         0.92 o                         
  -4   8   6        157.18        187.94         7.94 o                         
  -3   8   6          0.20          0.32         0.91 o                         
  -2   8   6          3.16          4.36         1.21 o                         
  -1   8   6        354.49        346.79         7.36 o                         
   0   8   6         28.71         30.88         1.88 o                         
   1   8   6        799.49        826.71        12.10 o                         
   2   8   6         13.00          9.73         0.72 o                         
   3   8   6        335.06        354.38         5.81 o                         
   4   8   6          0.86          0.42         0.31 o                         
   5   8   6        216.34        213.39        11.01 o                         
   6   8   6         49.06         54.77         3.85 o                         
   7   8   6         26.59         26.71         2.99 o                         
   8   8   6          5.73          9.20         1.97 o                         
   9   8   6          3.29          1.88         1.01 o                         
  10   8   6         28.43         30.56         3.91 o                         
  11   8   6         14.10         15.10         3.00 o                         
  12   8   6          7.58          8.99         3.18 o                         
  -7   9   6          9.47         10.48         3.36 o                         
  -6   9   6          0.88         -2.75         2.75 o                         
  -5   9   6         49.85         53.41         7.63 o                         
  -4   9   6          0.27         -0.84         0.97 o                         
  -3   9   6          8.07         11.94         1.79 o                         
  -2   9   6         24.11         22.92         2.16 o                         
  -1   9   6          0.00         -0.57         0.57 o                         
   0   9   6        192.70        217.68         8.91 o                         
   1   9   6         11.20          8.67         2.88 o                         
   2   9   6         86.19         80.62         4.60 o                         
   3   9   6         25.74         19.05         2.19 o                         
   4   9   6         48.04         43.24         3.53 o                         
   5   9   6         56.84         63.46         3.47 o                         
   6   9   6          0.28          0.51         0.99 o                         
   7   9   6         42.66         39.41         3.48 o                         
   8   9   6          7.74          7.71         1.90 o                         
   9   9   6         19.22         25.29         5.32 o                         
  10   9   6         19.55         21.33         4.93 o                         
  11   9   6          6.62          6.85         3.22 o                         
  -6  10   6          5.71          5.69         2.77 o                         
  -5  10   6          0.04          0.27         1.81 o                         
  -4  10   6          0.76         -2.85         2.85 o                         
  -3  10   6          0.48          1.59         3.22 o                         
  -2  10   6         29.26         30.40         3.84 o                         
  -1  10   6          0.67         -0.40         1.39 o                         
   0  10   6         37.54         33.34         5.67 o                         
   1  10   6          0.07          3.43         2.73 o                         
   2  10   6         30.59         26.81         2.87 o                         
   3  10   6         22.22         21.30         2.21 o                         
   4  10   6          7.47          5.87         1.38 o                         
   5  10   6         33.17         36.98         3.46 o                         
   6  10   6         10.87          9.67         3.32 o                         
   7  10   6         25.09         19.84         4.45 o                         
   8  10   6          3.32          5.14         2.63 o                         
   9  10   6         25.86         21.66         4.96 o                         
  10  10   6          1.04          1.81         1.84 o                         
  -4  11   6          0.53          0.12         1.55 o                         
  -3  11   6         38.55         37.06         4.65 o                         
  -2  11   6          0.00          1.03         1.53 o                         
  -1  11   6         30.45         31.59         4.15 o                         
   0  11   6          1.44          2.18         2.37 o                         
   1  11   6         22.80         23.79         4.33 o                         
   2  11   6         36.88         32.89         4.22 o                         
   3  11   6          6.20          5.87         1.43 o                         
   4  11   6          6.67          6.53         1.42 o                         
   5  11   6         13.61         12.67         2.20 o                         
   6  11   6         39.81         39.56         6.65 o                         
   7  11   6         17.79         23.29         5.36 o                         
   8  11   6         15.76         10.91         3.55 o                         
   9  11   6          4.54          2.41         2.45 o                         
  -3  12   6          0.12         -1.59         1.59 o                         
  -2  12   6         14.38         16.31         3.11 o                         
  -1  12   6          0.02          0.00         2.63 o                         
   0  12   6          3.19          7.08         3.39 o                         
   1  12   6          2.97          3.15         2.95 o                         
   2  12   6          1.62          0.35         0.79 o                         
   3  12   6          0.15          0.39         1.19 o                         
   4  12   6         14.25         15.29         5.43 o                         
   5  12   6          1.28          1.64         2.99 o                         
   6  12   6         13.84         25.16         5.61 o                         
   7  12   6          2.57          0.51         2.18 o                         
   8  12   6         11.41          7.12         2.94 o                         
  -1  13   6          0.36          5.55         3.77 o                         
   0  13   6          0.38          4.93         2.96 o                         
   1  13   6          5.20         11.91         4.30 o                         
   2  13   6          2.15          1.59         1.65 o                         
   3  13   6          2.40         -1.08         2.35 o                         
   4  13   6          8.05         10.69         4.00 o                         
   5  13   6         11.24         12.09         3.98 o                         
   6  13   6          0.11         -2.45         2.45 o                         
   7  13   6          4.93          4.89         3.18 o                         
   1  14   6          0.26          2.12         2.90 o                         
   2  14   6          4.59         11.38         3.94 o                         
   3  14   6          2.05          4.83         2.67 o                         
   4  14   6          4.84          8.42         3.71 o                         
   5  14   6          2.59          3.32         2.51 o                         
   6  14   6          0.46          0.27         1.79 o                         
  -4 -11   7          4.84          6.97         2.22 o                         
  -3 -11   7          0.11          1.08         1.34 o                         
  -2 -11   7          3.61          4.46         2.06 o                         
  -1 -11   7          0.06         -0.51         1.35 o                         
   0 -11   7          0.12          3.25         1.81 o                         
   1 -11   7          3.11         -2.12         2.12 o                         
   2 -11   7          0.00         -2.18         2.43 o                         
  -6 -10   7          0.13          2.62         1.58 o                         
  -5 -10   7          1.04         -0.29         2.96 o                         
  -4 -10   7          2.70          4.20         1.89 o                         
  -3 -10   7          0.42         -0.92         1.38 o                         
  -2 -10   7          2.45          2.06         3.11 o                         
  -1 -10   7          0.03         -0.97         0.97 o                         
   0 -10   7          1.04          1.85         0.90 o                         
   1 -10   7          2.02         -0.96         1.96 o                         
   2 -10   7          0.09          2.12         2.08 o                         
   3 -10   7          1.96          2.88         2.63 o                         
  -7  -9   7          2.83          5.12         3.10 o                         
  -6  -9   7          5.57          6.97         2.02 o                         
  -5  -9   7         17.19         16.62         3.00 o                         
  -4  -9   7          3.19          3.47         1.72 o                         
  -3  -9   7          5.28          4.38         1.67 o                         
  -2  -9   7          2.63          2.10         3.40 o                         
  -1  -9   7          0.91          1.18         0.85 o                         
   0  -9   7         10.31         10.68         1.82 o                         
   1  -9   7          0.81         -2.02         2.02 o                         
   2  -9   7          0.15         -2.39         2.39 o                         
   3  -9   7          7.89          6.57         2.67 o                         
   4  -9   7          1.47          4.08         3.30 o                         
   5  -9   7          0.71          0.37         2.67 o                         
  -8  -8   7         11.72         18.21         4.87 o                         
  -7  -8   7         22.22         31.30         6.46 o                         
  -6  -8   7         15.12         15.78         3.52 o                         
  -5  -8   7         31.51         29.79         2.81 o                         
  -4  -8   7         13.53          9.37         1.85 o                         
  -3  -8   7         33.31         42.39         5.05 o                         
  -2  -8   7          4.89          5.34         1.16 o                         
  -1  -8   7         11.17          9.29         1.25 o                         
   0  -8   7         20.20         18.87         2.00 o                         
   1  -8   7          2.37          2.32         1.10 o                         
   2  -8   7         27.22         30.11         3.35 o                         
   3  -8   7          0.80          1.86         2.26 o                         
   4  -8   7         18.23         24.71         3.53 o                         
   5  -8   7          2.35          1.36         3.47 o                         
   6  -8   7          0.43          1.88         2.59 o                         
  -9  -7   7          6.00          4.20         2.26 o                         
  -8  -7   7          8.04         12.31         3.52 o                         
  -7  -7   7          1.86          3.51         2.18 o                         
  -6  -7   7         45.17         56.96        10.20 o                         
  -5  -7   7          5.49          7.92         1.66 o                         
  -4  -7   7         15.72         15.41         3.71 o                         
  -3  -7   7          4.29          5.25         1.36 o                         
  -2  -7   7          5.12          8.40         2.57 o                         
  -1  -7   7         60.95         61.71         3.52 o                         
   0  -7   7         17.36         15.49         1.75 o                         
   1  -7   7          3.18          3.38         0.99 o                         
   2  -7   7          6.19         10.86         1.64 o                         
   3  -7   7         17.36         17.33         2.85 o                         
   4  -7   7          1.37          2.99         1.17 o                         
   5  -7   7          3.36          6.44         3.08 o                         
   6  -7   7          3.95          8.08         3.26 o                         
   7  -7   7          0.85          3.41         2.67 o                         
   8  -7   7          6.55          5.49         3.30 o                         
 -10  -6   7          1.28          0.06         1.65 o                         
  -9  -6   7          2.02          2.26         2.24 o                         
  -8  -6   7         28.79         21.04         3.04 o                         
  -7  -6   7          7.27          7.18         1.78 o                         
  -6  -6   7         37.98         33.48         4.71 o                         
  -5  -6   7          3.72          2.71         1.19 o                         
  -4  -6   7         32.37         30.02         5.40 o                         
  -3  -6   7         63.74         64.38         4.26 o                         
  -2  -6   7         98.14        105.64         5.32 o                         
  -1  -6   7         64.86         61.39         7.04 o                         
   0  -6   7          7.65          6.03         1.13 o                         
   1  -6   7          0.44          0.70         0.61 o                         
   2  -6   7         24.62         27.07         2.32 o                         
   3  -6   7         22.73         18.43         3.81 o                         
   4  -6   7          1.56          0.96         1.35 o                         
   5  -6   7          2.63          1.28         1.47 o                         
   6  -6   7         21.75         23.86         4.79 o                         
   7  -6   7          0.13          0.39         2.02 o                         
   8  -6   7          1.83          3.94         2.71 o                         
   9  -6   7          1.48         -0.49         2.18 o                         
 -10  -5   7          2.16         -2.35         2.35 o                         
  -9  -5   7         11.13          5.49         2.39 o                         
  -8  -5   7          0.15          1.46         1.07 o                         
  -7  -5   7         83.74         94.94         5.90 o                         
  -6  -5   7          1.88          0.77         1.54 o                         
  -5  -5   7         12.33         11.40         1.96 o                         
  -4  -5   7         64.65         69.13         4.47 o                         
  -3  -5   7         23.61         20.21         1.59 o                         
  -2  -5   7        404.26        432.37        15.80 o                         
  -1  -5   7          2.69          3.43         1.55 o                         
   0  -5   7          0.31          0.08         0.59 o                         
   1  -5   7         17.63         17.53         1.73 o                         
   2  -5   7         17.08         13.87         1.82 o                         
   3  -5   7        123.44        129.53         3.66 o                         
   4  -5   7         32.75         24.98         4.22 o                         
   5  -5   7         11.73         14.82         3.71 o                         
   6  -5   7          8.22          7.83         2.35 o                         
   7  -5   7         31.39         37.89         6.42 o                         
   8  -5   7          2.99          4.16         3.08 o                         
   9  -5   7          2.27          5.71         3.12 o                         
 -10  -4   7          1.98          3.39         2.28 o                         
  -9  -4   7          1.38          1.51         1.45 o                         
  -8  -4   7          9.72          8.71         1.75 o                         
  -7  -4   7          1.01          0.85         1.68 o                         
  -6  -4   7         17.02         15.01         2.29 o                         
  -5  -4   7         15.33         16.84         2.57 o                         
  -4  -4   7         98.19        100.67         4.05 o                         
  -3  -4   7        124.28        126.76         4.07 o                         
  -2  -4   7        119.38        119.22         3.52 o                         
  -1  -4   7          0.56          0.77         0.51 o                         
   0  -4   7         40.23         47.18         4.61 o                         
   1  -4   7         16.99         19.64         2.88 o                         
   2  -4   7         69.10         68.82         3.81 o                         
   3  -4   7         35.97         32.76         1.57 o                         
   4  -4   7          3.77          5.51         1.28 o                         
   5  -4   7          5.23          5.10         2.08 o                         
   6  -4   7          0.00          0.35         2.04 o                         
   7  -4   7          0.75          0.04         1.57 o                         
   8  -4   7          0.01         -0.43         2.08 o                         
   9  -4   7          1.51          3.32         2.75 o                         
  10  -4   7          0.07          3.77         3.24 o                         
 -10  -3   7          5.01          5.71         3.39 o                         
  -9  -3   7          0.56          5.12         3.10 o                         
  -8  -3   7          3.84          2.20         2.52 o                         
  -7  -3   7          8.13         10.16         1.75 o                         
  -6  -3   7          0.23         -0.30         1.11 o                         
  -5  -3   7        216.33        227.30         4.95 o                         
  -4  -3   7          4.40          3.11         0.86 o                         
  -3  -3   7        191.58        198.58         5.15 o                         
  -2  -3   7        106.94        120.53         2.93 o                         
  -1  -3   7        171.50        162.01         5.65 o                         
   0  -3   7        468.71        457.49        11.54 o                         
   1  -3   7         44.54         45.41         4.24 o                         
   2  -3   7        169.81        165.13         3.87 o                         
   3  -3   7         17.64         18.94         1.21 o                         
   4  -3   7         55.73         49.25         3.40 o                         
   5  -3   7        190.72        173.54        11.09 o                         
   6  -3   7         65.17         64.70         7.12 o                         
   7  -3   7         20.73         18.92         4.34 o                         
   8  -3   7          9.03         12.34         4.02 o                         
   9  -3   7          4.68          4.69         2.51 o                         
  10  -3   7          2.01          1.61         1.84 o                         
 -10  -2   7          0.03          2.67         1.94 o                         
  -9  -2   7         11.60         10.05         3.41 o                         
  -8  -2   7          0.72          2.57         2.12 o                         
  -7  -2   7          1.77          1.70         1.06 o                         
  -6  -2   7         49.76         50.71         6.14 o                         
  -5  -2   7          9.44         10.24         1.26 o                         
  -4  -2   7        184.01        191.14         5.08 o                         
  -3  -2   7         11.21         11.87         1.26 o                         
  -2  -2   7          0.47          1.07         0.39 o                         
  -1  -2   7        989.12       1013.80        23.77 o                         
   0  -2   7         31.66         33.38         3.47 o                         
   1  -2   7        129.47        134.36         7.14 o                         
   2  -2   7         76.22         83.14         3.94 o                         
   3  -2   7         84.40         75.78         3.61 o                         
   4  -2   7        438.62        420.12         6.42 o                         
   5  -2   7        260.72        248.56        12.81 o                         
   6  -2   7         11.81          8.40         3.04 o                         
   7  -2   7         12.63         11.28         3.14 o                         
   8  -2   7          4.09          4.61         2.00 o                         
   9  -2   7          0.01         -1.67         1.88 o                         
  10  -2   7          0.38          0.24         2.65 o                         
 -10  -1   7          2.10          7.91         3.63 o                         
  -9  -1   7          0.32          1.45         1.75 o                         
  -8  -1   7          2.99          3.41         2.41 o                         
  -7  -1   7          2.99          2.11         1.33 o                         
  -6  -1   7          2.08          3.77         1.75 o                         
  -5  -1   7        241.97        250.97         6.73 o                         
  -4  -1   7          0.92          0.87         0.39 o                         
  -3  -1   7         30.54         33.59         2.68 o                         
  -2  -1   7          0.04         -0.10         0.40 o                         
  -1  -1   7         14.63         18.41         1.29 o                         
   0  -1   7        192.10        203.65         4.56 o                         
   1  -1   7         18.65         15.05         1.31 o                         
   2  -1   7        282.76        312.38         7.56 o                         
   3  -1   7        189.87        184.61         5.81 o                         
   4  -1   7         19.99         20.27         3.18 o                         
   5  -1   7        132.17        130.75         9.07 o                         
   6  -1   7         16.10         10.93         2.96 o                         
   7  -1   7         20.09         15.21         3.49 o                         
   8  -1   7         14.23         17.56         4.04 o                         
   9  -1   7          0.31         -2.35         2.35 o                         
  10  -1   7         14.72         17.80         4.61 o                         
  11  -1   7          3.81          9.36         4.34 o                         
 -10   0   7          1.45          1.20         1.51 o                         
  -9   0   7          7.10          8.48         3.49 o                         
  -8   0   7          0.00         -1.02         1.53 o                         
  -7   0   7          4.98          2.32         1.86 o                         
  -6   0   7         24.23         25.82         4.49 o                         
  -5   0   7        107.55        113.71         4.23 o                         
  -4   0   7        277.98        273.46         6.29 o                         
  -3   0   7        266.91        283.67         9.76 o                         
  -2   0   7          0.74          1.48         0.52 o                         
  -1   0   7         83.96         90.94         2.43 o                         
   0   0   7         37.97         41.15         1.82 o                         
   1   0   7       1026.60       1124.82        21.13 o                         
   2   0   7          6.15          6.60         1.11 o                         
   3   0   7        570.76        594.31        10.63 o                         
   4   0   7        383.59        382.10        13.74 o                         
   5   0   7         43.26         34.16         3.23 o                         
   6   0   7         13.44         11.24         2.91 o                         
   7   0   7          0.49         -0.18         2.10 o                         
   8   0   7         42.37         37.19         6.00 o                         
   9   0   7         35.47         36.64         6.14 o                         
  10   0   7          0.98          2.32         2.63 o                         
  11   0   7          2.81          1.10         1.61 o                         
 -10   1   7          7.94          1.65         2.18 o                         
  -9   1   7          1.75          3.02         2.08 o                         
  -8   1   7         34.38         39.93         6.28 o                         
  -7   1   7          4.87          5.00         2.10 o                         
  -6   1   7         32.39         33.14         5.00 o                         
  -5   1   7          0.94          1.68         0.72 o                         
  -4   1   7         42.78         34.47         2.27 o                         
  -3   1   7        122.68        126.43         4.68 o                         
  -2   1   7         63.99         74.06         2.92 o                         
  -1   1   7         71.75         77.67         2.25 o                         
   0   1   7        122.71        115.20         3.25 o                         
   1   1   7         35.40         37.54         1.75 o                         
   2   1   7         85.15         98.48         4.23 o                         
   3   1   7         27.12         33.83         2.09 o                         
   4   1   7         53.53         43.49         4.68 o                         
   5   1   7          0.39          0.27         0.42 o                         
   6   1   7        272.03        259.79        12.93 o                         
   7   1   7        253.80        262.79        14.13 o                         
   8   1   7          3.26          4.61         2.71 o                         
   9   1   7         25.73         23.57         4.71 o                         
  10   1   7          0.14         -1.47         1.47 o                         
  11   1   7          9.61         16.58         5.00 o                         
  -9   2   7         17.13         20.35         5.14 o                         
  -8   2   7         10.42          6.53         2.14 o                         
  -7   2   7          0.46          0.47         1.22 o                         
  -6   2   7        101.72         94.41        13.93 o                         
  -5   2   7        135.90        132.57         9.34 o                         
  -4   2   7        212.31        213.87         6.32 o                         
  -3   2   7        131.11        131.85         3.65 o                         
  -2   2   7        268.55        295.94         6.80 o                         
  -1   2   7         94.07         84.53         2.32 o                         
   0   2   7        487.97        514.04         8.09 o                         
   1   2   7        266.66        266.87        10.86 o                         
   2   2   7          1.29          0.89         0.78 o                         
   3   2   7         47.02         53.32         3.23 o                         
   4   2   7          2.81          2.43         1.31 o                         
   5   2   7        160.75        163.69         7.37 o                         
   6   2   7        159.95        160.36        10.05 o                         
   7   2   7        162.01        173.52        11.42 o                         
   8   2   7        254.66        270.66        15.31 o                         
   9   2   7          0.13          1.00         1.55 o                         
  10   2   7          5.18          3.65         2.49 o                         
  11   2   7          9.66          9.73         3.20 o                         
  -9   3   7         11.19         19.43         5.04 o                         
  -8   3   7          1.49         -1.61         1.61 o                         
  -7   3   7         12.00         15.79         2.52 o                         
  -6   3   7         12.97         18.50         2.45 o                         
  -5   3   7         77.25         60.10         4.00 o                         
  -4   3   7         40.95         44.07         5.06 o                         
  -3   3   7         46.27         46.84         1.73 o                         
  -2   3   7         53.20         49.53         2.17 o                         
  -1   3   7          4.79          5.08         0.62 o                         
   0   3   7        370.36        357.90         4.78 o                         
   1   3   7         74.28         78.52         3.04 o                         
   2   3   7        229.61        250.69         6.82 o                         
   3   3   7         18.39         16.25         2.37 o                         
   4   3   7         13.81         12.15         2.41 o                         
   5   3   7         25.50         24.61         2.11 o                         
   6   3   7         35.46         40.05         4.85 o                         
   7   3   7         78.32         72.45         7.26 o                         
   8   3   7          4.05          3.98         2.63 o                         
   9   3   7          0.38          4.12         2.69 o                         
  10   3   7          4.26          2.65         2.28 o                         
  11   3   7          0.10         -1.26         2.04 o                         
  12   3   7          0.88         -0.06         1.81 o                         
  -9   4   7          5.84          3.26         2.61 o                         
  -8   4   7          0.11          1.46         1.16 o                         
  -7   4   7         83.89         97.16         5.09 o                         
  -6   4   7          0.97          2.08         0.83 o                         
  -5   4   7         17.52         18.25         1.97 o                         
  -4   4   7         15.18         18.04         1.90 o                         
  -3   4   7         78.46         79.70         2.98 o                         
  -2   4   7        415.87        443.24         8.14 o                         
  -1   4   7          1.25          2.61         0.81 o                         
   0   4   7        883.63        922.27         7.82 o                         
   1   4   7         15.34         17.73         1.07 o                         
   2   4   7        697.32        744.39         9.25 o                         
   3   4   7         89.76         89.54         2.47 o                         
   4   4   7         23.56         25.15         1.78 o                         
   5   4   7         13.81         12.20         1.21 o                         
   6   4   7         28.79         26.59         3.15 o                         
   7   4   7         46.55         42.01         5.42 o                         
   8   4   7         11.55         11.91         2.96 o                         
   9   4   7          3.81          1.51         1.59 o                         
  10   4   7         39.22         50.59         7.36 o                         
  11   4   7          0.66          2.12         2.67 o                         
  12   4   7          7.96          7.95         3.04 o                         
  -9   5   7          0.62         -0.63         1.79 o                         
  -8   5   7         16.11         18.50         3.09 o                         
  -7   5   7          4.76          6.68         1.41 o                         
  -6   5   7         13.50         13.65         1.88 o                         
  -5   5   7         17.26         19.99         2.17 o                         
  -4   5   7         19.41         18.26         1.96 o                         
  -3   5   7        125.02        121.35         3.43 o                         
  -2   5   7          8.24         10.05         0.94 o                         
  -1   5   7        248.25        246.59         4.86 o                         
   0   5   7         97.07         78.57         5.71 o                         
   1   5   7        943.50        949.77        20.44 o                         
   2   5   7          6.23          5.11         0.75 o                         
   3   5   7          3.22          3.06         0.71 o                         
   4   5   7         77.66         66.13         2.83 o                         
   5   5   7         61.25         49.02         3.40 o                         
   6   5   7          0.36          0.88         1.00 o                         
   7   5   7         42.98         48.90         5.83 o                         
   8   5   7         10.00         12.99         3.43 o                         
   9   5   7        101.36        100.10         9.56 o                         
  10   5   7          0.00          1.33         1.71 o                         
  11   5   7          2.76         -0.59         1.77 o                         
  12   5   7          0.69          3.16         2.73 o                         
  -8   6   7          7.31          9.79         3.47 o                         
  -7   6   7          1.75          4.55         1.84 o                         
  -6   6   7          0.14          0.68         0.78 o                         
  -5   6   7         31.57         37.65         2.97 o                         
  -4   6   7          3.64          4.43         1.06 o                         
  -3   6   7         43.00         45.45         2.65 o                         
  -2   6   7          2.82          2.60         0.73 o                         
  -1   6   7        179.36        180.94         3.99 o                         
   0   6   7          0.51          0.39         0.47 o                         
   1   6   7         39.97         35.50         1.78 o                         
   2   6   7         13.73         11.32         0.82 o                         
   3   6   7          5.77          8.22         1.00 o                         
   4   6   7        255.21        243.06         7.05 o                         
   5   6   7         94.39         89.79         4.19 o                         
   6   6   7        120.13        126.47         8.32 o                         
   7   6   7          7.82         10.18         2.69 o                         
   8   6   7         22.85         28.49         4.75 o                         
   9   6   7         22.68         20.84         4.28 o                         
  10   6   7          1.12         -2.43         2.43 o                         
  11   6   7          0.12         -0.98         2.16 o                         
  12   6   7          4.11          2.49         2.41 o                         
  -8   7   7          0.04         -0.22         1.47 o                         
  -7   7   7          0.84          0.31         3.24 o                         
  -6   7   7         26.79         31.22         3.68 o                         
  -5   7   7         45.79         51.62         3.55 o                         
  -4   7   7         99.02        107.63         4.90 o                         
  -3   7   7         53.95         52.51         2.96 o                         
  -2   7   7        103.08        104.58         3.93 o                         
  -1   7   7        267.53        283.88         6.08 o                         
   0   7   7        255.44        217.39         9.84 o                         
   1   7   7          2.98          0.64         0.61 o                         
   2   7   7         41.92         32.16         2.46 o                         
   3   7   7        110.25        117.26         3.03 o                         
   4   7   7        189.87        182.06         6.07 o                         
   5   7   7         72.78         71.58         4.21 o                         
   6   7   7         45.54         51.35         3.90 o                         
   7   7   7          1.75          1.14         0.98 o                         
   8   7   7         38.78         39.56         5.49 o                         
   9   7   7          0.01         -2.18         2.18 o                         
  10   7   7          0.16          4.91         2.96 o                         
  11   7   7         10.20          9.38         3.22 o                         
  12   7   7          3.86          1.71         1.92 o                         
  -7   8   7          0.02         -0.73         3.01 o                         
  -6   8   7         28.06         31.79         3.79 o                         
  -5   8   7         14.85         20.13         4.08 o                         
  -4   8   7        100.66        134.53         6.80 o                         
  -3   8   7         28.96         30.94         2.73 o                         
  -2   8   7         47.27         43.62         2.96 o                         
  -1   8   7         17.34         12.82         1.51 o                         
   0   8   7         34.69         26.78         1.86 o                         
   1   8   7         15.19         10.21         1.62 o                         
   2   8   7          8.38          6.36         0.85 o                         
   3   8   7        201.23        209.06         7.62 o                         
   4   8   7          2.23          2.18         0.59 o                         
   5   8   7        207.54        218.12         7.32 o                         
   6   8   7          6.65          5.47         1.41 o                         
   7   8   7          6.59          7.59         1.61 o                         
   8   8   7          6.70          9.33         2.05 o                         
   9   8   7          0.06          0.12         1.22 o                         
  10   8   7          8.42         11.77         3.81 o                         
  11   8   7         15.24         12.38         4.06 o                         
  12   8   7          5.54          4.79         2.24 o                         
  -7   9   7          7.41          6.20         2.90 o                         
  -6   9   7          0.00         -1.08         1.57 o                         
  -5   9   7         38.87         33.83         5.77 o                         
  -4   9   7          0.96          1.38         1.37 o                         
  -3   9   7          0.59         -0.87         0.87 o                         
  -2   9   7          7.37          5.83         1.20 o                         
  -1   9   7          8.23          8.55         1.25 o                         
   0   9   7         10.35          8.94         3.56 o                         
   1   9   7         52.69         50.26         3.98 o                         
   2   9   7        136.42        124.95         7.41 o                         
   3   9   7         43.11         38.81         1.95 o                         
   4   9   7        176.16        190.61         5.48 o                         
   5   9   7          2.55          1.50         0.58 o                         
   6   9   7          4.90          7.05         1.55 o                         
   7   9   7          5.73          5.45         2.92 o                         
   8   9   7          2.10          1.84         1.09 o                         
   9   9   7          1.01         -1.88         1.88 o                         
  10   9   7         12.60          9.83         3.22 o                         
  -5  10   7          1.42          6.20         2.73 o                         
  -4  10   7          0.12         -1.24         1.31 o                         
  -3  10   7          0.36         -0.84         2.90 o                         
  -2  10   7         21.56         24.43         7.06 o                         
  -1  10   7          0.03         -1.13         1.14 o                         
   0  10   7         34.73         31.18         5.81 o                         
   1  10   7          9.39          5.85         1.55 o                         
   2  10   7         49.08         46.12         5.96 o                         
   3  10   7          7.32          8.09         1.37 o                         
   4  10   7          1.26          2.69         2.10 o                         
   5  10   7          0.63         -1.26         1.26 o                         
   6  10   7          0.08          2.67         2.06 o                         
   7  10   7         10.85         18.84         4.38 o                         
   8  10   7          7.19          4.83         2.71 o                         
   9  10   7         11.65         14.07         4.34 o                         
  10  10   7          0.10         -0.71         2.49 o                         
  -4  11   7          0.11         -2.26         2.26 o                         
  -3  11   7         26.43         33.04         5.05 o                         
  -2  11   7          0.78         -0.55         1.13 o                         
  -1  11   7         15.70         12.21         3.59 o                         
   0  11   7          7.28          2.85         2.02 o                         
   1  11   7         38.02         36.71         8.62 o                         
   2  11   7          9.98          7.80         3.17 o                         
   3  11   7          1.58          0.89         2.01 o                         
   4  11   7          5.62          3.54         1.08 o                         
   5  11   7          8.73          8.94         1.71 o                         
   6  11   7         30.70         32.67         5.69 o                         
   7  11   7         10.08          9.67         3.32 o                         
   8  11   7         10.20         15.54         4.57 o                         
   9  11   7          2.94          5.71         2.57 o                         
  -2  12   7          4.73          2.81         1.35 o                         
  -1  12   7          1.96          9.24         3.61 o                         
   0  12   7          5.07         10.13         3.47 o                         
   1  12   7          3.31          0.82         2.30 o                         
   2  12   7          1.57          2.53         2.22 o                         
   3  12   7          2.95          4.20         2.02 o                         
   4  12   7         16.10         14.91         4.06 o                         
   5  12   7         17.62         18.58         4.83 o                         
   6  12   7          3.22          3.81         2.92 o                         
   7  12   7          4.96         10.52         3.71 o                         
   8  12   7          8.10          9.18         3.89 o                         
  -1  13   7          1.73          0.69         2.00 o                         
   0  13   7          0.86         -1.41         2.63 o                         
   1  13   7          0.58         -0.59         2.92 o                         
   2  13   7          1.84         -2.39         2.39 o                         
   3  13   7          4.74         12.34         3.89 o                         
   4  13   7          0.10         -1.67         1.88 o                         
   5  13   7          8.69          8.46         3.30 o                         
   6  13   7          2.06          5.14         2.49 o                         
   7  13   7          2.37          4.63         1.90 o                         
   2  14   7          2.01          2.79         2.22 o                         
   3  14   7          0.60          3.39         2.55 o                         
   4  14   7          9.11          5.57         2.83 o                         
   5  14   7          0.01         -3.65         3.65 o                         
  -3 -11   8          0.81          1.14         2.20 o                         
  -2 -11   8          6.78         13.97         4.59 o                         
   0 -11   8          0.08          2.06         2.26 o                         
   1 -11   8          1.91          3.24         2.45 o                         
  -5 -10   8          3.13          2.48         2.56 o                         
  -4 -10   8          8.28         14.15         3.12 o                         
  -3 -10   8          5.53          6.02         2.31 o                         
  -2 -10   8          0.00          0.95         1.28 o                         
  -1 -10   8          0.04          0.82         0.88 o                         
   0 -10   8          2.09          1.95         1.01 o                         
   1 -10   8          7.30          7.44         2.88 o                         
   2 -10   8          0.29         -2.22         2.22 o                         
   3 -10   8          4.22          2.32         1.47 o                         
  -6  -9   8          0.02         -1.43         1.43 o                         
  -5  -9   8         24.14         31.66         4.33 o                         
  -4  -9   8          0.20          1.37         2.05 o                         
  -3  -9   8         11.98         13.58         2.81 o                         
  -2  -9   8          0.01         -0.56         1.45 o                         
  -1  -9   8          2.24          2.00         1.14 o                         
   0  -9   8         18.96         21.14         3.23 o                         
   1  -9   8          2.81          4.55         2.47 o                         
   2  -9   8         10.35          8.42         2.81 o                         
   3  -9   8          4.75          3.08         2.08 o                         
   4  -9   8          1.13          0.63         1.81 o                         
  -7  -8   8          2.88          5.47         2.71 o                         
  -6  -8   8          6.27         10.72         2.53 o                         
  -5  -8   8         17.72         16.00         2.17 o                         
  -4  -8   8         14.09         12.37         1.96 o                         
  -3  -8   8         20.09         28.91         3.75 o                         
  -2  -8   8          0.07          0.42         0.73 o                         
  -1  -8   8          9.78         11.97         1.46 o                         
   0  -8   8         13.31         12.77         1.69 o                         
   1  -8   8         19.81         17.48         2.07 o                         
   2  -8   8         15.99         15.10         2.40 o                         
   3  -8   8          3.06          2.00         1.11 o                         
   4  -8   8          1.14          0.60         1.60 o                         
   5  -8   8          2.84          4.51         2.90 o                         
   6  -8   8          2.40         -1.35         2.81 o                         
  -9  -7   8          2.31          0.63         1.96 o                         
  -8  -7   8          3.21         -0.02         1.18 o                         
  -7  -7   8          5.42          4.69         1.96 o                         
  -6  -7   8         28.71         27.22         6.11 o                         
  -5  -7   8          0.01          0.39         1.76 o                         
  -4  -7   8         47.85         48.15         5.22 o                         
  -3  -7   8          4.04          7.72         1.70 o                         
  -2  -7   8          0.30          0.76         0.87 o                         
  -1  -7   8         44.06         47.61         2.74 o                         
   0  -7   8         32.40         30.85         2.74 o                         
   1  -7   8         22.47         19.62         2.11 o                         
   2  -7   8          0.10          1.12         0.99 o                         
   3  -7   8          8.47          5.97         1.70 o                         
   4  -7   8          0.29          0.98         1.29 o                         
   5  -7   8          0.11         -0.61         1.61 o                         
   6  -7   8          1.50          1.41         1.59 o                         
   7  -7   8          0.06          0.33         2.63 o                         
  -9  -6   8          0.02          1.33         2.04 o                         
  -8  -6   8         17.65         12.74         3.57 o                         
  -7  -6   8          1.03          1.37         1.90 o                         
  -6  -6   8         26.65         22.84         4.38 o                         
  -5  -6   8          1.53          3.55         1.38 o                         
  -4  -6   8         15.46         14.38         2.18 o                         
  -3  -6   8         22.97         21.18         2.58 o                         
  -2  -6   8          7.74         10.75         1.84 o                         
  -1  -6   8         14.67         14.57         1.56 o                         
   0  -6   8          5.91          5.95         0.98 o                         
   1  -6   8         23.46         26.25         2.32 o                         
   2  -6   8          0.93          1.29         0.79 o                         
   3  -6   8         11.65         12.17         3.04 o                         
   4  -6   8          6.39          6.87         2.06 o                         
   5  -6   8          0.33         -0.22         1.28 o                         
   6  -6   8          1.14         -0.55         1.55 o                         
   7  -6   8          1.06         -0.33         1.71 o                         
   8  -6   8          0.16          5.97         3.49 o                         
 -10  -5   8          1.01         -0.59         1.73 o                         
  -9  -5   8          7.86          4.40         2.08 o                         
  -8  -5   8         16.76         12.09         3.41 o                         
  -7  -5   8        104.23        109.83         6.49 o                         
  -6  -5   8          5.32          3.85         2.26 o                         
  -5  -5   8         17.20         18.97         2.64 o                         
  -4  -5   8         28.98         27.66         3.36 o                         
  -3  -5   8          3.01          0.38         0.72 o                         
  -2  -5   8        258.38        267.46        23.58 o                         
  -1  -5   8          4.05          3.77         1.03 o                         
   0  -5   8         62.96         65.31         5.73 o                         
   1  -5   8        147.68        153.63         7.82 o                         
   2  -5   8        191.01        194.58         7.09 o                         
   3  -5   8         79.89         87.21         3.36 o                         
   4  -5   8         15.54         10.99         3.02 o                         
   5  -5   8          9.26          7.46         3.14 o                         
   6  -5   8          8.93         12.72         3.59 o                         
   7  -5   8          7.71          7.91         2.88 o                         
   8  -5   8         13.00         16.60         4.65 o                         
   9  -5   8          0.81          1.33         1.55 o                         
 -10  -4   8          2.01         -0.47         1.63 o                         
  -9  -4   8         15.16          8.10         3.10 o                         
  -8  -4   8         44.28         36.01         6.00 o                         
  -7  -4   8          0.05         -1.59         1.59 o                         
  -6  -4   8         11.67         11.27         1.91 o                         
  -5  -4   8          7.05          4.47         1.98 o                         
  -4  -4   8         16.35         10.44         1.39 o                         
  -3  -4   8         21.26         21.35         1.66 o                         
  -2  -4   8         17.29         12.85         1.90 o                         
  -1  -4   8         12.48         10.40         1.80 o                         
   0  -4   8         56.89         63.74         3.09 o                         
   1  -4   8         46.07         37.54         4.32 o                         
   2  -4   8        294.64        319.83        12.99 o                         
   3  -4   8        165.38        162.22         3.53 o                         
   4  -4   8          0.92          1.10         1.00 o                         
   5  -4   8          1.99          2.00         1.67 o                         
   6  -4   8          2.92          1.43         1.39 o                         
   7  -4   8          6.67         11.22         3.22 o                         
   8  -4   8          4.47          4.40         2.14 o                         
   9  -4   8          3.92          2.00         1.92 o                         
 -10  -3   8          4.35          4.08         2.39 o                         
  -9  -3   8          0.75         -0.12         1.90 o                         
  -8  -3   8          0.93          0.86         1.45 o                         
  -7  -3   8          1.33          1.13         0.85 o                         
  -6  -3   8         33.09         32.16         3.06 o                         
  -5  -3   8        121.94        131.00         9.24 o                         
  -4  -3   8        146.72        148.64         5.62 o                         
  -3  -3   8        290.71        303.00         8.52 o                         
  -2  -3   8          4.59          5.34         0.60 o                         
  -1  -3   8         29.50         29.90         1.56 o                         
   0  -3   8         19.90         24.09         2.13 o                         
   1  -3   8        255.23        241.50        10.50 o                         
   2  -3   8          2.71          2.45         1.47 o                         
   3  -3   8          2.31          1.78         0.57 o                         
   4  -3   8         22.99         17.51         1.42 o                         
   5  -3   8        160.56        166.03        11.11 o                         
   6  -3   8         22.45         20.29         4.24 o                         
   7  -3   8         10.08         10.64         3.20 o                         
   8  -3   8          8.02         10.18         3.32 o                         
   9  -3   8          0.13          2.41         2.20 o                         
  10  -3   8          3.39          3.04         2.37 o                         
 -10  -2   8          2.44          6.91         3.59 o                         
  -9  -2   8          8.10          7.08         3.14 o                         
  -8  -2   8          0.49          1.71         2.14 o                         
  -7  -2   8          4.02          7.28         3.00 o                         
  -6  -2   8         94.87        101.82         8.71 o                         
  -5  -2   8         75.53         72.87         4.05 o                         
  -4  -2   8        183.90        186.14        10.36 o                         
  -3  -2   8          1.60          1.82         0.67 o                         
  -2  -2   8        111.01        112.94         2.91 o                         
  -1  -2   8          0.06          0.02         0.29 o                         
   0  -2   8        125.63        103.20        21.80 o                         
   1  -2   8         96.50         88.99         6.20 o                         
   2  -2   8         10.04         13.86         1.69 o                         
   3  -2   8          9.17          9.78         1.46 o                         
   4  -2   8        415.63        442.10         6.36 o                         
   5  -2   8        151.95        145.39         9.95 o                         
   6  -2   8        163.85        181.47        12.13 o                         
   7  -2   8         60.99         59.30         7.32 o                         
   8  -2   8         14.27         18.15         4.28 o                         
   9  -2   8          1.04          3.51         2.92 o                         
  10  -2   8          1.95          0.29         2.14 o                         
 -10  -1   8          1.32          0.61         1.81 o                         
  -9  -1   8          0.37          4.18         2.75 o                         
  -8  -1   8          0.15         -1.35         1.96 o                         
  -7  -1   8          0.27          1.20         1.37 o                         
  -6  -1   8          6.94         10.22         1.54 o                         
  -5  -1   8          0.04          0.62         0.52 o                         
  -4  -1   8          0.34          0.69         1.51 o                         
  -3  -1   8         31.04         26.94         2.45 o                         
  -2  -1   8          8.43         11.84         1.45 o                         
  -1  -1   8          1.11          0.30         0.43 o                         
   0  -1   8          5.24          3.75         0.68 o                         
   1  -1   8          5.93          7.14         1.00 o                         
   2  -1   8         20.01         14.26         1.90 o                         
   3  -1   8        103.00        105.06         5.44 o                         
   4  -1   8         73.22         66.09         3.78 o                         
   5  -1   8        193.81        180.73        10.89 o                         
   6  -1   8        111.46        112.09         9.09 o                         
   7  -1   8          6.39          5.77         2.51 o                         
   8  -1   8         40.83         38.23         5.95 o                         
   9  -1   8          5.59          9.44         3.51 o                         
  10  -1   8          1.94         -0.82         1.75 o                         
  -9   0   8          4.84         -1.35         1.98 o                         
  -8   0   8          9.61          6.81         2.83 o                         
  -7   0   8         20.25         24.08         4.75 o                         
  -6   0   8          8.43         11.47         1.10 o                         
  -5   0   8         44.80         46.06         4.59 o                         
  -4   0   8        145.47        146.33         9.22 o                         
  -3   0   8         86.74         94.39         6.89 o                         
  -2   0   8        256.22        243.26        12.07 o                         
  -1   0   8          4.67          5.21         0.54 o                         
   0   0   8         38.83         41.57         1.95 o                         
   1   0   8         41.82         53.15         4.26 o                         
   2   0   8         42.40         44.89         3.03 o                         
   3   0   8        332.76        352.40         8.76 o                         
   4   0   8        184.98        176.00         9.75 o                         
   5   0   8         11.47         15.05         3.18 o                         
   6   0   8         51.57         55.85         6.46 o                         
   7   0   8         23.81         29.79         4.96 o                         
   8   0   8         49.81         52.08         7.06 o                         
   9   0   8          9.13         12.24         3.69 o                         
  10   0   8         17.51         17.60         4.71 o                         
  11   0   8          1.42          3.22         3.18 o                         
  -9   1   8          0.05          0.63         2.22 o                         
  -8   1   8         33.90         30.38         5.67 o                         
  -7   1   8          8.73          6.95         2.59 o                         
  -6   1   8         67.58         67.01         7.95 o                         
  -5   1   8         41.21         46.27         1.86 o                         
  -4   1   8         27.07         30.61         1.75 o                         
  -3   1   8        129.52        141.70         8.65 o                         
  -2   1   8          5.97          5.54         0.86 o                         
  -1   1   8         20.22         15.97         1.37 o                         
   0   1   8        251.93        250.69         4.46 o                         
   1   1   8         52.70         51.91         1.90 o                         
   2   1   8        960.55        996.74        18.61 o                         
   3   1   8         71.27         80.06         4.17 o                         
   4   1   8        286.38        266.09        11.62 o                         
   5   1   8          0.03         -0.23         0.57 o                         
   6   1   8        143.74        126.49         9.28 o                         
   7   1   8        159.62        164.95        11.48 o                         
   8   1   8         71.66         75.63         8.24 o                         
   9   1   8         24.04         20.00         5.02 o                         
  10   1   8          6.11          8.03         3.83 o                         
  11   1   8         11.65         14.11         4.67 o                         
  -9   2   8         18.40         18.11         4.98 o                         
  -8   2   8          2.50          2.43         1.53 o                         
  -7   2   8          1.70          0.29         1.41 o                         
  -6   2   8         44.02         42.52         5.97 o                         
  -5   2   8         37.29         32.61         2.62 o                         
  -4   2   8          0.62          0.70         0.61 o                         
  -3   2   8         42.37         38.91         2.24 o                         
  -2   2   8         22.74         17.58         1.52 o                         
  -1   2   8         34.36         36.70         1.60 o                         
   0   2   8         25.22         26.28         1.09 o                         
   1   2   8         61.75         62.21         1.81 o                         
   2   2   8         42.11         39.54         2.90 o                         
   3   2   8        299.73        305.43         8.24 o                         
   4   2   8         43.76         46.05         4.77 o                         
   5   2   8          5.65          5.67         1.28 o                         
   6   2   8        229.34        233.63        12.54 o                         
   7   2   8          9.03         11.85         3.06 o                         
   8   2   8         67.38         69.66         7.93 o                         
   9   2   8          2.82          4.12         2.75 o                         
  10   2   8          0.61          3.79         3.02 o                         
  11   2   8          6.14         10.36         4.18 o                         
  -9   3   8          0.06         -2.32         2.94 o                         
  -8   3   8          6.20          8.12         2.59 o                         
  -7   3   8          4.42          3.26         2.32 o                         
  -6   3   8          6.45          9.18         1.94 o                         
  -5   3   8          1.24          2.49         1.98 o                         
  -4   3   8         40.80         35.02         1.96 o                         
  -3   3   8         18.22         16.24         1.53 o                         
  -2   3   8          4.65          4.25         0.76 o                         
  -1   3   8          0.75          0.25         0.71 o                         
   0   3   8          2.71          1.14         0.46 o                         
   1   3   8          1.75          0.37         0.63 o                         
   2   3   8         62.10         56.57         3.45 o                         
   3   3   8         23.45         22.93         2.21 o                         
   4   3   8        111.91        127.06         7.59 o                         
   5   3   8         30.72         27.17         5.41 o                         
   6   3   8        107.81         90.20        10.07 o                         
   7   3   8        128.16        136.54        10.13 o                         
   8   3   8          4.70          2.73         2.18 o                         
   9   3   8          5.74          5.02         2.32 o                         
  10   3   8         14.34         22.25         5.10 o                         
  11   3   8          0.04          0.69         2.18 o                         
  -9   4   8          5.26          3.41         3.12 o                         
  -8   4   8          6.32         10.14         2.52 o                         
  -7   4   8        130.29        165.20         6.70 o                         
  -6   4   8          0.64          1.01         1.72 o                         
  -5   4   8         10.33         13.15         1.65 o                         
  -4   4   8        180.88        176.25         5.89 o                         
  -3   4   8         38.31         30.93         1.74 o                         
  -2   4   8        229.34        242.12         6.75 o                         
  -1   4   8         21.27         27.34         1.60 o                         
   0   4   8         15.34         17.81         0.83 o                         
   1   4   8        442.73        454.91         5.62 o                         
   2   4   8         34.88         31.94         2.66 o                         
   3   4   8        265.78        242.20         9.65 o                         
   4   4   8         10.72          9.99         1.09 o                         
   5   4   8        111.07        119.40         5.54 o                         
   6   4   8          6.87          6.58         1.29 o                         
   7   4   8         73.42         66.56         6.81 o                         
   8   4   8         12.95         12.97         3.36 o                         
   9   4   8          0.99          0.88         1.61 o                         
  10   4   8         29.04         30.98         5.87 o                         
  11   4   8          0.12          3.16         2.12 o                         
  12   4   8          6.04          5.71         3.28 o                         
  -8   5   8         39.32         39.44         6.71 o                         
  -7   5   8          4.49          5.83         1.17 o                         
  -6   5   8         12.65         15.03         1.96 o                         
  -5   5   8         54.05         54.31         3.51 o                         
  -4   5   8          0.23          0.92         0.70 o                         
  -3   5   8        137.04        136.09         4.20 o                         
  -2   5   8         18.02         20.37         1.30 o                         
  -1   5   8         59.72         54.40         3.10 o                         
   0   5   8        208.24        199.98         6.64 o                         
   1   5   8          4.00          1.77         0.61 o                         
   2   5   8        422.03        433.20         7.58 o                         
   3   5   8          7.33         13.11         2.32 o                         
   4   5   8         67.55         79.88         5.15 o                         
   5   5   8         61.85         59.42         3.11 o                         
   6   5   8         19.56         14.68         1.76 o                         
   7   5   8         44.70         43.39         5.55 o                         
   8   5   8         11.42         14.07         3.34 o                         
   9   5   8         90.63         99.49         9.60 o                         
  10   5   8          2.66         -0.18         1.77 o                         
  11   5   8          3.50          4.06         1.53 o                         
  12   5   8          4.41          4.36         3.00 o                         
  -8   6   8          3.98          2.94         2.43 o                         
  -7   6   8          5.10          6.67         1.87 o                         
  -6   6   8          1.46          3.03         1.02 o                         
  -5   6   8         63.58         72.72         4.20 o                         
  -4   6   8          1.54          1.85         0.93 o                         
  -3   6   8         50.95         62.92         3.20 o                         
  -2   6   8          5.89          4.65         0.69 o                         
  -1   6   8        137.06        136.65         5.09 o                         
   0   6   8        170.59        152.25         5.07 o                         
   1   6   8        111.25        109.62         6.59 o                         
   2   6   8         16.83         19.20         1.90 o                         
   3   6   8         18.03         18.00         1.87 o                         
   4   6   8          0.32          1.72         0.98 o                         
   5   6   8        118.03        112.19         7.26 o                         
   6   6   8         68.95         59.56         8.32 o                         
   7   6   8          7.54         10.95         3.14 o                         
   8   6   8         15.73         15.95         3.94 o                         
   9   6   8         22.15         21.90         4.49 o                         
  10   6   8          0.05          4.98         2.92 o                         
  11   6   8          3.36          7.38         3.12 o                         
  12   6   8          0.40          2.43         2.28 o                         
  -8   7   8          0.12          4.26         2.59 o                         
  -7   7   8          3.64          3.48         1.44 o                         
  -6   7   8         52.09         58.27         5.08 o                         
  -5   7   8          9.11         12.73         1.83 o                         
  -4   7   8         57.99         63.17         3.84 o                         
  -3   7   8         53.85         52.04         3.01 o                         
  -2   7   8         29.17         34.49         2.33 o                         
  -1   7   8        364.29        376.35         9.75 o                         
   0   7   8         44.84         49.16         4.96 o                         
   1   7   8         95.79         98.84         9.81 o                         
   2   7   8         60.06         54.30         2.74 o                         
   3   7   8         13.68         13.47         1.79 o                         
   4   7   8        229.07        231.82         7.24 o                         
   5   7   8         43.87         45.12         3.42 o                         
   6   7   8         67.38         74.90         6.46 o                         
   7   7   8          0.17          1.33         1.04 o                         
   8   7   8         34.36         40.01         5.59 o                         
   9   7   8          0.01         -2.55         2.55 o                         
  10   7   8          0.02         -1.73         1.73 o                         
  11   7   8         14.76         16.09         4.45 o                         
  12   7   8          0.38         -1.71         2.41 o                         
  -7   8   8          0.47         -0.88         1.77 o                         
  -6   8   8         10.94         12.68         2.50 o                         
  -5   8   8         38.04         39.75         4.03 o                         
  -4   8   8          2.99          3.44         1.07 o                         
  -3   8   8          0.56         -0.09         0.80 o                         
  -2   8   8         46.70         44.94         3.08 o                         
  -1   8   8         11.71          7.92         1.63 o                         
   0   8   8         19.29         19.22         2.18 o                         
   1   8   8         23.96         19.25         2.87 o                         
   2   8   8         37.92         29.68         1.89 o                         
   3   8   8        112.42        106.41         5.46 o                         
   4   8   8          0.38          0.00         0.83 o                         
   5   8   8        142.16        159.35         6.51 o                         
   6   8   8          4.50          4.53         1.24 o                         
   7   8   8          0.05          0.21         0.62 o                         
   8   8   8          2.07          0.95         1.94 o                         
   9   8   8          0.49         -1.20         1.84 o                         
  10   8   8         10.46          5.71         2.24 o                         
  11   8   8          4.80          5.91         3.43 o                         
  -6   9   8          0.80          0.04         1.65 o                         
  -5   9   8          1.46          0.31         1.75 o                         
  -4   9   8          0.11         -0.46         1.27 o                         
  -3   9   8         15.56         22.44         2.38 o                         
  -2   9   8         23.60         26.12         2.47 o                         
  -1   9   8          0.02          2.03         1.06 o                         
   0   9   8          6.64          1.97         1.03 o                         
   1   9   8        288.49        276.11        18.11 o                         
   2   9   8         31.96         33.48         3.03 o                         
   3   9   8        139.46        141.12         5.13 o                         
   4   9   8         83.74         85.92         4.30 o                         
   5   9   8          1.76          2.20         0.81 o                         
   6   9   8         14.65         15.78         2.48 o                         
   7   9   8          5.85          7.19         1.65 o                         
   8   9   8          7.11          5.87         1.64 o                         
   9   9   8          0.26          1.45         1.43 o                         
  10   9   8          7.85          3.98         2.26 o                         
  -5  10   8          1.65         -0.69         1.26 o                         
  -4  10   8          2.46          3.61         1.96 o                         
  -3  10   8         22.48         15.52         2.94 o                         
  -2  10   8         11.10         13.35         3.87 o                         
  -1  10   8          3.19          9.20         3.55 o                         
   0  10   8         75.63         71.25         8.77 o                         
   1  10   8          2.67          2.84         1.44 o                         
   2  10   8        173.10        162.45        25.70 o                         
   3  10   8         14.56         14.05         1.91 o                         
   4  10   8          4.92          2.98         2.04 o                         
   5  10   8          0.31         -0.86         1.22 o                         
   6  10   8          3.06          2.81         1.90 o                         
   7  10   8         38.84         39.68         6.32 o                         
   8  10   8          0.59         -0.82         1.61 o                         
   9  10   8          7.94          4.65         2.32 o                         
  10  10   8          0.32          4.08         2.94 o                         
  -4  11   8          2.24         -0.20         1.31 o                         
  -3  11   8          9.30          9.87         2.57 o                         
  -2  11   8         10.83         11.62         2.88 o                         
  -1  11   8          0.70          1.20         2.41 o                         
   0  11   8          2.51          3.65         2.77 o                         
   1  11   8         51.06         53.08         7.83 o                         
   2  11   8          0.01          3.71         2.88 o                         
   3  11   8          7.37         14.87         4.18 o                         
   4  11   8          3.42          1.55         2.07 o                         
   5  11   8         22.88         28.00         5.44 o                         
   6  11   8         36.58         35.44         6.30 o                         
   7  11   8          4.36          3.39         2.45 o                         
   8  11   8         12.63          9.16         3.41 o                         
   9  11   8          0.86          3.79         2.83 o                         
  -2  12   8          0.15         -1.59         3.45 o                         
  -1  12   8          5.25          1.69         1.57 o                         
   0  12   8          3.55          2.26         2.16 o                         
   1  12   8          5.61          9.56         3.89 o                         
   2  12   8          3.88          5.55         2.43 o                         
   3  12   8          1.52         -0.47         1.94 o                         
   4  12   8          9.46          8.10         3.28 o                         
   5  12   8          8.13          8.88         2.39 o                         
   6  12   8          6.05         11.34         4.06 o                         
   7  12   8          9.62          6.69         3.71 o                         
   8  12   8          3.78          7.24         3.39 o                         
   0  13   8          8.88         10.95         4.67 o                         
   1  13   8          0.24         -2.08         2.08 o                         
   2  13   8          3.88          6.38         3.43 o                         
   3  13   8          1.53          3.79         2.39 o                         
   4  13   8          0.05         -3.43         3.43 o                         
   5  13   8          6.46         10.26         4.04 o                         
   6  13   8          1.02         -3.43         3.43 o                         
   7  13   8          2.32          6.69         3.16 o                         
  -2 -11   9          2.25          0.47         1.59 o                         
  -1 -11   9          1.25          4.81         3.39 o                         
  -4 -10   9          7.94         12.66         3.85 o                         
  -3 -10   9          3.03          1.75         4.00 o                         
  -2 -10   9          0.08         -0.61         1.44 o                         
  -1 -10   9          0.11          2.95         1.50 o                         
   0 -10   9          0.17         -0.97         0.97 o                         
   1 -10   9          3.95          1.61         2.72 o                         
   2 -10   9          0.01         -2.88         2.88 o                         
   3 -10   9          3.20          1.08         1.98 o                         
  -5  -9   9         10.35         11.82         2.54 o                         
  -4  -9   9          0.71          0.54         1.29 o                         
  -3  -9   9          0.59         -0.47         2.46 o                         
  -2  -9   9          0.04          0.06         1.00 o                         
  -1  -9   9         16.76         16.95         5.05 o                         
   0  -9   9         13.31         12.16         2.06 o                         
   1  -9   9          7.60          5.75         2.69 o                         
   2  -9   9          3.88          3.10         2.41 o                         
   3  -9   9          5.88          5.00         2.55 o                         
   4  -9   9          0.44          2.02         1.94 o                         
  -6  -8   9          2.21         11.93         3.75 o                         
  -5  -8   9          2.66          2.26         2.04 o                         
  -4  -8   9          0.08          0.85         0.98 o                         
  -3  -8   9          0.01         -1.00         1.00 o                         
  -2  -8   9         15.80         22.14         2.50 o                         
  -1  -8   9          6.88          7.29         1.21 o                         
   0  -8   9         16.51         16.07         2.36 o                         
   1  -8   9         10.83         14.15         1.95 o                         
   2  -8   9          1.65          2.59         1.09 o                         
   3  -8   9          0.03         -1.20         1.39 o                         
   4  -8   9          0.61         -2.20         2.20 o                         
   5  -8   9          0.84          0.37         1.57 o                         
  -8  -7   9          2.42          2.12         1.49 o                         
  -7  -7   9          1.93          2.47         1.90 o                         
  -6  -7   9         12.33         11.15         2.37 o                         
  -5  -7   9          5.11          3.90         1.44 o                         
  -4  -7   9          3.61          5.26         1.67 o                         
  -3  -7   9          9.35          8.58         2.06 o                         
  -2  -7   9          0.00         -0.82         0.82 o                         
  -1  -7   9         20.90         20.76         2.22 o                         
   0  -7   9          2.01          1.84         0.70 o                         
   1  -7   9          5.84          7.15         1.41 o                         
   2  -7   9          5.11          5.98         1.21 o                         
   3  -7   9         15.91         14.11         2.64 o                         
   4  -7   9         12.24         16.19         2.98 o                         
   5  -7   9          0.78          1.55         1.39 o                         
   6  -7   9          0.88         -2.71         2.81 o                         
   7  -7   9          5.22          3.96         3.14 o                         
  -9  -6   9          4.50          3.89         2.65 o                         
  -8  -6   9          5.02          5.20         2.37 o                         
  -7  -6   9          6.40          3.41         1.98 o                         
  -6  -6   9         29.38         18.64         3.79 o                         
  -5  -6   9          5.54          4.22         1.58 o                         
  -4  -6   9         37.90         42.47         5.04 o                         
  -3  -6   9          1.65          2.02         1.26 o                         
  -2  -6   9         17.88         21.96         4.26 o                         
  -1  -6   9          1.11          1.13         0.65 o                         
   0  -6   9          6.91          8.13         1.41 o                         
   1  -6   9         15.35         12.54         1.67 o                         
   2  -6   9         12.37         14.51         2.62 o                         
   3  -6   9          6.75          6.99         1.63 o                         
   4  -6   9         22.91         27.57         5.20 o                         
   5  -6   9          6.00          9.22         3.02 o                         
   6  -6   9          3.32          7.28         2.32 o                         
   7  -6   9          0.20         -0.08         2.67 o                         
   8  -6   9          5.42          6.38         3.81 o                         
  -9  -5   9          1.32          4.34         2.47 o                         
  -8  -5   9          0.20         -1.39         1.67 o                         
  -7  -5   9         29.74         32.53         5.30 o                         
  -6  -5   9          1.50          1.55         1.55 o                         
  -5  -5   9         27.11         27.03         3.24 o                         
  -4  -5   9          0.97          1.83         1.43 o                         
  -3  -5   9          0.01         -0.89         0.91 o                         
  -2  -5   9         32.86         33.78         3.86 o                         
  -1  -5   9          1.39          1.14         0.77 o                         
   0  -5   9         33.45         30.23         2.51 o                         
   1  -5   9         36.65         30.02         2.96 o                         
   2  -5   9         26.42         22.74         2.61 o                         
   3  -5   9          2.57          3.92         0.72 o                         
   4  -5   9          0.21          1.41         1.43 o                         
   5  -5   9          1.03         -0.63         1.53 o                         
   6  -5   9          3.28          3.24         1.94 o                         
   7  -5   9          4.10          6.42         2.90 o                         
   8  -5   9          4.29          3.92         1.43 o                         
  -9  -4   9          3.82          3.51         2.57 o                         
  -8  -4   9         10.18          8.95         3.34 o                         
  -7  -4   9         13.39          7.32         3.20 o                         
  -6  -4   9          3.17          5.14         1.63 o                         
  -5  -4   9         16.78         11.22         2.96 o                         
  -4  -4   9          3.25          4.48         1.29 o                         
  -3  -4   9         37.90         34.29         3.43 o                         
  -2  -4   9         22.13         24.35         2.65 o                         
  -1  -4   9        100.22         85.37         6.31 o                         
   0  -4   9        131.35        131.75         5.06 o                         
   1  -4   9        117.02        112.62         7.83 o                         
   2  -4   9         25.38         32.75         4.45 o                         
   3  -4   9         12.45         10.24         1.28 o                         
   4  -4   9          4.83          5.97         0.96 o                         
   5  -4   9          6.73          7.85         2.75 o                         
   6  -4   9          0.60          2.39         2.39 o                         
   7  -4   9          3.16          4.77         1.73 o                         
   8  -4   9          0.14          2.24         1.98 o                         
   9  -4   9          3.00          2.94         3.18 o                         
  -9  -3   9          0.05         -0.49         1.81 o                         
  -8  -3   9         11.67          8.05         2.73 o                         
  -7  -3   9          4.12          2.16         1.18 o                         
  -6  -3   9          0.10         -1.67         1.67 o                         
  -5  -3   9          0.03          2.10         1.04 o                         
  -4  -3   9         33.34         39.51         3.53 o                         
  -3  -3   9        115.65        124.11         4.13 o                         
  -2  -3   9          4.23          4.33         0.84 o                         
  -1  -3   9         52.81         55.42         3.01 o                         
   0  -3   9         19.01         20.01         3.52 o                         
   1  -3   9          4.73          5.34         1.86 o                         
   2  -3   9         17.18         18.88         2.20 o                         
   3  -3   9        120.97        114.00         3.44 o                         
   4  -3   9         19.35         16.89         1.41 o                         
   5  -3   9         30.23         27.26         4.65 o                         
   6  -3   9          6.48          2.73         1.79 o                         
   7  -3   9          0.00         -0.41         1.59 o                         
   8  -3   9          0.09          0.86         1.53 o                         
   9  -3   9          0.13         -1.90         2.51 o                         
  -9  -2   9          6.22          6.34         2.63 o                         
  -8  -2   9          1.00          2.53         1.84 o                         
  -7  -2   9          0.73          2.12         2.14 o                         
  -6  -2   9          1.88          4.59         2.14 o                         
  -5  -2   9        114.40        115.85         9.12 o                         
  -4  -2   9        131.52        140.77         9.40 o                         
  -3  -2   9        144.89        155.37         4.83 o                         
  -2  -2   9        163.32        172.93         3.65 o                         
  -1  -2   9        178.04        172.42         8.25 o                         
   0  -2   9         11.02          9.75         1.54 o                         
   1  -2   9        150.76        146.72         8.50 o                         
   2  -2   9        136.60        140.14         5.87 o                         
   3  -2   9         30.85         30.32         2.75 o                         
   4  -2   9        192.83        184.66         6.55 o                         
   5  -2   9         93.21         83.83         7.79 o                         
   6  -2   9         20.43         20.64         4.38 o                         
   7  -2   9          0.00         -0.45         2.06 o                         
   8  -2   9          2.51          2.28         1.63 o                         
   9  -2   9          9.37         14.85         4.51 o                         
  10  -2   9          3.01          3.20         2.32 o                         
  -9  -1   9          3.21          9.99         3.83 o                         
  -8  -1   9          1.50          2.83         2.10 o                         
  -7  -1   9          1.12          4.75         2.45 o                         
  -6  -1   9         12.78         11.28         2.90 o                         
  -5  -1   9          8.75          8.59         2.53 o                         
  -4  -1   9        161.64        155.14         9.91 o                         
  -3  -1   9        514.33        531.24        16.27 o                         
  -2  -1   9          0.03          0.53         0.43 o                         
  -1  -1   9         63.48         67.87         3.16 o                         
   0  -1   9         18.30         13.89         2.69 o                         
   1  -1   9         95.73         87.48         3.55 o                         
   2  -1   9          4.35          5.99         1.39 o                         
   3  -1   9         91.87        101.92         4.96 o                         
   4  -1   9         32.09         31.83         4.40 o                         
   5  -1   9        127.78        111.21         7.18 o                         
   6  -1   9          7.37          7.65         2.77 o                         
   7  -1   9         18.42         24.06         4.55 o                         
   8  -1   9          1.94          1.57         1.92 o                         
   9  -1   9          0.68          1.28         1.39 o                         
  10  -1   9          5.12          3.89         1.90 o                         
  -9   0   9          0.01          1.55         2.75 o                         
  -8   0   9          2.18         -0.29         1.88 o                         
  -7   0   9          6.06          6.73         3.10 o                         
  -6   0   9         10.41         13.95         3.45 o                         
  -5   0   9         70.96         80.39         7.57 o                         
  -4   0   9         54.87         58.73         6.24 o                         
  -3   0   9         37.07         31.40         4.12 o                         
  -2   0   9         23.73         23.44         2.25 o                         
  -1   0   9        174.14        170.63         3.35 o                         
   0   0   9        185.60        197.24         4.88 o                         
   1   0   9        175.30        187.73         4.46 o                         
   2   0   9         67.74         70.03         4.06 o                         
   3   0   9        131.18        146.03         6.02 o                         
   4   0   9         86.36         86.04         4.62 o                         
   5   0   9          3.21          4.63         2.08 o                         
   6   0   9          0.21          0.29         1.06 o                         
   7   0   9          1.98          2.37         1.20 o                         
   8   0   9         12.57         12.70         3.57 o                         
   9   0   9          0.01         -1.41         1.41 o                         
  10   0   9          3.40          1.86         2.37 o                         
  11   0   9          1.07         -2.39         2.39 o                         
  -9   1   9          0.00         -2.47         2.47 o                         
  -8   1   9          9.77         12.11         4.04 o                         
  -7   1   9         14.73         10.24         2.75 o                         
  -6   1   9         40.84         38.21         5.57 o                         
  -5   1   9         25.18         24.35         1.51 o                         
  -4   1   9        215.94        228.45        12.13 o                         
  -3   1   9          7.96         11.20         2.71 o                         
  -2   1   9          0.26          0.59         0.60 o                         
  -1   1   9        106.29        102.12         6.89 o                         
   0   1   9        152.41        159.72         3.68 o                         
   1   1   9        330.68        340.16         5.99 o                         
   2   1   9        218.06        225.20         7.37 o                         
   3   1   9          0.00         -0.33         0.72 o                         
   4   1   9        115.10        117.89         5.54 o                         
   5   1   9         37.59         32.95         4.65 o                         
   6   1   9         95.33         97.64         8.44 o                         
   7   1   9         20.26         21.96         4.53 o                         
   8   1   9          6.44          7.44         2.45 o                         
   9   1   9         62.63         70.27         9.01 o                         
  10   1   9          0.11         -2.57         2.57 o                         
  11   1   9         20.70         24.08         6.08 o                         
  -9   2   9          0.79          0.67         2.39 o                         
  -8   2   9          8.81          7.71         3.00 o                         
  -7   2   9          1.61          1.71         1.59 o                         
  -6   2   9         16.38         15.54         4.00 o                         
  -5   2   9         48.20         46.05         6.63 o                         
  -4   2   9          0.07          0.36         0.34 o                         
  -3   2   9          4.70          3.41         1.67 o                         
  -2   2   9          9.19          7.11         1.04 o                         
  -1   2   9        132.21        138.16         4.47 o                         
   0   2   9         90.05         91.87         2.31 o                         
   1   2   9         69.88         64.38         2.22 o                         
   2   2   9         34.31         34.36         2.45 o                         
   3   2   9        173.06        174.10        10.93 o                         
   4   2   9          0.27          0.88         0.90 o                         
   5   2   9         23.58         18.90         3.32 o                         
   6   2   9         23.52         22.78         3.09 o                         
   7   2   9          0.32          0.80         1.69 o                         
   8   2   9          3.56          6.32         2.37 o                         
   9   2   9          4.04          5.67         2.83 o                         
  10   2   9          7.59         13.85         4.26 o                         
  11   2   9          1.61          2.10         1.61 o                         
  -9   3   9          0.53         -1.10         2.14 o                         
  -8   3   9         16.94         18.19         4.79 o                         
  -7   3   9          6.34          4.83         2.26 o                         
  -6   3   9         10.18         12.62         3.47 o                         
  -5   3   9         11.89         12.64         3.18 o                         
  -4   3   9         33.40         39.07         2.77 o                         
  -3   3   9          0.79          1.50         1.71 o                         
  -2   3   9        121.95        124.27         3.82 o                         
  -1   3   9         77.19         66.36         2.51 o                         
   0   3   9          5.45          4.92         0.53 o                         
   1   3   9        130.85        115.42         3.77 o                         
   2   3   9          3.27          2.87         0.93 o                         
   3   3   9         74.95         88.70         4.74 o                         
   4   3   9         64.30         70.62         6.04 o                         
   5   3   9          0.09          2.28         0.98 o                         
   6   3   9         46.87         33.11         6.58 o                         
   7   3   9         49.11         48.27         6.08 o                         
   8   3   9         80.93         84.91         8.71 o                         
   9   3   9         24.24         26.63         5.32 o                         
  10   3   9         21.56         29.51         6.02 o                         
  11   3   9          0.38         -0.27         1.71 o                         
  -8   4   9          0.05         -0.32         1.05 o                         
  -7   4   9         78.47         93.05         6.85 o                         
  -6   4   9          0.00         -0.04         0.77 o                         
  -5   4   9         19.77         20.57         2.06 o                         
  -4   4   9         33.05         31.49         4.44 o                         
  -3   4   9         91.38         69.11         4.22 o                         
  -2   4   9        133.74        135.77         4.08 o                         
  -1   4   9          0.43         -0.10         0.50 o                         
   0   4   9         37.82         36.34         2.04 o                         
   1   4   9        335.49        335.76         5.77 o                         
   2   4   9        590.25        636.79        12.50 o                         
   3   4   9         88.52         87.81         4.73 o                         
   4   4   9          8.60          8.45         0.95 o                         
   5   4   9        242.93        239.54         6.19 o                         
   6   4   9         43.48         33.46         4.67 o                         
   7   4   9        121.04        114.36         9.40 o                         
   8   4   9         67.18         78.08         8.24 o                         
   9   4   9         27.49         23.10         4.69 o                         
  10   4   9         20.00         22.92         5.28 o                         
  11   4   9          3.27         -0.14         1.53 o                         
  -8   5   9         34.77         34.71         6.61 o                         
  -7   5   9          0.01          0.23         1.32 o                         
  -6   5   9          9.05          8.32         1.64 o                         
  -5   5   9         11.72         12.36         1.80 o                         
  -4   5   9         19.32         12.72         1.69 o                         
  -3   5   9          8.07          9.94         1.29 o                         
  -2   5   9          0.56          2.54         0.95 o                         
  -1   5   9         17.42         22.75         3.01 o                         
   0   5   9        253.56        276.24         8.13 o                         
   1   5   9        146.15        139.64         3.92 o                         
   2   5   9        165.76        155.12         4.71 o                         
   3   5   9         49.73         59.38         4.93 o                         
   4   5   9         30.59         33.73         4.06 o                         
   5   5   9         59.78         58.72         3.32 o                         
   6   5   9         14.01         13.57         2.46 o                         
   7   5   9         26.53         29.38         4.63 o                         
   8   5   9          0.37         -0.63         1.45 o                         
   9   5   9         33.88         41.78         6.40 o                         
  10   5   9          0.07         -2.51         2.51 o                         
  11   5   9          0.04         -1.20         1.49 o                         
  12   5   9          2.09          4.96         2.57 o                         
  -8   6   9          3.69          3.92         2.35 o                         
  -7   6   9          5.09          2.83         2.18 o                         
  -6   6   9          5.21          4.59         1.39 o                         
  -5   6   9         16.82         19.11         2.29 o                         
  -4   6   9          5.44          6.03         1.22 o                         
  -3   6   9         10.87         12.99         1.51 o                         
  -2   6   9          1.62          2.50         0.68 o                         
  -1   6   9         17.40         14.67         1.82 o                         
   0   6   9         32.71         26.68         2.34 o                         
   1   6   9         86.54         83.53         3.24 o                         
   2   6   9        164.35        181.88         5.19 o                         
   3   6   9         18.85         12.61         1.69 o                         
   4   6   9          0.43          2.85         1.53 o                         
   5   6   9        110.22        112.20         7.67 o                         
   6   6   9         13.11         12.62         2.92 o                         
   7   6   9         18.34         18.92         3.98 o                         
   8   6   9          0.45          1.86         2.06 o                         
   9   6   9         18.00         15.66         4.02 o                         
  10   6   9          1.49          0.90         2.30 o                         
  11   6   9          3.77          6.20         3.55 o                         
  12   6   9          0.86         -3.65         3.65 o                         
  -7   7   9          2.92         -0.61         1.49 o                         
  -6   7   9         26.86         29.85         3.67 o                         
  -5   7   9         12.95         15.63         2.09 o                         
  -4   7   9         24.44         28.96         2.73 o                         
  -3   7   9         42.12         45.67         2.88 o                         
  -2   7   9         26.51         22.00         1.94 o                         
  -1   7   9         45.50         46.21         3.19 o                         
   0   7   9          5.67          4.54         1.07 o                         
   1   7   9          0.04          0.06         0.45 o                         
   2   7   9          9.58          8.44         1.24 o                         
   3   7   9         26.84         26.83         2.45 o                         
   4   7   9        240.73        244.15         7.70 o                         
   5   7   9          1.12          1.49         0.95 o                         
   6   7   9         68.86         71.62         6.63 o                         
   7   7   9         17.24         14.46         3.32 o                         
   8   7   9         29.08         39.32         5.71 o                         
   9   7   9          1.35          2.61         2.12 o                         
  10   7   9          0.03          0.98         1.77 o                         
  11   7   9          8.51          6.00         3.12 o                         
  12   7   9          0.80          3.94         3.04 o                         
  -7   8   9          0.85         -0.33         1.33 o                         
  -6   8   9          5.29          7.35         2.10 o                         
  -5   8   9         11.71         13.65         3.50 o                         
  -4   8   9         25.02         24.86         2.56 o                         
  -3   8   9          2.80          3.85         1.07 o                         
  -2   8   9         22.19         24.31         2.10 o                         
  -1   8   9          0.26          0.80         0.79 o                         
   0   8   9         45.09         47.41         5.27 o                         
   1   8   9          5.15          3.96         0.82 o                         
   2   8   9          1.79          0.95         0.47 o                         
   3   8   9         25.80         22.72         2.37 o                         
   4   8   9          0.00         -0.17         0.61 o                         
   5   8   9        102.51        113.19         5.64 o                         
   6   8   9          0.01          0.59         0.84 o                         
   7   8   9          3.23          5.53         1.55 o                         
   8   8   9          0.40          0.49         1.84 o                         
   9   8   9          0.51          0.00         1.24 o                         
  10   8   9          6.36          6.57         2.71 o                         
  11   8   9          2.88          2.43         2.24 o                         
  -5   9   9          0.96          0.14         1.06 o                         
  -4   9   9         11.59         11.31         2.23 o                         
  -3   9   9          1.24          2.59         1.05 o                         
  -2   9   9         14.60         17.85         2.59 o                         
  -1   9   9          9.03          8.54         3.63 o                         
   0   9   9          1.70          2.29         0.96 o                         
   1   9   9          0.12          0.08         0.47 o                         
   2   9   9          1.71          1.92         0.77 o                         
   3   9   9          0.61          0.15         0.72 o                         
   4   9   9         13.54         15.62         2.90 o                         
   5   9   9          2.24          2.70         1.18 o                         
   6   9   9          5.88          5.48         1.84 o                         
   7   9   9          3.90          7.37         2.77 o                         
   8   9   9          0.27          1.34         3.05 o                         
   9   9   9          1.25          6.26         3.04 o                         
  10   9   9          5.80          8.18         3.36 o                         
  -5  10   9          8.00          3.47         2.49 o                         
  -4  10   9          0.00         -0.61         1.59 o                         
  -3  10   9         35.92         44.35         4.88 o                         
  -2  10   9          0.43          0.33         2.04 o                         
  -1  10   9          5.56          8.73         3.45 o                         
   0  10   9          9.16         11.40         4.02 o                         
   1  10   9          3.42          0.24         1.92 o                         
   2  10   9         30.29         29.45         5.30 o                         
   3  10   9          0.80         -0.97         0.97 o                         
   4  10   9         23.34         22.68         4.57 o                         
   5  10   9          0.95         -2.22         2.22 o                         
   6  10   9         15.68         22.33         4.47 o                         
   7  10   9          5.69          8.14         3.12 o                         
   8  10   9          0.01         -0.37         1.67 o                         
   9  10   9          2.49          2.96         1.63 o                         
  10  10   9          0.13         -1.90         1.90 o                         
  -4  11   9          3.13          1.00         1.63 o                         
  -3  11   9          2.41          5.46         2.16 o                         
  -2  11   9          9.84         13.25         5.12 o                         
  -1  11   9          0.75         -2.96         2.96 o                         
   0  11   9          0.76          3.28         2.73 o                         
   1  11   9         21.55         24.53         5.51 o                         
   2  11   9          2.16          4.49         2.30 o                         
   3  11   9         43.44         45.15         6.97 o                         
   4  11   9          1.36          0.85         1.31 o                         
   5  11   9          6.60          6.22         3.28 o                         
   6  11   9          9.60          9.40         3.49 o                         
   7  11   9          8.66          5.32         2.53 o                         
   8  11   9          0.00          0.08         1.51 o                         
   9  11   9          0.46          0.35         2.32 o                         
  -1  12   9          4.86          4.40         3.22 o                         
   0  12   9          0.17          1.28         3.12 o                         
   1  12   9          7.43         16.23         4.63 o                         
   2  12   9          2.50          0.35         1.84 o                         
   3  12   9          3.48          7.38         3.61 o                         
   4  12   9          0.05          3.98         2.57 o                         
   5  12   9          0.24         -1.24         4.20 o                         
   6  12   9          0.07          3.41         2.63 o                         
   7  12   9          0.15         -0.75         1.84 o                         
   8  12   9          3.37          0.67         2.04 o                         
   0  13   9         10.64          7.36         3.75 o                         
   1  13   9          1.83         -2.00         2.00 o                         
   2  13   9         13.82         15.25         4.91 o                         
   3  13   9          0.89          0.14         1.98 o                         
   4  13   9          0.53          0.41         1.61 o                         
   5  13   9         11.45         14.13         4.53 o                         
   6  13   9          0.00          1.29         2.80 o                         
   7  13   9          7.61         12.38         4.34 o                         
  -3 -10  10          0.04          4.59         3.12 o                         
  -2 -10  10          1.41          5.10         2.43 o                         
  -1 -10  10          0.74         -0.77         2.43 o                         
   0 -10  10          0.04         -0.16         1.49 o                         
  -4  -9  10          0.03          0.77         1.34 o                         
  -3  -9  10          0.91          1.54         1.56 o                         
  -2  -9  10          3.30          6.11         2.07 o                         
  -1  -9  10          0.01          1.27         2.54 o                         
   0  -9  10          2.60          4.54         1.86 o                         
   1  -9  10          0.97          1.40         1.22 o                         
   2  -9  10          0.30          0.12         1.24 o                         
   3  -9  10          4.08         -0.94         1.73 o                         
   4  -9  10          1.32         -1.47         2.94 o                         
  -6  -8  10          0.87          1.35         2.37 o                         
  -5  -8  10          1.17          2.47         2.20 o                         
  -4  -8  10          1.54          3.99         2.18 o                         
  -3  -8  10          3.98          7.70         2.16 o                         
  -2  -8  10          1.53          1.59         0.95 o                         
  -1  -8  10          2.74          5.25         1.99 o                         
   0  -8  10          2.04          3.64         1.05 o                         
   1  -8  10          0.10         -0.88         0.88 o                         
   2  -8  10         11.43         12.83         3.53 o                         
   3  -8  10          1.65         -1.43         2.14 o                         
   4  -8  10         10.87          8.10         3.41 o                         
   5  -8  10          0.15         -2.45         2.45 o                         
  -7  -7  10          2.11         -0.12         2.02 o                         
  -6  -7  10          6.54          3.30         2.00 o                         
  -5  -7  10          0.02          1.00         1.23 o                         
  -4  -7  10          1.60          0.65         0.95 o                         
  -3  -7  10          6.63          9.79         3.28 o                         
  -2  -7  10          3.26          1.51         1.94 o                         
  -1  -7  10          5.65          7.00         1.95 o                         
   0  -7  10          1.30          2.68         0.88 o                         
   1  -7  10          0.06         -0.74         1.16 o                         
   2  -7  10         10.55          5.97         2.44 o                         
   3  -7  10          8.91          7.11         1.83 o                         
   4  -7  10          1.08         -1.12         1.22 o                         
   5  -7  10          1.66          1.85         1.57 o                         
   6  -7  10          0.22         -3.28         3.28 o                         
  -8  -6  10          3.69          4.73         2.49 o                         
  -7  -6  10          1.50         -0.69         1.59 o                         
  -6  -6  10         10.69          6.12         2.45 o                         
  -5  -6  10          0.70          0.91         1.57 o                         
  -4  -6  10          8.29          5.89         1.58 o                         
  -3  -6  10          1.59          1.14         2.03 o                         
  -2  -6  10         14.29         19.70         4.22 o                         
  -1  -6  10          1.17          1.88         0.62 o                         
   0  -6  10          3.16          2.77         0.89 o                         
   1  -6  10         16.32         16.17         1.97 o                         
   2  -6  10          0.01         -0.69         0.75 o                         
   3  -6  10         27.67         29.44         2.73 o                         
   4  -6  10          0.32          2.96         1.86 o                         
   5  -6  10          0.11         -0.65         1.37 o                         
   6  -6  10          6.08         10.03         3.89 o                         
   7  -6  10          0.02         -0.29         2.04 o                         
   8  -6  10          2.32          2.41         2.63 o                         
  -8  -5  10          1.72          1.63         1.59 o                         
  -7  -5  10         13.56          8.12         3.00 o                         
  -6  -5  10          0.18          1.06         1.33 o                         
  -5  -5  10          6.59          7.56         1.84 o                         
  -4  -5  10          0.38         -0.08         0.74 o                         
  -3  -5  10          5.80          3.55         1.15 o                         
  -2  -5  10          2.98          4.35         1.38 o                         
  -1  -5  10          2.80          3.38         1.80 o                         
   0  -5  10          0.93          2.66         0.74 o                         
   1  -5  10          0.24         -0.59         0.88 o                         
   2  -5  10         41.18         42.15         3.69 o                         
   3  -5  10          0.07          0.40         0.94 o                         
   4  -5  10         10.90         13.89         3.92 o                         
   5  -5  10          2.84          3.16         2.04 o                         
   6  -5  10          6.16         10.42         3.57 o                         
   7  -5  10          6.72          3.53         1.75 o                         
   8  -5  10          0.07          0.24         1.67 o                         
  -9  -4  10          4.65          5.32         2.55 o                         
  -8  -4  10          1.16          5.95         3.28 o                         
  -7  -4  10         10.22          9.56         3.36 o                         
  -6  -4  10          0.06          2.59         1.92 o                         
  -5  -4  10         12.98         13.54         3.34 o                         
  -4  -4  10          1.66          2.67         1.43 o                         
  -3  -4  10          0.65          0.62         0.94 o                         
  -2  -4  10         18.72         17.38         2.37 o                         
  -1  -4  10          7.57          5.43         0.93 o                         
   0  -4  10         58.60         52.41         3.08 o                         
   1  -4  10         18.30         16.79         2.25 o                         
   2  -4  10          0.01         -0.11         0.87 o                         
   3  -4  10          1.10          1.16         0.62 o                         
   4  -4  10          0.20          0.71         0.63 o                         
   5  -4  10         10.21         10.05         3.32 o                         
   6  -4  10          0.42          0.41         1.81 o                         
   7  -4  10          2.23          1.51         2.04 o                         
   8  -4  10          0.75          0.80         1.41 o                         
   9  -4  10          0.78         -3.77         3.77 o                         
  -9  -3  10          0.45          4.61         2.57 o                         
  -8  -3  10         16.82         14.80         4.16 o                         
  -7  -3  10          1.93          3.83         2.51 o                         
  -6  -3  10         28.89         28.10         4.89 o                         
  -5  -3  10          7.29          9.26         2.98 o                         
  -4  -3  10          0.05          0.73         0.72 o                         
  -3  -3  10         45.09         48.84         3.88 o                         
  -2  -3  10          0.43          0.66         0.60 o                         
  -1  -3  10        165.26        160.41         9.78 o                         
   0  -3  10          0.99          1.09         0.63 o                         
   1  -3  10         32.47         29.36         4.26 o                         
   2  -3  10          1.08          0.04         0.99 o                         
   3  -3  10         15.61         15.86         2.12 o                         
   4  -3  10         29.74         34.21         2.23 o                         
   5  -3  10          0.04          1.94         1.18 o                         
   6  -3  10         12.46         14.03         3.81 o                         
   7  -3  10          0.17         -0.18         1.65 o                         
   8  -3  10          0.28         -0.43         1.63 o                         
   9  -3  10          5.21          1.55         2.32 o                         
  -9  -2  10          5.68          6.30         3.43 o                         
  -8  -2  10          1.46          3.92         2.67 o                         
  -7  -2  10          1.23         -1.04         1.49 o                         
  -6  -2  10          1.76          1.14         1.61 o                         
  -5  -2  10          0.62          1.69         1.84 o                         
  -4  -2  10         14.75         15.27         3.45 o                         
  -3  -2  10         45.63         43.36         2.62 o                         
  -2  -2  10         16.39         15.15         2.05 o                         
  -1  -2  10         85.49         82.60         3.44 o                         
   0  -2  10        117.59        125.73         4.43 o                         
   1  -2  10         10.55          8.16         1.54 o                         
   2  -2  10          0.31         -0.64         0.94 o                         
   3  -2  10        102.25        104.84         5.37 o                         
   4  -2  10          1.55          2.45         1.34 o                         
   5  -2  10         39.77         36.03         5.36 o                         
   6  -2  10          0.01          1.92         2.26 o                         
   7  -2  10          1.76         -0.08         1.43 o                         
   8  -2  10         11.37         10.99         3.32 o                         
   9  -2  10          0.00          2.16         2.61 o                         
  10  -2  10          2.51          1.49         2.47 o                         
  -9  -1  10          3.78          3.67         3.02 o                         
  -8  -1  10          0.83          5.95         2.94 o                         
  -7  -1  10          0.06          0.67         1.16 o                         
  -6  -1  10          7.66          5.42         2.57 o                         
  -5  -1  10          0.35         -0.33         1.43 o                         
  -4  -1  10        267.39        274.46        13.74 o                         
  -3  -1  10          0.14          0.86         0.77 o                         
  -2  -1  10        148.14        150.18         6.04 o                         
  -1  -1  10         10.14          9.54         1.02 o                         
   0  -1  10        112.63        100.80        12.59 o                         
   1  -1  10          0.01          0.33         0.36 o                         
   2  -1  10         95.16         80.08         3.84 o                         
   3  -1  10         31.03         29.45         2.92 o                         
   4  -1  10        101.71         99.85         5.24 o                         
   5  -1  10          8.32          5.97         2.43 o                         
   6  -1  10          0.01          0.27         1.75 o                         
   7  -1  10          8.53          9.46         2.57 o                         
   8  -1  10          6.98         10.13         3.69 o                         
   9  -1  10         17.89         24.04         5.55 o                         
  10  -1  10          0.00         -1.88         1.88 o                         
  -9   0  10          0.74         -0.84         2.75 o                         
  -8   0  10          0.00         -3.14         3.14 o                         
  -7   0  10          7.02          8.95         3.08 o                         
  -6   0  10          7.26         10.34         3.02 o                         
  -5   0  10         88.84         85.89         8.14 o                         
  -4   0  10          0.19          1.67         1.51 o                         
  -3   0  10          0.12         -0.96         0.96 o                         
  -2   0  10         20.25         21.11         3.53 o                         
  -1   0  10          3.02          2.38         0.51 o                         
   0   0  10          1.91          3.48         1.23 o                         
   1   0  10         43.20         41.98         2.20 o                         
   2   0  10         40.98         44.81         3.58 o                         
   3   0  10          8.67          8.51         1.55 o                         
   4   0  10         28.25         28.04         2.90 o                         
   5   0  10          9.18          5.81         2.32 o                         
   6   0  10          0.26          1.22         1.24 o                         
   7   0  10         21.19         20.58         4.36 o                         
   8   0  10          2.70          7.22         3.69 o                         
   9   0  10          3.23          4.98         2.61 o                         
  10   0  10          4.85          2.73         1.63 o                         
  -8   1  10          4.45          6.46         2.94 o                         
  -7   1  10          7.11          7.06         2.77 o                         
  -6   1  10          0.34          3.61         2.10 o                         
  -5   1  10         53.37         57.24         6.69 o                         
  -4   1  10          1.18         -0.86         1.35 o                         
  -3   1  10         22.76         26.16         4.20 o                         
  -2   1  10        619.50        525.67        61.93 o                         
  -1   1  10         52.22         59.73         5.65 o                         
   0   1  10        546.23        517.96         7.63 o                         
   1   1  10         82.56         84.65         2.76 o                         
   2   1  10        441.70        490.60        11.52 o                         
   3   1  10          5.24          5.10         1.33 o                         
   4   1  10        233.72        211.27         7.82 o                         
   5   1  10          8.21          7.01         2.02 o                         
   6   1  10         96.56        103.71         8.97 o                         
   7   1  10          7.78          7.99         2.92 o                         
   8   1  10          0.24         -2.20         2.30 o                         
   9   1  10          5.92          7.42         2.39 o                         
  10   1  10          5.47          7.89         3.43 o                         
  11   1  10          7.15          7.65         3.89 o                         
  -8   2  10          8.98         10.60         3.53 o                         
  -7   2  10          1.74          1.84         2.39 o                         
  -6   2  10         48.92         45.45         6.51 o                         
  -5   2  10          1.97          1.20         1.53 o                         
  -4   2  10         27.21         25.16         4.26 o                         
  -3   2  10        197.77        192.32        11.01 o                         
  -2   2  10          0.20          0.52         0.49 o                         
  -1   2  10        198.07        200.94         7.58 o                         
   0   2  10         30.72         29.94         1.15 o                         
   1   2  10         69.29         68.02         3.20 o                         
   2   2  10         42.93         49.62         2.14 o                         
   3   2  10         80.30         91.04         5.04 o                         
   4   2  10         63.90         57.06         4.04 o                         
   5   2  10         38.97         43.23         5.36 o                         
   6   2  10         40.09         37.40         3.89 o                         
   7   2  10          3.15          2.30         2.24 o                         
   8   2  10         61.10         61.11         7.55 o                         
   9   2  10          2.30          6.69         2.94 o                         
  10   2  10          7.04         11.64         4.22 o                         
  11   2  10         11.85          9.67         4.10 o                         
  -9   3  10          4.26          4.71         2.57 o                         
  -8   3  10          1.86         -1.65         1.65 o                         
  -7   3  10         11.65          9.25         2.67 o                         
  -6   3  10         14.51         14.97         3.77 o                         
  -5   3  10          9.18          7.25         1.97 o                         
  -4   3  10          9.76         12.10         2.29 o                         
  -3   3  10         35.95         31.85         3.35 o                         
  -2   3  10         13.89         16.24         1.46 o                         
  -1   3  10         94.01         95.73         3.64 o                         
   0   3  10         63.21         61.01         1.70 o                         
   1   3  10        171.05        174.03         4.25 o                         
   2   3  10        130.56        127.34         5.95 o                         
   3   3  10        149.90        154.90         6.57 o                         
   4   3  10        127.37        129.86         8.48 o                         
   5   3  10         73.80         84.75         7.18 o                         
   6   3  10          7.48          5.60         1.13 o                         
   7   3  10          0.22         -0.82         1.49 o                         
   8   3  10         67.30         66.21         7.99 o                         
   9   3  10          1.39          1.43         2.30 o                         
  10   3  10          5.81          7.04         3.32 o                         
  11   3  10          0.73         -2.79         2.79 o                         
  -8   4  10          5.20          1.05         1.28 o                         
  -7   4  10         12.77          7.39         1.87 o                         
  -6   4  10          0.06          1.10         2.04 o                         
  -5   4  10          3.05          3.93         0.95 o                         
  -4   4  10         26.77         24.43         3.41 o                         
  -3   4  10          8.93          9.47         1.57 o                         
  -2   4  10        168.59        166.42         7.31 o                         
  -1   4  10         38.40         40.61         2.02 o                         
   0   4  10         83.31         71.16         3.28 o                         
   1   4  10        150.12        148.23         3.57 o                         
   2   4  10        187.76        214.10        12.09 o                         
   3   4  10         76.98         89.56         5.02 o                         
   4   4  10          4.61          4.52         0.64 o                         
   5   4  10         72.83         76.76         3.46 o                         
   6   4  10         43.23         37.07         5.08 o                         
   7   4  10         87.52         96.66         8.71 o                         
   8   4  10         28.17         23.59         4.91 o                         
   9   4  10         16.57         22.66         5.30 o                         
  10   4  10         13.04         15.97         3.73 o                         
  11   4  10          1.20          3.75         2.77 o                         
  -8   5  10          1.09          4.59         2.71 o                         
  -7   5  10          0.01         -0.50         1.50 o                         
  -6   5  10          0.68          1.92         3.51 o                         
  -5   5  10         20.02         24.82         2.38 o                         
  -4   5  10          0.15          0.37         0.57 o                         
  -3   5  10         18.11         19.76         2.31 o                         
  -2   5  10         32.16         22.47         1.75 o                         
  -1   5  10          5.57          5.55         0.95 o                         
   0   5  10         78.16         80.43         4.05 o                         
   1   5  10         65.16         72.70         2.89 o                         
   2   5  10         39.41         29.95         1.92 o                         
   3   5  10        108.82        106.53         7.06 o                         
   4   5  10          1.17          1.59         1.31 o                         
   5   5  10         73.78         68.47         2.92 o                         
   6   5  10          0.05         -0.51         1.63 o                         
   7   5  10         59.97         63.48         7.01 o                         
   8   5  10         10.02          4.75         2.57 o                         
   9   5  10         17.93         20.96         4.79 o                         
  10   5  10          0.99         -1.77         2.14 o                         
  11   5  10          0.07          1.79         1.67 o                         
  -7   6  10          0.93          4.28         3.10 o                         
  -6   6  10          4.15          1.15         0.91 o                         
  -5   6  10         23.54         29.75         2.78 o                         
  -4   6  10          0.04          0.67         0.84 o                         
  -3   6  10         31.88         32.05         3.17 o                         
  -2   6  10          3.16          1.37         0.91 o                         
  -1   6  10         27.15         29.34         2.62 o                         
   0   6  10         52.96         44.72         5.55 o                         
   1   6  10          1.88          1.71         0.50 o                         
   2   6  10          8.64          5.69         0.88 o                         
   3   6  10        240.79        230.50         7.31 o                         
   4   6  10        230.41        236.49        10.93 o                         
   5   6  10         41.46         39.64         4.71 o                         
   6   6  10         22.84         25.98         4.22 o                         
   7   6  10          4.53          5.12         2.14 o                         
   8   6  10          0.04          0.00         1.75 o                         
   9   6  10          7.20          8.18         3.34 o                         
  10   6  10          5.41          3.28         2.45 o                         
  11   6  10          1.21         -2.16         3.16 o                         
  -7   7  10          0.30         -0.51         1.51 o                         
  -6   7  10         13.40          5.63         2.47 o                         
  -5   7  10          0.02          0.87         1.44 o                         
  -4   7  10          9.78         13.23         1.83 o                         
  -3   7  10         27.43         25.40         2.65 o                         
  -2   7  10         14.57         13.70         2.02 o                         
  -1   7  10         89.41         97.78         4.84 o                         
   0   7  10          1.79          0.03         0.73 o                         
   1   7  10         13.05         12.94         1.80 o                         
   2   7  10        210.77        196.77         5.84 o                         
   3   7  10        110.96        122.60         5.43 o                         
   4   7  10         94.57         97.47         5.02 o                         
   5   7  10         33.69         34.48         3.19 o                         
   6   7  10          7.72          9.07         2.45 o                         
   7   7  10         17.12         16.84         3.69 o                         
   8   7  10         17.39         24.14         4.83 o                         
   9   7  10          7.04          5.77         2.61 o                         
  10   7  10          1.72          4.59         2.90 o                         
  11   7  10         13.34         12.83         4.36 o                         
  -6   8  10          0.20         -2.02         2.02 o                         
  -5   8  10          2.32          1.07         0.89 o                         
  -4   8  10         24.97         29.21         2.90 o                         
  -3   8  10         11.16          8.16         1.43 o                         
  -2   8  10          7.01          7.96         1.62 o                         
  -1   8  10          0.09         -0.25         0.68 o                         
   0   8  10         43.69         52.84         4.05 o                         
   1   8  10         13.50         19.09         4.30 o                         
   2   8  10          1.46          3.08         0.80 o                         
   3   8  10         57.68         62.58         3.49 o                         
   4   8  10         18.11         19.09         2.37 o                         
   5   8  10          6.37          5.87         1.34 o                         
   6   8  10          5.05          6.76         1.61 o                         
   7   8  10          0.45          0.41         2.05 o                         
   8   8  10          8.90          9.46         2.90 o                         
   9   8  10          1.54          3.83         2.24 o                         
  10   8  10          6.93          5.12         2.69 o                         
  11   8  10          0.10         -2.55         3.39 o                         
  -5   9  10          3.32          0.24         1.73 o                         
  -4   9  10          0.33          1.00         1.10 o                         
  -3   9  10          4.29          0.94         2.53 o                         
  -2   9  10          2.35          1.39         0.93 o                         
  -1   9  10          0.68          0.12         0.76 o                         
   0   9  10          0.05          1.46         1.01 o                         
   1   9  10          1.56          0.22         0.74 o                         
   2   9  10          1.12          1.38         0.91 o                         
   3   9  10          1.37          1.39         0.69 o                         
   4   9  10          0.07          0.65         0.89 o                         
   5   9  10          0.42         -0.28         0.74 o                         
   6   9  10          4.67          4.29         1.27 o                         
   7   9  10         12.73         14.93         2.40 o                         
   8   9  10          1.75          1.44         2.39 o                         
   9   9  10          0.44         -0.61         1.86 o                         
  10   9  10          0.70          6.75         2.92 o                         
  -4  10  10          4.91          4.51         2.45 o                         
  -3  10  10          0.40          5.63         3.67 o                         
  -2  10  10          4.15          5.89         3.51 o                         
  -1  10  10          0.39         -2.67         2.67 o                         
   0  10  10          7.59          9.42         3.75 o                         
   1  10  10          0.16         -2.41         2.41 o                         
   2  10  10         13.68         17.29         4.34 o                         
   3  10  10         21.69         17.58         2.97 o                         
   4  10  10         17.44         22.06         3.30 o                         
   5  10  10          7.94         10.22         3.45 o                         
   6  10  10         19.03         16.17         4.04 o                         
   7  10  10          0.13          3.53         2.59 o                         
   8  10  10          1.95          0.22         1.90 o                         
   9  10  10          1.31         -2.24         2.24 o                         
  -2  11  10          0.95         -2.69         3.16 o                         
  -1  11  10          5.38          6.34         3.34 o                         
   0  11  10          0.16          1.39         2.32 o                         
   1  11  10         19.00         27.69         6.30 o                         
   2  11  10         11.01          9.14         3.57 o                         
   3  11  10         31.12         27.53         5.85 o
[truncated: 158,925 more chars]
