# Supplementary material for: Crystal structures of two alanyl­piperidine analogues
Source: Acta Crystallogr E Crystallogr Commun. 2021 Oct 13;77(Pt 11):1095–8. doi: 10.1107/S2056989021010392 (PMC8587977; doi:10.1107/S2056989021010392)
Supplement: Supplementary file 5 [file e-77-01095-IIsup7.hkl]

data_II                                                                         
_shelx_title ' nt0970_kama_a2_meoh_a.res in P2(1)/n'                            
_shelx_refln_list_code          4                                               
_shelx_F_calc_maximum      196.74                                               
_exptl_crystal_F_000       784.00                                               
_reflns_d_resolution_high  0.6571                                               
                                                                                
loop_                                                                           
 _space_group_symop_operation_xyz                                               
 'x, y, z'                                                                      
 '-x+1/2, y+1/2, -z+1/2'                                                        
 '-x, -y, -z'                                                                   
 'x-1/2, -y-1/2, z-1/2'                                                         
                                                                                
_cell_length_a    12.1013                                                       
_cell_length_b    12.3092                                                       
_cell_length_c    12.4348                                                       
_cell_angle_alpha  90.000                                                       
_cell_angle_beta  100.546                                                       
_cell_angle_gamma  90.000                                                       
                                                                                
_shelx_F_squared_multiplier     1.000                                           
                                                                                
loop_                                                                           
 _refln_index_h                                                                 
 _refln_index_k                                                                 
 _refln_index_l                                                                 
 _refln_F_squared_calc                                                          
 _refln_F_squared_meas                                                          
 _refln_F_squared_sigma                                                         
 _refln_observed_status                                                         
   2   0   0        548.89        594.65         8.99 o                         
   4   0   0         48.26         45.48         2.50 o                         
   6   0   0        424.58        506.24         4.59 o                         
   8   0   0       1095.87       1120.34        31.35 o                         
  10   0   0        663.08        658.40        10.92 o                         
  12   0   0       1178.58       1140.86        32.23 o                         
  14   0   0          8.18          8.28         2.58 o                         
  16   0   0         14.87         15.83         3.19 o                         
   1   1   0          3.59          5.14         0.46 o                         
   2   1   0       1925.59       1953.66         5.73 o                         
   3   1   0         21.59         18.05         0.60 o                         
   4   1   0       3168.95       3399.28        24.50 o                         
   5   1   0         97.54        137.85         2.10 o                         
   6   1   0          0.26         -0.09         0.48 o                         
   7   1   0         17.72         14.89         0.82 o                         
   8   1   0        613.64        555.42         4.57 o                         
   9   1   0       1296.59       1224.54        16.34 o                         
  10   1   0         38.83         40.85         1.38 o                         
  11   1   0        227.14        236.48         3.72 o                         
  12   1   0          8.99          7.44         1.48 o                         
  13   1   0        190.02        192.50         6.37 o                         
  14   1   0        321.28        320.94         7.75 o                         
  15   1   0         51.80         57.84         3.60 o                         
  16   1   0          0.99          0.00         1.44 o                         
  17   1   0          8.60         11.88         2.65 o                         
   0   2   0       1670.29       1674.71        13.53 o                         
   1   2   0      18232.35      18068.11       102.53 o                         
   2   2   0        235.93        236.14         2.40 o                         
   3   2   0       7050.37       6964.03        56.35 o                         
   4   2   0       1509.88       1665.46        11.82 o                         
   5   2   0       9147.57       9810.31        56.71 o                         
   6   2   0          0.77          0.41         0.49 o                         
   7   2   0        132.80        126.92         3.09 o                         
   8   2   0        473.06        464.65         5.59 o                         
   9   2   0         39.73         33.70         1.23 o                         
  10   2   0        358.18        347.62         5.08 o                         
  11   2   0        481.19        477.56         6.26 o                         
  12   2   0        266.66        262.03         7.94 o                         
  13   2   0         38.53         33.19         2.77 o                         
  14   2   0         32.02         35.51         3.00 o                         
  15   2   0         74.69         73.37         4.00 o                         
  16   2   0          3.73          3.34         1.56 o                         
  17   2   0          0.45          2.32         2.31 o                         
   1   3   0      10607.00      10411.44        31.37 o                         
   2   3   0       1021.89       1004.18         5.02 o                         
   3   3   0        592.37        730.25         4.85 o                         
   4   3   0          3.25          4.64         0.56 o                         
   5   3   0         39.65         76.53         1.92 o                         
   6   3   0       1205.42       1203.99         8.16 o                         
   7   3   0         46.47         45.34         1.63 o                         
   8   3   0        164.94        169.39         3.42 o                         
   9   3   0        217.28        213.96         4.40 o                         
  10   3   0          5.13          2.92         0.71 o                         
  11   3   0        140.65        139.14         3.96 o                         
  12   3   0         14.54         16.19         2.13 o                         
  13   3   0        107.69        103.40         5.35 o                         
  14   3   0         92.14        107.97         5.03 o                         
  15   3   0         33.07         35.58         2.90 o                         
  16   3   0         31.99         26.81         4.73 o                         
  17   3   0          8.65          9.39         2.27 o                         
   0   4   0        269.52        261.69         2.97 o                         
   1   4   0        698.58        735.22         4.47 o                         
   2   4   0      10157.53      10536.11        37.46 o                         
   3   4   0         87.92         82.69         1.73 o                         
   4   4   0       3214.55       3846.12        21.68 o                         
   5   4   0        361.44        408.68         4.43 o                         
   6   4   0       3129.84       3216.12        31.05 o                         
   7   4   0        577.27        615.98         6.13 o                         
   8   4   0          9.77         10.28         0.98 o                         
   9   4   0          0.03          0.43         0.57 o                         
  10   4   0        283.85        253.11         7.06 o                         
  11   4   0          3.43          2.26         2.24 o                         
  12   4   0         63.10         59.94         4.07 o                         
  13   4   0          7.27          7.76         1.87 o                         
  14   4   0          7.60          5.88         1.66 o                         
  15   4   0         63.65         70.18         4.95 o                         
  16   4   0          0.01         -2.16         2.16 o                         
  17   4   0          1.71          3.00         2.17 o                         
   1   5   0        204.82        199.53         2.23 o                         
   2   5   0          3.47          4.05         0.41 o                         
   3   5   0        227.92        235.34         2.62 o                         
   4   5   0       3371.92       3614.97        21.77 o                         
   5   5   0         49.03         45.60         1.62 o                         
   6   5   0        118.51        148.15         4.10 o                         
   7   5   0          2.73          1.35         0.58 o                         
   8   5   0        808.67        778.15        11.29 o                         
   9   5   0          0.01         -0.25         1.13 o                         
  10   5   0        355.16        298.45        16.25 o                         
  11   5   0          8.46         12.68         2.49 o                         
  12   5   0         41.46         37.78         3.36 o                         
  13   5   0          6.37          8.54         1.57 o                         
  14   5   0         98.37        104.09         5.85 o                         
  15   5   0          9.43         10.01         2.51 o                         
  16   5   0         36.51         37.00         4.03 o                         
  17   5   0          0.09         -6.69         6.69 o                         
   0   6   0       1294.24       1425.26        13.77 o                         
   1   6   0        197.59        201.98         2.47 o                         
   2   6   0       1688.71       1787.63        10.05 o                         
   3   6   0        922.50        902.30         5.86 o                         
   4   6   0         96.84         92.17         2.17 o                         
   5   6   0        296.82        288.66         5.01 o                         
   6   6   0        207.86        199.17         4.11 o                         
   7   6   0         22.59         18.99         1.90 o                         
   8   6   0          4.18          6.84         2.58 o                         
   9   6   0        544.62        477.37         9.83 o                         
  10   6   0          5.18          9.62         1.83 o                         
  11   6   0          1.02         -0.35         1.70 o                         
  12   6   0          0.69          2.39         1.95 o                         
  13   6   0         23.34         20.11         2.91 o                         
  14   6   0          0.55          0.35         1.73 o                         
  15   6   0          1.69         -1.04         1.96 o                         
  16   6   0          0.08          0.19         2.57 o                         
   1   7   0        658.26        645.07         5.32 o                         
   2   7   0       1246.16       1314.32         9.71 o                         
   3   7   0        224.61        252.09         3.49 o                         
   4   7   0        141.78        140.64         3.07 o                         
   5   7   0        165.74        162.25         3.32 o                         
   6   7   0        221.95        239.17         5.09 o                         
   7   7   0         85.81         80.91         3.84 o                         
   8   7   0         59.22         59.00         4.53 o                         
   9   7   0         48.46         40.85         1.97 o                         
  10   7   0          0.87          1.89         1.98 o                         
  11   7   0        199.80        197.32         7.25 o                         
  12   7   0          5.51          7.39         1.98 o                         
  13   7   0         69.05         77.38         5.10 o                         
  14   7   0         36.69         37.02         3.80 o                         
  15   7   0          1.95          4.44         3.27 o                         
  16   7   0         13.45          6.08         5.66 o                         
   0   8   0        271.28        269.74         5.83 o                         
   1   8   0        185.19        184.63         4.22 o                         
   2   8   0        855.45        858.91         5.93 o                         
   3   8   0        787.54        801.95         6.14 o                         
   4   8   0          3.92          7.55         0.75 o                         
   5   8   0        811.13        810.69         7.80 o                         
   6   8   0        716.65        665.47         7.19 o                         
   7   8   0         75.10         63.62         2.64 o                         
   8   8   0         71.31         59.87         4.62 o                         
   9   8   0        273.30        263.35         8.80 o                         
  10   8   0         43.72         44.51         3.44 o                         
  11   8   0         20.96         25.42         2.77 o                         
  12   8   0         38.90         37.00         3.48 o                         
  13   8   0          0.83          2.28         2.34 o                         
  14   8   0         41.89         50.77         5.45 o                         
  15   8   0          1.69         -0.49         3.49 o                         
   1   9   0        264.05        283.74         4.04 o                         
   2   9   0        470.92        451.40         5.01 o                         
   3   9   0         12.39          9.82         0.84 o                         
   4   9   0         12.32         11.20         0.93 o                         
   5   9   0          0.02          0.19         0.70 o                         
   6   9   0        181.01        165.29         4.18 o                         
   7   9   0         12.51          9.04         2.12 o                         
   8   9   0        106.55        107.85         7.67 o                         
   9   9   0          0.73          3.83         1.56 o                         
  10   9   0         16.65         15.62         2.40 o                         
  11   9   0          0.40         -0.08         1.41 o                         
  12   9   0          5.08          3.97         2.24 o                         
  13   9   0          0.01          1.16         3.50 o                         
  14   9   0         30.61         35.52         5.25 o                         
   0  10   0       1300.23       1163.26        13.68 o                         
   1  10   0          2.46          0.61         0.72 o                         
   2  10   0        377.29        377.53         5.24 o                         
   3  10   0        103.41         86.81         2.55 o                         
   4  10   0        128.89        107.45         2.80 o                         
   5  10   0        217.86        211.35         4.06 o                         
   6  10   0        946.06        947.05        12.36 o                         
   7  10   0          0.53          2.49         1.53 o                         
   8  10   0          6.18          4.18         1.83 o                         
   9  10   0         24.45         28.19         2.83 o                         
  10  10   0          0.28         -2.37         2.37 o                         
  11  10   0         13.97         16.93         3.78 o                         
  12  10   0         31.68         31.96         4.45 o                         
  13  10   0          5.93          9.15         5.59 o                         
  14  10   0         76.47        106.86         8.37 o                         
   1  11   0        268.38        268.03         4.89 o                         
   2  11   0          0.96         -0.21         0.78 o                         
   3  11   0        126.37        112.19         3.04 o                         
   4  11   0         36.19         42.67         2.38 o                         
   5  11   0         36.11         34.16         2.76 o                         
   6  11   0          5.62          9.43         1.53 o                         
   7  11   0        109.68        112.98         4.63 o                         
   8  11   0         62.69         63.04         3.75 o                         
   9  11   0          4.43          2.56         2.42 o                         
  10  11   0          1.80         -2.70         2.70 o                         
  11  11   0         37.91         40.73         4.91 o                         
  12  11   0         16.22         20.30         4.08 o                         
  13  11   0         29.24         33.97         5.02 o                         
   0  12   0         97.74         99.92         5.33 o                         
   1  12   0        594.37        540.33         7.99 o                         
   2  12   0         14.10         12.87         1.41 o                         
   3  12   0        237.34        231.90         5.08 o                         
   4  12   0         24.90         26.85         1.97 o                         
   5  12   0          4.25          5.57         1.64 o                         
   6  12   0         22.52         25.65         2.35 o                         
   7  12   0         22.29         17.35         2.65 o                         
   8  12   0          0.00          0.44         1.81 o                         
   9  12   0        152.71        169.00         7.85 o                         
  10  12   0          3.62          7.68         2.68 o                         
  11  12   0         80.31         90.07         7.09 o                         
  12  12   0          0.26         -2.90         2.90 o                         
   1  13   0         32.66         41.02         2.68 o                         
   2  13   0        122.95        114.85         3.97 o                         
   3  13   0          3.70          7.67         1.34 o                         
   4  13   0        148.61        151.03         4.63 o                         
   5  13   0         64.66         62.19         4.07 o                         
   6  13   0         16.85         18.64         2.64 o                         
   7  13   0         92.22         97.41         5.75 o                         
   8  13   0         74.78         82.43         9.34 o                         
   9  13   0          8.46          3.69         2.44 o                         
  10  13   0         26.83         20.22         3.03 o                         
  11  13   0         13.89          8.15         3.83 o                         
  12  13   0          2.96          2.56         3.17 o                         
   0  14   0        162.30        145.10         6.94 o                         
   1  14   0          4.15          5.64         1.34 o                         
   2  14   0          0.17          0.72         1.10 o                         
   3  14   0          6.65          8.23         1.67 o                         
   4  14   0         82.95         80.88         4.15 o                         
   5  14   0          7.03          5.32         1.79 o                         
   6  14   0         30.95         30.37         3.05 o                         
   7  14   0          1.29          1.02         2.14 o                         
   8  14   0         82.03         76.58         5.66 o                         
   9  14   0         13.57          8.76         3.33 o                         
  10  14   0         10.40          8.72         2.47 o                         
  11  14   0          0.04         -4.74         4.74 o                         
   1  15   0         45.09         45.00         3.38 o                         
   2  15   0         15.17         15.40         2.37 o                         
   3  15   0          0.00          2.26         1.65 o                         
   4  15   0         87.48         91.52         4.99 o                         
   5  15   0         21.06         24.01         3.00 o                         
   6  15   0          6.86          4.23         1.81 o                         
   7  15   0         15.21         12.13         2.43 o                         
   8  15   0         84.38         87.47         5.54 o                         
   9  15   0          9.10          9.18         2.73 o                         
  10  15   0         26.59         36.63         8.53 o                         
   0  16   0          2.45          3.37         4.00 o                         
   1  16   0          0.05          3.03         1.84 o                         
   2  16   0          0.13          1.04         1.75 o                         
   3  16   0        113.37        110.63         7.52 o                         
   4  16   0          1.68          2.66         1.96 o                         
   5  16   0         12.33         10.41         2.54 o                         
   6  16   0         11.52         10.08         2.48 o                         
   7  16   0         11.29         10.46         2.38 o                         
   8  16   0          0.35         -0.72         2.88 o                         
   9  16   0         41.79         54.03         9.94 o                         
   1  17   0          6.69          4.67         2.30 o                         
   2  17   0          6.66          3.29         2.10 o                         
   3  17   0          1.89          1.82         2.74 o                         
   4  17   0          1.44          1.31         3.67 o                         
   5  17   0         43.06         36.43         5.82 o                         
   6  17   0          5.00          5.96         3.52 o                         
   7  17   0         10.47         10.48         4.78 o                         
   0  18   0         29.82         30.59         7.80 o                         
   1  18   0          2.38          1.38         3.75 o                         
   2  18   0         13.21         12.08         5.96 o                         
 -17   0   1          0.09         -1.84         2.36 o                         
 -15   0   1         80.06         80.57         5.84 o                         
 -13   0   1        303.89        297.83        12.34 o                         
 -11   0   1       3809.27       3820.03        39.26 o                         
  -9   0   1        258.14        251.43         5.70 o                         
  -7   0   1        159.04        190.19         4.84 o                         
  -5   0   1        139.08        132.98         3.91 o                         
  -3   0   1       3132.71       3098.97        22.85 o                         
  -1   0   1       7276.50       7241.72        24.20 o                         
   1   0   1      17291.89      17424.70        88.13 o                         
   3   0   1      12116.28      12561.08        35.32 o                         
   5   0   1        157.85        226.51         5.23 o                         
   7   0   1          5.13          4.91         1.05 o                         
   9   0   1        253.51        251.15         6.67 o                         
  11   0   1        654.75        651.58        10.14 o                         
  13   0   1         34.35         33.48         4.21 o                         
  15   0   1        143.27        145.34         7.96 o                         
  17   0   1         56.26         45.14         8.32 o                         
 -18   1   1          8.23          5.79         2.81 o                         
 -17   1   1         11.59         12.20         2.24 o                         
 -16   1   1          0.01          0.74         1.31 o                         
 -15   1   1          2.83          2.91         1.61 o                         
 -14   1   1         59.12         62.96         3.90 o                         
 -13   1   1         13.87         13.85         2.22 o                         
 -12   1   1        259.80        267.13         7.82 o                         
 -11   1   1        214.76        210.02         4.34 o                         
 -10   1   1        425.82        421.16         6.13 o                         
  -9   1   1         13.33          8.62         0.88 o                         
  -8   1   1         73.31         68.51         2.51 o                         
  -7   1   1        213.42        227.90         4.73 o                         
  -6   1   1          0.48          5.54         0.46 o                         
  -5   1   1        381.40        350.67         3.17 o                         
  -4   1   1        202.48        206.92         1.95 o                         
  -3   1   1       4082.82       4001.19        12.20 o                         
  -2   1   1       7110.38       7288.88        40.78 o                         
  -1   1   1         86.84         67.63         1.57 o                         
   0   1   1       7381.76       7535.18        27.45 o                         
   1   1   1       1779.00       1811.67        13.56 o                         
   2   1   1       1552.28       1635.66        10.90 o                         
   3   1   1        662.43        664.47         4.97 o                         
   4   1   1        108.03         90.51         1.54 o                         
   5   1   1        167.79        173.72         2.39 o                         
   6   1   1          6.84          8.90         0.84 o                         
   7   1   1        773.82        839.77         8.81 o                         
   8   1   1        179.65        181.02         3.04 o                         
   9   1   1          2.43          3.17         0.58 o                         
  10   1   1        195.60        195.31         4.13 o                         
  11   1   1         93.38         98.21         2.85 o                         
  12   1   1          0.07          0.82         0.65 o                         
  13   1   1        244.93        239.09         7.71 o                         
  14   1   1         19.93         16.72         3.50 o                         
  15   1   1         21.01         20.27         2.38 o                         
  16   1   1         29.91         28.03         2.98 o                         
  17   1   1          9.22         10.45         2.24 o                         
 -18   2   1          9.75          0.14         2.24 o                         
 -17   2   1          1.00          4.90         2.06 o                         
 -16   2   1        162.51        163.86         6.69 o                         
 -15   2   1         11.70         13.88         2.16 o                         
 -14   2   1        116.23        121.91         5.32 o                         
 -13   2   1          1.13          0.78         1.71 o                         
 -12   2   1        124.77        125.40         4.85 o                         
 -11   2   1        324.90        306.71         6.19 o                         
 -10   2   1       1469.27       1384.70        19.85 o                         
  -9   2   1        734.19        686.00        11.54 o                         
  -8   2   1          3.61          1.70         0.37 o                         
  -7   2   1        233.22        239.02         4.36 o                         
  -6   2   1        590.58        701.09         6.02 o                         
  -5   2   1       1046.88       1093.62         6.11 o                         
  -4   2   1       2901.88       2894.84        20.24 o                         
  -3   2   1        948.19        932.53         5.46 o                         
  -2   2   1        192.61        172.80         1.66 o                         
  -1   2   1       4611.93       4574.66        31.46 o                         
   0   2   1          6.34          2.11         0.27 o                         
   1   2   1      11804.59      12031.56        61.48 o                         
   2   2   1       4842.12       4913.79        47.87 o                         
   3   2   1          4.32          9.27         0.68 o                         
   4   2   1         62.05         64.91         1.51 o                         
   5   2   1       1001.87       1091.21         6.46 o                         
   6   2   1         20.39         19.07         1.64 o                         
   7   2   1         10.82          9.88         0.84 o                         
   8   2   1        121.00        119.66         3.20 o                         
   9   2   1          7.60          6.17         0.92 o                         
  10   2   1         39.77         38.34         1.69 o                         
  11   2   1         80.54         83.35         2.42 o                         
  12   2   1        178.46        184.95         4.29 o                         
  13   2   1         31.15         29.59         2.64 o                         
  14   2   1        220.30        225.96         7.19 o                         
  15   2   1          0.04          0.37         1.44 o                         
  16   2   1         17.18         20.28         2.68 o                         
  17   2   1          0.46         -1.86         1.86 o                         
 -17   3   1          5.47          8.81         3.74 o                         
 -16   3   1          5.48          4.23         2.46 o                         
 -15   3   1          0.12         -0.52         1.78 o                         
 -14   3   1         11.26         10.39         1.87 o                         
 -13   3   1         12.44         13.50         2.04 o                         
 -12   3   1        372.50        365.84         8.20 o                         
 -11   3   1        139.85        135.13         2.80 o                         
 -10   3   1        251.06        235.87         3.76 o                         
  -9   3   1        288.13        251.09         6.06 o                         
  -8   3   1         34.01         26.10         1.39 o                         
  -7   3   1        158.80        146.81         2.61 o                         
  -6   3   1         25.89         15.99         0.97 o                         
  -5   3   1       3472.31       3608.67        18.70 o                         
  -4   3   1       1021.96       1050.23        11.61 o                         
  -3   3   1        376.01        360.48         3.21 o                         
  -2   3   1       8806.40       8754.58        22.79 o                         
  -1   3   1        488.38        491.72         3.28 o                         
   0   3   1       3592.18       3427.70        16.46 o                         
   1   3   1          1.99          3.76         0.39 o                         
   2   3   1        889.63        981.76         5.01 o                         
   3   3   1       2171.56       2315.05        12.70 o                         
   4   3   1        322.15        348.47         4.47 o                         
   5   3   1        497.12        536.14         5.24 o                         
   6   3   1        201.25        161.09         3.21 o                         
   7   3   1         11.30          6.97         0.73 o                         
   8   3   1         15.99         19.72         1.21 o                         
   9   3   1         68.92         63.95         1.63 o                         
  10   3   1         37.59         41.01         2.22 o                         
  11   3   1          4.14          3.26         1.09 o                         
  12   3   1         10.70          9.92         1.03 o                         
  13   3   1          4.57          3.06         1.66 o                         
  14   3   1         25.16         29.67         2.84 o                         
  15   3   1         67.90         72.53         4.51 o                         
  16   3   1         35.62         29.75         3.60 o                         
  17   3   1          2.36         -1.87         2.65 o                         
 -17   4   1         15.16         13.68         4.35 o                         
 -16   4   1         17.52         14.57         4.82 o                         
 -15   4   1         90.69         99.55         5.88 o                         
 -14   4   1          6.91          8.97         1.66 o                         
 -13   4   1        475.90        471.17        11.70 o                         
 -12   4   1         14.24         11.01         1.77 o                         
 -11   4   1         12.33         12.96         1.73 o                         
 -10   4   1         43.24         41.50         1.92 o                         
  -9   4   1         22.81         17.99         1.68 o                         
  -8   4   1        244.31        244.48         3.87 o                         
  -7   4   1          1.07          8.26         0.73 o                         
  -6   4   1        600.65        691.02         5.41 o                         
  -5   4   1        184.21        193.32         2.95 o                         
  -4   4   1       6401.85       6946.39        41.24 o                         
  -3   4   1       1233.35       1227.76         6.64 o                         
  -2   4   1         84.62         97.14         1.65 o                         
  -1   4   1       3220.32       3209.00        11.41 o                         
   0   4   1        758.84        825.24         4.08 o                         
   1   4   1        989.20       1056.96         4.95 o                         
   2   4   1        731.54        774.73         4.49 o                         
   3   4   1        194.62        185.65         2.57 o                         
   4   4   1       3246.36       3676.58        31.59 o                         
   5   4   1        353.49        324.29         4.73 o                         
   6   4   1        376.87        369.40         5.32 o                         
   7   4   1         82.87         68.50         2.25 o                         
   8   4   1        209.92        187.22         3.75 o                         
   9   4   1        364.14        362.28         4.53 o                         
  10   4   1        388.18        347.91         6.92 o                         
  11   4   1         41.63         45.88         2.36 o                         
  12   4   1          4.04          2.40         1.01 o                         
  13   4   1         16.56         12.49         2.33 o                         
  14   4   1         42.62         37.17         3.65 o                         
  15   4   1         60.05         66.46         5.05 o                         
  16   4   1         31.26         29.84         3.64 o                         
  17   4   1          5.96          3.48         2.52 o                         
 -17   5   1         51.86         44.52         6.36 o                         
 -16   5   1          1.12          2.27         2.87 o                         
 -15   5   1         82.90         94.04         5.76 o                         
 -14   5   1         34.50         36.50         3.52 o                         
 -13   5   1          1.21          1.11         1.45 o                         
 -12   5   1          2.54          1.60         1.17 o                         
 -11   5   1        203.97        188.13         6.63 o                         
 -10   5   1        119.64         85.19         3.80 o                         
  -9   5   1        530.06        451.84        12.15 o                         
  -8   5   1        131.16        125.14         3.00 o                         
  -7   5   1          0.03          0.53         0.41 o                         
  -6   5   1        447.91        380.84        31.39 o                         
  -5   5   1       1051.58       1065.93         8.43 o                         
  -4   5   1         15.17         15.46         0.71 o                         
  -3   5   1        369.21        342.03         2.93 o                         
  -2   5   1          0.01          1.03         0.40 o                         
  -1   5   1       1138.47       1192.09         5.69 o                         
   0   5   1        347.71        376.16         2.84 o                         
   1   5   1        566.30        564.19         3.60 o                         
   2   5   1         97.08         98.13         1.61 o                         
   3   5   1       4125.84       4190.00        24.42 o                         
   4   5   1         84.19         96.26         2.12 o                         
   5   5   1        160.73        150.94         2.99 o                         
   6   5   1          8.44         13.60         1.33 o                         
   7   5   1       1090.76       1101.05        23.93 o                         
   8   5   1          0.77         -0.20         0.65 o                         
   9   5   1         25.16         16.52         1.74 o                         
  10   5   1          3.25          2.66         1.27 o                         
  11   5   1        111.01        116.73         4.54 o                         
  12   5   1          4.68          3.12         1.19 o                         
  13   5   1         64.21         68.41         5.30 o                         
  14   5   1          9.22         13.69         2.52 o                         
  15   5   1         18.41         19.84         3.09 o                         
  16   5   1          2.63          4.75         3.41 o                         
 -16   6   1         14.02         13.23         4.52 o                         
 -15   6   1         21.49         22.81         3.95 o                         
 -14   6   1         24.45         31.41         3.45 o                         
 -13   6   1         13.32         12.24         2.06 o                         
 -12   6   1         31.29         25.82         2.81 o                         
 -11   6   1        151.53        136.89         5.86 o                         
 -10   6   1        342.00        343.67         7.01 o                         
  -9   6   1        133.69         96.01         8.97 o                         
  -8   6   1        626.88        624.20        12.62 o                         
  -7   6   1        451.10        452.46         6.30 o                         
  -6   6   1        322.31        295.64         4.80 o                         
  -5   6   1         11.50         10.50         0.73 o                         
  -4   6   1        328.05        305.49         3.18 o                         
  -3   6   1       1659.20       1851.28        13.27 o                         
  -2   6   1         11.07          7.50         0.53 o                         
  -1   6   1         13.26          3.98         0.51 o                         
   0   6   1       2280.35       2422.59        12.85 o                         
   1   6   1       1104.05       1221.24         6.98 o                         
   2   6   1       1436.70       1507.61         6.53 o                         
   3   6   1          0.09          9.59         0.72 o                         
   4   6   1        324.31        317.63         4.55 o                         
   5   6   1         65.16         57.03         2.27 o                         
   6   6   1          1.20         -0.22         0.70 o                         
   7   6   1          1.00          1.35         0.85 o                         
   8   6   1        246.07        229.83         5.06 o                         
   9   6   1        283.75        246.13         6.29 o                         
  10   6   1        106.67         86.21         3.92 o                         
  11   6   1         27.51         21.17         2.74 o                         
  12   6   1        160.63        159.32         6.75 o                         
  13   6   1          1.80          1.49         1.84 o                         
  14   6   1         23.30         23.05         3.42 o                         
  15   6   1         57.23         52.81         4.69 o                         
  16   6   1          0.26         -2.87         4.40 o                         
 -16   7   1          5.73         -2.22         3.82 o                         
 -15   7   1         11.71         11.04         3.11 o                         
 -14   7   1        112.20        121.92         8.08 o                         
 -13   7   1         41.97         35.28         3.56 o                         
 -12   7   1         78.52         90.13         5.05 o                         
 -11   7   1          6.00          7.96         1.57 o                         
 -10   7   1         18.32         20.91         1.81 o                         
  -9   7   1         19.02         14.39         1.51 o                         
  -8   7   1         64.30         74.31         2.86 o                         
  -7   7   1          4.35          5.05         0.97 o                         
  -6   7   1        570.99        544.11         6.74 o                         
  -5   7   1       1774.23       1770.57         9.87 o                         
  -4   7   1        175.13        217.94         5.68 o                         
  -3   7   1         54.02         36.27         1.39 o                         
  -2   7   1        538.72        523.80         4.80 o                         
  -1   7   1        229.15        282.09         3.59 o                         
   0   7   1       1351.47       1309.92        11.03 o                         
   1   7   1        514.60        605.47         5.04 o                         
   2   7   1         30.07         30.79         1.20 o                         
   3   7   1          0.46         -0.34         0.47 o                         
   4   7   1        107.75         90.41         2.27 o                         
   5   7   1         63.45         57.23         2.09 o                         
   6   7   1        494.57        483.04         7.94 o                         
   7   7   1          1.52          3.63         1.42 o                         
   8   7   1         84.85         70.12         3.72 o                         
   9   7   1         28.84         22.00         2.13 o                         
  10   7   1         76.39         78.28         4.51 o                         
  11   7   1         65.05         63.59         4.38 o                         
  12   7   1          1.11          4.05         1.84 o                         
  13   7   1          4.38          3.87         2.21 o                         
  14   7   1         49.09         56.70         4.77 o                         
  15   7   1         66.86         80.33         6.98 o                         
 -15   8   1         59.89         71.88         6.63 o                         
 -14   8   1         61.29         68.69         6.46 o                         
 -13   8   1         30.37         30.11         4.11 o                         
 -12   8   1         96.99        109.62         5.70 o                         
 -11   8   1         30.87         33.34         3.48 o                         
 -10   8   1        209.26        215.74         7.11 o                         
  -9   8   1          5.43          7.59         1.35 o                         
  -8   8   1         98.92         63.43         5.38 o                         
  -7   8   1        346.87        338.62         6.23 o                         
  -6   8   1          5.87          4.96         1.32 o                         
  -5   8   1        152.77        128.55         3.46 o                         
  -4   8   1        900.46        901.77         7.22 o                         
  -3   8   1        911.70        913.95         6.84 o                         
  -2   8   1        842.05        859.09         6.40 o                         
  -1   8   1        505.27        516.28         4.36 o                         
   0   8   1         96.82        119.34         2.33 o                         
   1   8   1        147.62        158.94         2.59 o                         
   2   8   1        789.90        785.32         5.79 o                         
   3   8   1        118.42        123.07         2.62 o                         
   4   8   1        156.51        144.66         3.03 o                         
   5   8   1       2762.17       2653.45        18.33 o                         
   6   8   1         65.22         69.33         3.19 o                         
   7   8   1        224.55        238.24         9.69 o                         
   8   8   1        257.32        244.54         7.29 o                         
   9   8   1         89.89        101.64         5.03 o                         
  10   8   1          8.08          5.23         1.60 o                         
  11   8   1         41.32         37.54         3.57 o                         
  12   8   1         74.77         75.98         5.23 o                         
  13   8   1          0.48         -0.42         1.73 o                         
  14   8   1         73.83         79.39         6.83 o                         
  15   8   1         23.76         35.03         5.04 o                         
 -14   9   1          5.61          0.43         2.69 o                         
 -13   9   1          0.00         -1.47         2.81 o                         
 -12   9   1         16.94         18.67         3.50 o                         
 -11   9   1        124.16        138.49         7.94 o                         
 -10   9   1         25.23         30.09         2.98 o                         
  -9   9   1         76.64         70.98         3.64 o                         
  -8   9   1         93.39         85.41         4.14 o                         
  -7   9   1         46.31         38.75         2.71 o                         
  -6   9   1         36.93         32.51         1.99 o                         
  -5   9   1        163.06        173.75         3.88 o                         
  -4   9   1       1040.89        984.85         8.46 o                         
  -3   9   1        494.52        465.61         5.51 o                         
  -2   9   1         10.20         11.20         0.99 o                         
  -1   9   1        340.04        348.71         4.32 o                         
   0   9   1        223.99        238.89         3.48 o                         
   1   9   1        378.72        366.38         4.17 o                         
   2   9   1        133.87        116.99         2.51 o                         
   3   9   1          7.68          7.03         0.77 o                         
   4   9   1         56.57         47.49         1.87 o                         
   5   9   1          3.58          5.16         0.77 o                         
   6   9   1        148.52        158.45         4.39 o                         
   7   9   1         66.22         66.67         3.89 o                         
   8   9   1          0.03          0.08         1.31 o                         
   9   9   1         35.89         30.25         3.15 o                         
  10   9   1          2.50          2.04         1.74 o                         
  11   9   1         25.34         24.19         2.93 o                         
  12   9   1          0.10          2.81         2.97 o                         
  13   9   1         71.30        100.24         7.48 o                         
  14   9   1         23.72         14.85         3.71 o                         
 -14  10   1         21.06         23.17         4.47 o                         
 -13  10   1        369.60        412.94        15.23 o                         
 -12  10   1          0.62         -1.12         2.51 o                         
 -11  10   1         17.30         17.21         3.99 o                         
 -10  10   1        106.36        113.68         7.33 o                         
  -9  10   1         61.45         72.44         5.70 o                         
  -8  10   1         33.72         35.25         2.94 o                         
  -7  10   1        137.67        135.83         5.03 o                         
  -6  10   1          1.75          1.86         1.14 o                         
  -5  10   1       1788.66       1696.35        24.87 o                         
  -4  10   1          1.26          0.70         0.73 o                         
  -3  10   1        300.24        305.30         4.52 o                         
  -2  10   1        124.76        139.59         3.11 o                         
  -1  10   1        921.18        933.30         7.47 o                         
   0  10   1        160.49        169.17         3.67 o                         
   1  10   1         91.13         87.45         2.54 o                         
   2  10   1        158.65        149.63         3.17 o                         
   3  10   1          1.75          1.24         0.69 o                         
   4  10   1        755.68        707.09         8.80 o                         
   5  10   1          0.83          0.82         0.93 o                         
   6  10   1        199.37        188.56         5.72 o                         
   7  10   1        277.41        294.39        10.30 o                         
   8  10   1         24.34         25.85         3.48 o                         
   9  10   1         45.43         49.88         5.14 o                         
  10  10   1         22.31         26.21         2.97 o                         
  11  10   1         12.18         10.79         2.99 o                         
  12  10   1          0.00          1.27         2.38 o                         
  13  10   1          3.70          3.09         3.48 o                         
 -13  11   1         20.19         21.29         3.91 o                         
 -12  11   1        100.09        109.99         7.80 o                         
 -11  11   1         49.42         51.71         5.42 o                         
 -10  11   1          6.16          9.96         2.74 o                         
  -9  11   1        107.18        126.68         8.16 o                         
  -8  11   1        114.20        113.85         6.08 o                         
  -7  11   1          2.09          2.71         1.25 o                         
  -6  11   1          5.98          5.77         1.37 o                         
  -5  11   1         20.13         22.21         1.92 o                         
  -4  11   1         12.44         12.03         1.37 o                         
  -3  11   1         12.37         13.26         1.17 o                         
  -2  11   1         95.08         93.65         2.69 o                         
  -1  11   1          3.01          1.70         0.76 o                         
   0  11   1        155.21        171.03         4.24 o                         
   1  11   1        137.62        125.25         3.72 o                         
   2  11   1        118.32        108.05         3.33 o                         
   3  11   1        100.06         89.11         3.09 o                         
   4  11   1        549.82        554.01         8.18 o                         
   5  11   1          0.06          1.10         1.12 o                         
   6  11   1         14.33         16.87         2.00 o                         
   7  11   1         84.78         93.49         4.36 o                         
   8  11   1          4.99          1.65         1.43 o                         
   9  11   1         65.99         71.04         5.76 o                         
  10  11   1         20.68         22.50         3.67 o                         
  11  11   1         12.59          7.00         2.92 o                         
  12  11   1         53.31         60.60         6.19 o                         
  13  11   1          0.47         -1.40         2.73 o                         
 -12  12   1         30.83         31.62         4.69 o                         
 -11  12   1          9.96          2.11         2.93 o                         
 -10  12   1        421.62        476.45        18.43 o                         
  -9  12   1          9.62         12.33         2.54 o                         
  -8  12   1         54.55         54.96         4.44 o                         
  -7  12   1         32.40         31.86         4.21 o                         
  -6  12   1         70.47         73.98         4.66 o                         
  -5  12   1         15.31         14.46         1.62 o                         
  -4  12   1        371.11        377.71         6.66 o                         
  -3  12   1          8.63          5.16         0.96 o                         
  -2  12   1        226.59        211.80         4.72 o                         
  -1  12   1          0.04          1.18         1.14 o                         
   0  12   1         16.54         14.55         1.49 o                         
   1  12   1          2.69          4.13         1.02 o                         
   2  12   1        365.40        337.48         6.44 o                         
   3  12   1         24.22         25.13         1.88 o                         
   4  12   1          0.68          2.87         1.20 o                         
   5  12   1          2.47          2.67         1.17 o                         
   6  12   1         27.98         27.99         2.51 o                         
   7  12   1         19.27         22.36         2.59 o                         
   8  12   1          5.92          3.44         2.27 o                         
   9  12   1         73.55         82.29         5.68 o                         
  10  12   1          6.76          4.37         2.38 o                         
  11  12   1          8.43          6.90         3.06 o                         
  12  12   1          0.75          3.79         2.69 o                         
 -12  13   1         25.29         29.90         7.80 o                         
 -11  13   1         66.62         68.47         5.61 o                         
 -10  13   1          1.40          4.34         2.09 o                         
  -9  13   1         48.01         61.08         5.05 o                         
  -8  13   1          6.45          6.21         2.30 o                         
  -7  13   1          1.94          3.80         1.83 o                         
  -6  13   1         76.29         64.58         4.19 o                         
  -5  13   1          0.78          2.50         1.63 o                         
  -4  13   1          0.27          1.78         1.95 o                         
  -3  13   1         17.80         18.32         1.65 o                         
  -2  13   1         31.48         34.59         2.21 o                         
  -1  13   1         12.76         12.47         1.71 o                         
   0  13   1         25.15         24.70         2.11 o                         
   1  13   1        222.97        228.15         5.44 o                         
   2  13   1         26.46         25.83         2.04 o                         
   3  13   1        112.37        110.94         4.23 o                         
   4  13   1         33.85         36.04         2.38 o                         
   5  13   1         21.98         23.79         2.27 o                         
   6  13   1         47.43         51.92         3.87 o                         
   7  13   1         21.21         27.78         3.50 o                         
   8  13   1          1.10          2.58         1.99 o                         
   9  13   1         51.31         55.28         4.87 o                         
  10  13   1          8.03          0.77         2.85 o                         
  11  13   1         11.40         10.69         2.97 o                         
 -11  14   1         13.74         12.31         6.16 o                         
 -10  14   1          1.62          2.41         2.09 o                         
  -9  14   1         97.31        107.02         6.76 o                         
  -8  14   1          1.10          1.44         2.20 o                         
  -7  14   1        146.70        151.80         6.73 o                         
  -6  14   1          5.98          6.31         2.01 o                         
  -5  14   1          1.98          3.40         1.69 o                         
  -4  14   1          6.54          4.65         1.85 o                         
  -3  14   1          1.36          0.30         1.32 o                         
  -2  14   1          1.64          4.01         1.65 o                         
  -1  14   1         71.20         72.23         3.53 o                         
   0  14   1         19.23         20.14         1.99 o                         
   1  14   1        115.43        125.88         4.27 o                         
   2  14   1          0.56          3.27         1.27 o                         
   3  14   1        117.24        110.08         4.36 o                         
   4  14   1         37.70         37.57         3.56 o                         
   5  14   1        128.03        148.01         6.27 o                         
   6  14   1          3.56          5.45         1.85 o                         
   7  14   1          0.07          2.22         2.77 o                         
   8  14   1         24.93         26.84         3.72 o                         
   9  14   1          0.12          0.48         2.14 o                         
  10  14   1          0.20          2.24         2.47 o                         
  11  14   1          5.99          6.84         4.59 o                         
 -10  15   1          0.06          1.53         3.71 o                         
  -9  15   1         76.33         77.26         5.44 o                         
  -8  15   1         17.82         16.67         2.93 o                         
  -7  15   1         13.03         10.03         2.32 o                         
  -6  15   1         11.09         12.48         2.16 o                         
  -5  15   1        119.80        121.64         5.93 o                         
  -4  15   1          2.84          3.61         1.62 o                         
  -3  15   1         40.67         40.74         3.72 o                         
  -2  15   1          4.41          1.68         1.48 o                         
  -1  15   1          4.23          3.97         1.55 o                         
   0  15   1          0.06         -0.99         1.49 o                         
   1  15   1          0.32          0.79         1.72 o                         
   2  15   1          8.51         10.55         1.85 o                         
   3  15   1         52.35         55.59         3.84 o                         
   4  15   1          4.09          4.57         2.45 o                         
   5  15   1          0.02          1.41         2.17 o                         
   6  15   1          4.26          4.89         1.91 o                         
   7  15   1         94.79         91.97         5.62 o                         
   8  15   1          0.18          3.53         1.98 o                         
   9  15   1          1.20          0.88         3.61 o                         
  10  15   1          3.16          9.83         5.74 o                         
  -9  16   1          3.91          3.29         4.21 o                         
  -8  16   1          6.40          5.34         2.87 o                         
  -7  16   1         12.21         13.16         2.48 o                         
  -6  16   1          8.54          7.97         2.89 o                         
  -5  16   1          1.94          2.81         1.84 o                         
  -4  16   1         74.61         80.31         5.44 o                         
  -3  16   1          0.20          2.21         1.72 o                         
  -2  16   1         30.98         34.88         3.32 o                         
  -1  16   1         22.26         22.01         3.19 o                         
   0  16   1         66.81         53.78         4.73 o                         
   1  16   1          2.99          2.97         2.12 o                         
   2  16   1         62.45         64.45         5.08 o                         
   3  16   1          2.50          4.14         2.31 o                         
   4  16   1         32.80         35.59         4.76 o                         
   5  16   1          1.63          5.84         2.48 o                         
   6  16   1         14.81         13.66         3.75 o                         
   7  16   1          0.11         -2.63         2.94 o                         
   8  16   1         42.35         37.24         6.16 o                         
   9  16   1          9.47          7.11         5.16 o                         
  -7  17   1          0.32          2.18         2.71 o                         
  -6  17   1         31.36         29.75         8.22 o                         
  -5  17   1          0.28          5.39         4.89 o                         
  -4  17   1          0.67         -2.87         2.96 o                         
  -3  17   1          6.71          8.27         3.03 o                         
  -2  17   1          2.16         -2.63         2.63 o                         
  -1  17   1          0.02         -0.49         1.99 o                         
   0  17   1         11.79          6.83         2.22 o                         
   1  17   1          2.42          4.67         2.16 o                         
   2  17   1          0.62          3.34         2.70 o                         
   3  17   1          0.77         -2.53         2.53 o                         
   4  17   1         33.16         31.41         5.70 o                         
   5  17   1          0.32          8.95         5.16 o                         
   6  17   1         20.28         13.12         5.81 o                         
   7  17   1          2.28          0.11         4.36 o                         
  -2  18   1          1.30          5.16         5.58 o                         
  -1  18   1         72.28         72.69        11.13 o                         
   0  18   1          6.05          7.30         3.79 o                         
   1  18   1          8.87         13.15         5.74 o                         
   2  18   1          0.31          2.94         4.86 o                         
 -18   0   2         51.67         51.95         6.51 o                         
 -16   0   2         54.42         59.82         5.46 o                         
 -14   0   2        314.49        330.23        13.41 o                         
 -12   0   2        299.61        292.10         7.12 o                         
 -10   0   2        133.39        130.92         4.53 o                         
  -8   0   2        700.02        639.84        89.05 o                         
  -6   0   2        804.35        903.68        14.35 o                         
  -4   0   2         49.74         78.49         2.72 o                         
  -2   0   2        563.32        499.71         3.65 o                         
   0   0   2        800.63        976.00        11.97 o                         
   2   0   2       4369.89       4588.02        30.47 o                         
   4   0   2       1790.58       1819.90        19.67 o                         
   6   0   2          9.11         10.21         1.24 o                         
   8   0   2          9.38          9.93         1.62 o                         
  10   0   2       1296.29       1226.93        24.71 o                         
  12   0   2          2.36          0.60         1.07 o                         
  14   0   2        133.52        136.56         8.85 o                         
  16   0   2         50.55         61.78         7.04 o                         
 -18   1   2         15.04         14.36         3.41 o                         
 -17   1   2          0.42         -0.82         1.65 o                         
 -16   1   2         34.92         35.03         3.31 o                         
 -15   1   2        106.90        109.02         5.24 o                         
 -14   1   2          3.13          1.96         1.57 o                         
 -13   1   2         32.61         26.73         2.59 o                         
 -12   1   2         39.28         40.34         2.26 o                         
 -11   1   2          5.37          5.96         0.88 o                         
 -10   1   2         96.52         97.68         2.80 o                         
  -9   1   2        288.47        291.96         4.87 o                         
  -8   1   2         11.25         13.69         0.93 o                         
  -7   1   2        104.38         97.27         2.11 o                         
  -6   1   2        743.13        684.56         6.10 o                         
  -5   1   2        655.97        697.05         4.71 o                         
  -4   1   2        404.06        414.04         2.66 o                         
  -3   1   2        140.06        114.07         1.26 o                         
  -2   1   2        938.81       1005.85        10.01 o                         
  -1   1   2       1544.83       1565.38        10.17 o                         
   0   1   2       2085.25       2163.86        12.87 o                         
   1   1   2       1798.96       1768.99        14.05 o                         
   2   1   2       1887.63       1908.56         8.17 o                         
   3   1   2       5760.83       5794.69        28.76 o                         
   4   1   2         69.83         66.06         1.35 o                         
   5   1   2        246.11        207.50         2.60 o                         
   6   1   2         17.35          8.63         0.72 o                         
   7   1   2         15.38         14.70         0.98 o                         
   8   1   2        139.14        148.40         4.21 o                         
   9   1   2         27.41         28.87         1.74 o                         
  10   1   2       1262.73       1243.67        10.43 o                         
  11   1   2         85.73         83.06         2.85 o                         
  12   1   2         57.92         58.05         2.48 o                         
  13   1   2         26.28         25.35         2.88 o                         
  14   1   2         50.90         49.42         4.23 o                         
  15   1   2         35.55         29.79         3.14 o                         
  16   1   2         33.77         34.25         3.68 o                         
  17   1   2          1.07          2.32         2.40 o                         
 -18   2   2          2.22          2.84         2.37 o                         
 -17   2   2         72.90         67.96         5.08 o                         
 -16   2   2         25.89         24.89         3.13 o                         
 -15   2   2         38.29         46.66         3.50 o                         
 -14   2   2          0.45         -1.21         1.21 o                         
 -13   2   2         60.55         61.67         3.99 o                         
 -12   2   2          0.45          0.71         0.87 o                         
 -11   2   2        591.00        589.81         8.08 o                         
 -10   2   2        155.59        141.84         4.63 o                         
  -9   2   2         20.92         13.53         1.56 o                         
  -8   2   2        414.65        411.32         4.91 o                         
  -7   2   2         10.11         15.53         0.85 o                         
  -6   2   2        405.19        494.76         3.83 o                         
  -5   2   2        393.89        384.05         3.25 o                         
  -4   2   2       4554.90       4881.58        14.68 o                         
  -3   2   2       3580.46       3745.41        22.61 o                         
  -2   2   2        361.73        345.44         2.86 o                         
  -1   2   2        931.44        947.03         4.62 o                         
   0   2   2       4539.49       4771.49        20.96 o                         
   1   2   2       4379.48       4447.98        13.50 o                         
   2   2   2        126.52        111.08         1.70 o                         
   3   2   2        426.37        404.68         3.47 o                         
   4   2   2        592.05        595.63         4.35 o                         
   5   2   2        177.69        167.20         2.10 o                         
   6   2   2        203.29        221.82         5.62 o                         
   7   2   2          7.32          6.89         0.61 o                         
   8   2   2          3.44          3.19         0.67 o                         
   9   2   2         35.29         39.91         1.80 o                         
  10   2   2         10.40         11.79         1.27 o                         
  11   2   2        588.61        583.38         6.41 o                         
  12   2   2          2.63          2.87         0.90 o                         
  13   2   2        130.02        131.50         5.85 o                         
  14   2   2         23.07         23.63         2.86 o                         
  15   2   2         44.39         45.99         4.24 o                         
  16   2   2          1.01          1.00         1.78 o                         
  17   2   2         24.21         24.97         4.75 o                         
 -18   3   2          1.50          5.70         5.58 o                         
 -17   3   2          4.86          1.37         1.93 o                         
 -16   3   2         52.71         48.65         4.29 o                         
 -15   3   2         36.08         39.76         3.85 o                         
 -14   3   2         20.61         23.77         2.46 o                         
 -13   3   2        325.47        324.46         8.03 o                         
 -12   3   2         94.13         95.53         3.40 o                         
 -11   3   2        215.27        192.00         6.12 o                         
 -10   3   2        299.89        291.59         8.45 o                         
  -9   3   2        344.50        334.80         7.73 o                         
  -8   3   2         12.39          9.52         0.71 o                         
  -7   3   2        339.32        316.15         3.54 o                         
  -6   3   2        427.22        487.10         4.23 o                         
  -5   3   2          0.14          0.60         0.36 o                         
  -4   3   2       1603.28       1734.97        11.77 o                         
  -3   3   2        489.97        444.28         2.83 o                         
  -2   3   2        420.85        401.07         3.88 o                         
  -1   3   2       1677.41       1790.80         7.02 o                         
   0   3   2       2264.27       2382.27         5.77 o                         
   1   3   2        736.64        769.85         3.46 o                         
   2   3   2        807.16        874.45         4.68 o                         
   3   3   2        556.62        466.42         4.51 o                         
   4   3   2        829.04        902.34         8.85 o                         
   5   3   2        170.37        215.42         3.36 o                         
   6   3   2         91.57        112.00         2.44 o                         
   7   3   2          4.72          4.60         0.79 o                         
   8   3   2        229.31        237.18         8.41 o                         
   9   3   2       1091.58       1038.42        10.85 o                         
  10   3   2         40.10         40.25         1.98 o                         
  11   3   2          2.19          2.24         0.74 o                         
  12   3   2        182.05        186.34         4.61 o                         
  13   3   2        113.28        117.85         5.48 o                         
  14   3   2         13.27         16.54         2.44 o                         
  15   3   2        155.51        167.31         7.74 o                         
  16   3   2         15.46         14.79         3.80 o                         
  17   3   2          1.57         -3.11         3.11 o                         
 -17   4   2          8.72          8.25         2.65 o                         
 -16   4   2         35.40         32.84         3.92 o                         
 -15   4   2         34.61         36.94         3.73 o                         
 -14   4   2         38.03         30.58         3.25 o                         
 -13   4   2          3.36          1.09         1.81 o                         
 -12   4   2         96.01         99.69         4.29 o                         
 -11   4   2          0.43          1.72         1.38 o                         
 -10   4   2        133.26        122.56         2.70 o                         
  -9   4   2          0.05          0.90         0.50 o                         
  -8   4   2        665.32        658.26         6.36 o                         
  -7   4   2        361.38        370.21         4.35 o                         
  -6   4   2        103.94         72.93         1.55 o                         
  -5   4   2       5281.75       5821.09        33.16 o                         
  -4   4   2        156.01        167.70         2.12 o                         
  -3   4   2         79.78        101.29         2.04 o                         
  -2   4   2        194.23        186.90         2.41 o                         
  -1   4   2       2642.27       2812.18        10.82 o                         
   0   4   2        361.80        360.04         2.56 o                         
   1   4   2        445.06        515.90         3.08 o                         
   2   4   2       1021.97        982.21         4.57 o                         
   3   4   2        836.99       1002.98         5.67 o                         
   4   4   2       2244.03       2209.33        14.58 o                         
   5   4   2       1490.58       1621.98        10.85 o                         
   6   4   2         10.69         15.47         1.00 o                         
   7   4   2        734.22        753.47         8.99 o                         
   8   4   2         60.26         54.09         1.86 o                         
   9   4   2         37.77         34.82         1.35 o                         
  10   4   2          2.05          1.70         1.07 o                         
  11   4   2        282.25        276.73         6.28 o                         
  12   4   2         29.05         30.73         2.04 o                         
  13   4   2         17.64         21.36         2.32 o                         
  14   4   2         44.36         48.73         4.17 o                         
  15   4   2         26.35         24.77         4.22 o                         
  16   4   2         27.99         30.21         3.66 o                         
  17   4   2          2.03          4.83        10.17 o                         
 -17   5   2          7.84         14.67         4.00 o                         
 -16   5   2         87.30        100.32         7.56 o                         
 -15   5   2         27.71         27.87         3.32 o                         
 -14   5   2          0.00         -1.61         1.63 o                         
 -13   5   2          3.24          3.04         2.27 o                         
 -12   5   2         36.72         48.85         3.58 o                         
 -11   5   2         98.40         80.56         4.32 o                         
 -10   5   2        484.69        444.78        13.76 o                         
  -9   5   2         28.92         10.91         1.48 o                         
  -8   5   2         95.60         85.01         2.17 o                         
  -7   5   2        130.73        139.08         2.20 o                         
  -6   5   2        449.44        412.67         9.58 o                         
  -5   5   2        121.94        127.75         5.53 o                         
  -4   5   2        841.17        840.21         5.19 o                         
  -3   5   2        264.99        293.81         3.61 o                         
  -2   5   2        173.40        171.71         2.12 o                         
  -1   5   2        874.80        929.99         4.11 o                         
   0   5   2         27.05         11.60         0.58 o                         
   1   5   2       2461.88       2605.38        10.34 o                         
   2   5   2        863.15        869.57         5.40 o                         
   3   5   2        114.36        104.03         1.81 o                         
   4   5   2        673.72        720.50         6.15 o                         
   5   5   2        321.00        316.30         4.93 o                         
   6   5   2        174.63        156.69         4.44 o                         
   7   5   2        307.84        314.73         5.10 o                         
   8   5   2         32.36         24.96         1.48 o                         
   9   5   2         15.73         10.87         1.04 o                         
  10   5   2        378.43        387.53         8.82 o                         
  11   5   2         38.97         32.91         2.36 o                         
  12   5   2        211.60        221.03         4.59 o                         
  13   5   2         50.24         49.46         4.80 o                         
  14   5   2         96.06        116.80         6.41 o                         
  15   5   2         10.06          9.91         2.46 o                         
  16   5   2          5.59          4.58         2.74 o                         
 -16   6   2         11.36         15.89         3.29 o                         
 -15   6   2          0.13         -1.30         2.69 o                         
 -14   6   2         25.92         26.46         3.08 o                         
 -13   6   2         15.29         19.15         3.36 o                         
 -12   6   2         19.74         17.66         3.14 o                         
 -11   6   2        498.44        484.67         8.44 o                         
 -10   6   2         31.75         18.71         1.76 o                         
  -9   6   2        907.46        781.77        29.41 o                         
  -8   6   2        304.75        301.95         6.01 o                         
  -7   6   2        252.58        248.28         3.89 o                         
  -6   6   2         51.85         55.60         1.96 o                         
  -5   6   2       1116.57       1016.72         7.31 o                         
  -4   6   2       1613.41       1686.48        10.96 o                         
  -3   6   2        461.84        503.87         4.04 o                         
  -2   6   2        146.84        170.94         1.91 o                         
  -1   6   2         20.78         35.28         0.93 o                         
   0   6   2        403.83        486.57         3.47 o                         
   1   6   2        906.02        968.18         6.76 o                         
   2   6   2         25.04         49.43         1.25 o                         
   3   6   2        301.43        310.69         3.95 o                         
   4   6   2       1214.99       1266.03        13.30 o                         
   5   6   2         23.33         21.97         1.62 o                         
   6   6   2        101.33         80.93         4.58 o                         
   7   6   2         19.95         27.42         1.70 o                         
   8   6   2        161.09        139.77         3.72 o                         
   9   6   2         34.07         34.79         2.18 o                         
  10   6   2         93.59         78.66         4.22 o                         
  11   6   2         59.77         69.64         3.79 o                         
  12   6   2          8.05          4.64         1.33 o                         
  13   6   2         56.78         48.30         4.24 o                         
  14   6   2          1.98         -1.20         2.20 o                         
  15   6   2         39.03         39.48         4.24 o                         
  16   6   2         11.97          8.84         3.61 o                         
 -16   7   2         83.07         83.46        10.17 o                         
 -15   7   2        120.64        131.36         8.76 o                         
 -14   7   2          0.32          0.31         3.12 o                         
 -13   7   2         96.31        113.46         7.41 o                         
 -12   7   2         33.82         29.55         2.94 o                         
 -11   7   2          3.18          0.90         1.29 o                         
 -10   7   2         76.94         57.21         4.81 o                         
  -9   7   2         90.52         98.30        10.54 o                         
  -8   7   2         98.61         82.61         2.67 o                         
  -7   7   2        413.82        403.45         5.47 o                         
  -6   7   2        162.78        155.66         3.47 o                         
  -5   7   2          4.25          6.39         1.41 o                         
  -4   7   2       1222.34       1205.10         7.34 o                         
  -3   7   2        368.28        369.30         3.56 o                         
  -2   7   2        488.83        506.78         5.02 o                         
  -1   7   2         65.28         79.23         1.87 o                         
   0   7   2       1435.29       1525.01         7.78 o                         
   1   7   2        152.16        122.42         2.25 o                         
   2   7   2         13.02         25.70         1.04 o                         
   3   7   2       1120.77       1091.55         7.20 o                         
   4   7   2        173.52        151.12         3.46 o                         
   5   7   2         55.50         58.67         2.41 o                         
   6   7   2         44.28         41.85         1.95 o                         
   7   7   2         74.13         69.49         2.89 o                         
   8   7   2        154.99        128.24         4.37 o                         
   9   7   2        102.71        120.68         4.75 o                         
  10   7   2          5.40          7.27         1.64 o                         
  11   7   2          9.30          7.92         1.68 o                         
  12   7   2         40.66         44.01         4.80 o                         
  13   7   2         83.33         75.32         5.23 o                         
  14   7   2          1.35          4.76         2.01 o                         
  15   7   2         41.87         39.75         5.20 o                         
 -15   8   2         22.45         26.42         4.97 o                         
 -14   8   2        193.30        219.24        11.11 o                         
 -13   8   2          6.69          6.03         2.67 o                         
 -12   8   2         32.05         27.93         4.99 o                         
 -11   8   2         13.16         19.23         2.33 o                         
 -10   8   2        146.76        151.42         7.76 o                         
  -9   8   2          7.61          1.83         0.94 o                         
  -8   8   2        231.62        206.63         4.22 o                         
  -7   8   2        387.81        411.47         6.21 o                         
  -6   8   2       1467.73       1374.71        10.27 o                         
  -5   8   2         27.49         29.74         1.47 o                         
  -4   8   2          2.24          2.67         0.56 o                         
  -3   8   2        351.13        350.49         5.11 o                         
  -2   8   2        150.00        131.38         2.30 o                         
  -1   8   2        273.18        277.99         4.53 o                         
   0   8   2         72.33         58.34         1.60 o                         
   1   8   2        745.68        727.49         5.77 o                         
   2   8   2        383.96        408.26         5.68 o                         
   3   8   2        292.99        292.14         3.93 o                         
   4   8   2         44.57         41.33         1.73 o                         
   5   8   2       1928.20       1816.65        15.42 o                         
   6   8   2        921.15        934.40         9.70 o                         
   7   8   2          1.02          0.34         0.74 o                         
   8   8   2         26.51         30.75         2.47 o                         
   9   8   2          3.99          5.09         1.33 o                         
  10   8   2         26.58         25.68         2.83 o                         
  11   8   2         83.55         83.79         5.12 o                         
  12   8   2         40.95         53.53         4.39 o                         
  13   8   2         52.31         52.93         4.55 o                         
  14   8   2          1.20          1.91         3.62 o                         
  15   8   2         11.98         12.24         6.50 o                         
 -14   9   2          1.24         11.31         3.75 o                         
 -13   9   2          9.72          6.63         2.82 o                         
 -12   9   2        227.73        229.74        10.67 o                         
 -11   9   2          1.83          1.06         2.07 o                         
 -10   9   2        126.09        125.28         8.11 o                         
  -9   9   2          7.20          7.57         1.15 o                         
  -8   9   2         19.99         24.83         2.32 o                         
  -7   9   2         38.92         35.03         2.77 o                         
  -6   9   2          4.32          3.71         0.70 o                         
  -5   9   2       1065.71       1068.47         8.02 o                         
  -4   9   2         62.81         60.38         1.82 o                         
  -3   9   2        167.28        163.98         2.96 o                         
  -2   9   2          4.36          5.00         0.72 o                         
  -1   9   2        165.81        139.59         3.10 o                         
   0   9   2        796.31        786.73         6.51 o                         
   1   9   2          1.50          0.58         0.58 o                         
   2   9   2          4.96          4.44         0.85 o                         
   3   9   2        343.32        328.92         4.55 o                         
   4   9   2        165.77        156.06         3.50 o                         
   5   9   2        312.39        321.73         5.47 o                         
   6   9   2         23.05         18.08         1.43 o                         
   7   9   2         26.63         20.42         1.97 o                         
   8   9   2         47.84         53.13         3.29 o                         
   9   9   2          0.74          1.81         1.49 o                         
  10   9   2        127.41        124.48         6.06 o                         
  11   9   2         49.30         50.25         4.06 o                         
  12   9   2        114.40        118.47         6.49 o                         
  13   9   2         98.48        121.96         8.24 o                         
  14   9   2         14.48         15.42         5.29 o                         
 -14  10   2        170.27        199.11        12.31 o                         
 -13  10   2         99.68        114.94         8.30 o                         
 -12  10   2         22.99         17.62         3.71 o                         
 -11  10   2         78.17         81.33         6.58 o                         
 -10  10   2        102.78        115.12         7.27 o                         
  -9  10   2        129.88        141.81         5.68 o                         
  -8  10   2         16.25         20.50         3.88 o                         
  -7  10   2        128.75        116.25         3.87 o                         
  -6  10   2          0.38          0.43         0.74 o                         
  -5  10   2        128.96        124.27         2.77 o                         
  -4  10   2         16.93         12.45         1.03 o                         
  -3  10   2        158.22        163.39         3.08 o                         
  -2  10   2       1690.81       1672.44        10.15 o                         
  -1  10   2          0.02          0.95         0.62 o                         
   0  10   2         23.73         15.72         1.12 o                         
   1  10   2         56.80         57.04         2.22 o                         
   2  10   2        380.50        349.26         5.42 o                         
   3  10   2          0.39         -0.60         0.70 o                         
   4  10   2        684.86        652.33         8.54 o                         
   5  10   2          8.10          6.55         1.28 o                         
   6  10   2        118.50        129.70         4.98 o                         
   7  10   2        200.61        182.27         8.26 o                         
   8  10   2          3.20          4.23         1.46 o                         
   9  10   2         66.09         69.61         4.52 o                         
  10  10   2        231.52        261.66         8.91 o                         
  11  10   2          0.01         -1.54         1.83 o                         
  12  10   2          3.68          4.77         2.74 o                         
  13  10   2         12.52         12.53         3.12 o                         
 -13  11   2         70.12         65.71         6.80 o                         
 -12  11   2          0.33          0.36         2.43 o                         
 -11  11   2          2.46         -0.53         3.06 o                         
 -10  11   2         36.70         43.08         4.91 o                         
  -9  11   2         89.81         83.75         4.69 o                         
  -8  11   2         44.22         45.27         3.85 o                         
  -7  11   2        132.71        135.44         6.30 o                         
  -6  11   2         52.18         42.31         3.62 o                         
  -5  11   2         41.00         39.98         2.76 o                         
  -4  11   2        271.39        270.15         4.93 o                         
  -3  11   2         29.23         27.66         1.62 o                         
  -2  11   2        158.65        152.40         3.26 o                         
  -1  11   2         43.45         44.65         1.85 o                         
   0  11   2          0.98          2.42         0.69 o                         
   1  11   2         22.41         28.71         1.88 o                         
   2  11   2        211.68        222.96         5.02 o                         
   3  11   2        457.79        488.50         7.61 o                         
   4  11   2        160.30        153.83         4.82 o                         
   5  11   2          3.71          3.99         1.28 o                         
   6  11   2          5.35          4.04         1.48 o                         
   7  11   2         26.88         31.21         2.72 o                         
   8  11   2         11.84         10.13         1.83 o                         
   9  11   2          7.80         11.56         2.87 o                         
  10  11   2         62.05         73.61         6.39 o                         
  11  11   2          4.75          9.86         3.02 o                         
  12  11   2        117.70        132.25         8.84 o                         
  13  11   2         16.39         17.89         5.77 o                         
 -12  12   2         16.38         17.11         3.89 o                         
 -11  12   2         45.32         47.16         5.35 o                         
 -10  12   2          0.06         -2.09         2.09 o                         
  -9  12   2          8.60          6.62         2.12 o                         
  -8  12   2         45.06         48.33         4.21 o                         
  -7  12   2         43.96         51.14         3.98 o                         
  -6  12   2          1.72          0.38         1.51 o                         
  -5  12   2        120.86        133.51         6.13 o                         
  -4  12   2         63.67         57.72         3.28 o                         
  -3  12   2         52.08         53.15         2.30 o                         
  -2  12   2        260.06        233.28         5.13 o                         
  -1  12   2        284.60        272.83         5.60 o                         
   0  12   2          1.06          1.85         1.37 o                         
   1  12   2        334.27        334.95         6.28 o                         
   2  12   2         15.55         13.02         1.46 o                         
   3  12   2         17.16         21.68         1.99 o                         
   4  12   2         87.00         88.43         3.84 o                         
   5  12   2         68.75         70.37         3.57 o                         
   6  12   2          7.50          6.59         1.51 o                         
   7  12   2         41.40         44.26         3.35 o                         
   8  12   2          8.14          9.80         1.80 o                         
   9  12   2         72.20         90.84         5.90 o                         
  10  12   2         12.89         14.45         3.07 o                         
  11  12   2         20.57         20.35         3.77 o                         
  12  12   2          0.07          2.18         2.36 o                         
 -12  13   2         52.33         53.76        10.09 o                         
 -11  13   2         41.94         46.05         4.68 o                         
 -10  13   2         84.63         95.24         6.28 o                         
  -9  13   2         28.43         34.81         3.80 o                         
  -8  13   2         65.82         76.02         5.37 o                         
  -7  13   2         97.88        108.72         6.13 o                         
  -6  13   2         32.86         39.92         3.41 o                         
  -5  13   2          4.87          4.93         1.66 o                         
  -4  13   2          0.11         -0.14         1.31 o                         
  -3  13   2          6.91          5.93         1.26 o                         
  -2  13   2          0.90         -0.28         1.26 o                         
  -1  13   2         37.89         36.65         2.41 o                         
   0  13   2          4.27          5.48         1.01 o                         
   1  13   2          3.45          3.78         1.55 o                         
   2  13   2         94.21         85.67         3.49 o                         
   3  13   2         18.44         16.05         1.91 o                         
   4  13   2          8.46         11.26         1.91 o                         
   5  13   2         12.02         17.39         2.14 o                         
   6  13   2        131.70        141.31         5.34 o                         
   7  13   2         46.46         44.36         4.14 o                         
   8  13   2          0.41          0.52         1.95 o                         
   9  13   2         44.95         54.22         4.76 o                         
  10  13   2          1.55          2.76         1.96 o                         
  11  13   2          0.01          0.20         2.39 o                         
 -11  14   2          1.12         13.04         5.66 o                         
 -10  14   2          5.56          7.72         2.50 o                         
  -9  14   2         17.22         21.76         3.41 o                         
  -8  14   2         97.52        102.98         6.49 o                         
  -7  14   2         26.52         26.85         3.04 o                         
  -6  14   2         10.97          8.50         2.29 o                         
  -5  14   2         11.09         12.50         2.31 o                         
  -4  14   2         14.07         19.29         2.27 o                         
  -3  14   2          2.75          5.10         1.69 o                         
  -2  14   2         36.85         40.63         3.31 o                         
  -1  14   2         45.58         45.52         3.48 o                         
   0  14   2         10.21          8.77         1.74 o                         
   1  14   2          3.71          4.51         1.63 o                         
   2  14   2        135.56        133.74         4.49 o                         
   3  14   2          0.01         -0.04         1.37 o                         
   4  14   2        125.60        135.58         5.51 o                         
   5  14   2         16.27         15.81         2.70 o                         
   6  14   2          0.45         -1.71         2.03 o                         
   7  14   2          1.13         -0.77         1.64 o                         
   8  14   2          1.30          3.04         1.74 o                         
   9  14   2          2.06          2.87         2.22 o                         
  10  14   2          3.02          2.18         2.85 o                         
 -10  15   2         36.13         37.20         8.26 o                         
  -9  15   2         13.30         12.56         3.16 o                         
  -8  15   2         14.24         13.54         2.59 o                         
  -7  15   2         18.22         14.86         2.60 o                         
  -6  15   2         64.88         68.46         4.68 o                         
  -5  15   2          3.69          4.73         2.04 o                         
  -4  15   2         39.80         39.97         3.49 o                         
  -3  15   2          1.62          2.91         1.90 o                         
  -2  15   2         10.65          7.25         1.79 o                         
  -1  15   2          1.96          2.46         1.68 o                         
   0  15   2          0.71          1.82         1.49 o                         
   1  15   2         46.37         53.56         3.37 o                         
   2  15   2          5.56          3.88         1.52 o                         
   3  15   2          3.98          3.57         1.76 o                         
   4  15   2          0.00          0.68         1.76 o                         
   5  15   2          7.27         14.16         2.59 o                         
   6  15   2         57.57         56.31         4.56 o                         
   7  15   2          0.56          2.71         1.87 o                         
   8  15   2          6.96          7.55         2.29 o                         
   9  15   2          9.53          9.43         3.77 o                         
  10  15   2         10.31         13.65         5.66 o                         
  -9  16   2         37.91         44.09         9.41 o                         
  -8  16   2          4.05          4.89         2.70 o                         
  -7  16   2          9.81         13.08         3.01 o                         
  -6  16   2          0.02          4.56         2.67 o                         
  -5  16   2         30.30         33.73         3.87 o                         
  -4  16   2          9.24         13.18         2.77 o                         
  -3  16   2          8.72          9.36         2.73 o                         
  -2  16   2          3.26          5.30         1.95 o                         
  -1  16   2          8.23          7.59         3.14 o                         
   0  16   2         14.82         18.83         3.05 o                         
   1  16   2         26.88         23.58         3.03 o                         
   2  16   2          3.29          4.25         2.50 o                         
   3  16   2          8.81         11.48         2.58 o                         
   4  16   2          3.29          6.42         4.26 o                         
   5  16   2         10.89          7.35         3.08 o                         
   6  16   2          0.65          2.07         2.83 o                         
   7  16   2         41.97         31.12         8.41 o                         
   8  16   2          7.66          6.15         3.00 o                         
  -7  17   2         21.15         20.11         6.16 o                         
  -6  17   2          3.35          7.08         3.36 o                         
  -5  17   2          0.10         -2.53         3.01 o                         
  -4  17   2          2.96          0.35         3.59 o                         
  -3  17   2          5.87          5.50         2.52 o                         
  -2  17   2         18.87         18.72         2.77 o                         
  -1  17   2          0.93          1.48         2.00 o                         
   0  17   2         22.83         25.82         3.67 o                         
   1  17   2          5.58          4.51         2.24 o                         
   2  17   2          6.28          4.44         4.58 o                         
   3  17   2         19.06         21.49         4.80 o                         
   4  17   2          0.01         10.13         5.96 o                         
   6  17   2          2.90         -0.80         4.89 o                         
  -2  18   2          8.57         15.26         6.19 o                         
  -1  18   2         16.35         15.91         6.46 o                         
   0  18   2         15.82         24.17         6.69 o                         
   1  18   2          0.00          1.26         3.71 o                         
   2  18   2          1.74         -1.72         3.79 o                         
 -17   0   3          2.74          5.53         5.62 o                         
 -15   0   3        413.93        426.82        15.92 o                         
 -13   0   3         24.44         25.79         2.88 o                         
 -11   0   3        620.72        611.04        17.00 o                         
  -9   0   3       3225.48       3109.62        32.27 o                         
  -7   0   3        407.05        416.55         7.33 o                         
  -5   0   3         27.80         17.42         1.36 o                         
  -3   0   3       1812.39       1735.37        23.91 o                         
  -1   0   3      20086.92      20228.88       213.72 o                         
   1   0   3        669.71        692.73         7.31 o                         
   3   0   3        703.54        654.56         6.15 o                         
   5   0   3        362.40        363.42         6.63 o                         
   7   0   3       1235.43       1215.87        16.82 o                         
   9   0   3        480.00        476.28         9.20 o                         
  11   0   3        152.57        141.50         5.45 o                         
  13   0   3        182.86        174.42         9.58 o                         
  15   0   3          2.59          5.39         4.74 o                         
  17   0   3          1.81         13.12         6.35 o                         
 -18   1   3          5.36          6.87         2.64 o                         
 -17   1   3         86.81         78.39         5.40 o                         
 -16   1   3          1.69          2.65         3.10 o                         
 -15   1   3         36.27         32.44         3.33 o                         
 -14   1   3         42.99         45.34         3.94 o                         
 -13   1   3         89.34         80.81         2.98 o                         
 -12   1   3         30.15         26.94         1.74 o                         
 -11   1   3        660.04        640.00         7.75 o                         
 -10   1   3        509.40        483.64         6.48 o                         
  -9   1   3         55.51         64.06         2.15 o                         
  -8   1   3        297.27        293.24         4.53 o                         
  -7   1   3         72.14         81.90         2.19 o                         
  -6   1   3        327.22        313.26         3.63 o                         
  -5   1   3         39.48         32.59         0.99 o                         
  -4   1   3        835.67       1000.32         4.65 o                         
  -3   1   3       1200.87       1165.97         6.22 o                         
  -2   1   3          0.66          0.79         0.31 o                         
  -1   1   3      15875.54      15590.75        87.95 o                         
   0   1   3      38704.74      37651.54       118.35 o                         
   1   1   3      20691.34      20989.32        87.42 o                         
   2   1   3       1669.00       1651.99         6.08 o                         
   3   1   3          7.52          9.81         0.56 o                         
   4   1   3       1097.87       1223.03         6.03 o                         
   5   1   3       1991.74       2011.37        10.73 o                         
   6   1   3        809.05        841.95         6.97 o                         
   7   1   3        157.53        151.89         3.15 o                         
   8   1   3        285.48        261.77         8.80 o                         
   9   1   3       1122.13       1152.18        11.17 o                         
  10   1   3        245.16        249.07         4.98 o                         
  11   1   3        571.33        555.23         7.66 o                         
  12   1   3          7.70          6.71         1.14 o                         
  13   1   3          0.03          0.15         1.45 o                         
  14   1   3        122.68        128.18         6.15 o                         
  15   1   3         11.49         13.15         2.78 o                         
  16   1   3          3.09          1.54         2.47 o                         
  17   1   3         12.64         11.41         3.38 o                         
 -18   2   3         11.44          7.99         5.43 o                         
 -17   2   3          0.01          2.03         1.79 o                         
 -16   2   3         62.16         66.40         4.89 o                         
 -15   2   3         48.27         51.84         4.05 o                         
 -14   2   3         97.30        102.53         5.30 o                         
 -13   2   3          1.28          1.66         1.41 o                         
 -12   2   3        170.35        175.68         4.26 o                         
 -11   2   3        316.84        298.70         5.37 o                         
 -10   2   3          8.98          9.39         1.32 o                         
  -9   2   3         11.84         11.09         1.38 o                         
  -8   2   3       1403.10       1302.73        12.92 o                         
  -7   2   3        841.96        917.96         5.92 o                         
  -6   2   3       1572.86       1524.38         8.21 o                         
  -5   2   3          8.24         10.53         0.55 o                         
  -4   2   3       3576.13       3717.92        16.82 o                         
  -3   2   3       1085.76       1081.55         5.27 o                         
  -2   2   3        101.76         85.57         1.18 o                         
  -1   2   3       6647.65       6730.56        25.18 o                         
   0   2   3      15867.95      16408.43        81.11 o                         
   1   2   3       1428.94       1587.52         7.11 o                         
   2   2   3        325.59        337.55         3.03 o                         
   3   2   3        615.65        702.21         3.73 o                         
   4   2   3        243.84        312.94         3.12 o                         
   5   2   3        314.93        347.72         3.63 o                         
   6   2   3         24.63         24.83         1.13 o                         
   7   2   3        606.86        550.67        16.73 o                         
   8   2   3        197.50        179.27         3.48 o                         
   9   2   3        134.73        124.25         3.28 o                         
  10   2   3         21.45         20.06         2.00 o                         
  11   2   3         20.66         19.14         1.65 o                         
  12   2   3        194.87        197.66         6.55 o                         
  13   2   3          0.30         -0.80         1.52 o                         
  14   2   3         61.67         62.95         5.20 o                         
  15   2   3          0.36          1.58         2.27 o                         
  16   2   3         31.04         37.80         4.04 o                         
 -18   3   3          4.20          5.12         3.90 o                         
 -17   3   3          0.37         -2.39         2.39 o                         
 -16   3   3         10.28         13.15         2.78 o                         
 -15   3   3         71.52         85.71         5.31 o                         
 -14   3   3         16.84         16.99         2.03 o                         
 -13   3   3         22.59         17.93         2.28 o                         
 -12   3   3          6.16          5.14         1.23 o                         
 -11   3   3        217.34        222.65         6.31 o                         
 -10   3   3        348.52        341.67         7.44 o                         
  -9   3   3         67.37         59.33         1.85 o                         
  -8   3   3        739.18        746.59         7.25 o                         
  -7   3   3          9.51          5.20         0.54 o                         
  -6   3   3       2059.76       2305.29        14.26 o                         
  -5   3   3       3021.80       3301.47        11.41 o                         
  -4   3   3        991.29       1089.75         5.73 o                         
  -3   3   3       1056.76       1173.97         5.25 o                         
  -2   3   3        246.34        251.53         2.79 o                         
  -1   3   3        296.44        312.32         2.31 o                         
   0   3   3        529.87        572.63         3.22 o                         
   1   3   3        983.88       1031.95         4.12 o                         
   2   3   3        253.99        223.01         2.46 o                         
   3   3   3       4796.25       5111.54        24.59 o                         
   4   3   3       1593.86       1650.79         6.60 o                         
   5   3   3       1257.33       1329.55        12.11 o                         
   6   3   3       1580.32       1715.60         9.64 o                         
   7   3   3         63.76         54.56         1.54 o                         
   8   3   3        921.69        852.06        20.90 o                         
   9   3   3          5.27          5.99         0.90 o                         
  10   3   3        114.49        104.43         3.80 o                         
  11   3   3          8.08         12.16         1.67 o                         
  12   3   3        187.36        176.79         4.69 o                         
  13   3   3         77.21         71.45         5.42 o                         
  14   3   3         36.22         38.41         4.45 o                         
  15   3   3         17.80         23.65         3.16 o                         
  16   3   3          0.02         -0.26         2.11 o                         
 -17   4   3         11.49         13.72         3.42 o                         
 -16   4   3         59.71         61.42         5.84 o                         
 -15   4   3         28.49         30.45         3.30 o                         
 -14   4   3          7.27          8.16         2.04 o                         
 -13   4   3          0.03         -0.94         1.19 o                         
 -12   4   3         11.21          8.70         4.23 o                         
 -11   4   3        103.82        104.13         5.46 o                         
 -10   4   3         32.10         28.08         1.99 o                         
  -9   4   3        586.78        611.56         7.29 o                         
  -8   4   3        494.81        463.48         5.80 o                         
  -7   4   3        328.65        305.98         4.34 o                         
  -6   4   3         32.75         30.89         1.23 o                         
  -5   4   3        434.09        401.64         3.75 o                         
  -4   4   3         51.16         67.79         1.16 o                         
  -3   4   3        127.50         96.38         1.98 o                         
  -2   4   3         15.63         10.73         0.68 o                         
  -1   4   3        796.09        883.99         5.58 o                         
   0   4   3        983.43       1078.19         4.95 o                         
   1   4   3       3368.09       3450.65        10.32 o                         
   2   4   3         67.54         71.04         1.63 o                         
   3   4   3        419.08        410.41         3.82 o                         
   4   4   3         72.23         91.19         1.99 o                         
   5   4   3          0.02         -0.66         0.66 o                         
   6   4   3        474.77        476.64         5.33 o                         
   7   4   3        219.03        216.55         3.99 o                         
   8   4   3        102.62        101.95         2.22 o                         
   9   4   3        183.31        154.11         5.87 o                         
  10   4   3        729.09        728.94        11.38 o                         
  11   4   3         25.12         24.12         1.77 o                         
  12   4   3          9.81          9.76         1.31 o                         
  13   4   3        175.05        193.29         8.81 o                         
  14   4   3          8.05          7.74         2.63 o                         
  15   4   3         14.20         14.74         2.66 o                         
  16   4   3          4.93          4.85         3.34 o                         
 -17   5   3         23.45         31.85         9.02 o                         
 -16   5   3          6.03          8.18         3.40 o                         
 -15   5   3         14.64          8.40         2.64 o                         
 -14   5   3         48.34         54.64         5.93 o                         
 -13   5   3          0.25         -0.11         2.30 o                         
 -12   5   3         16.38         14.98         2.20 o                         
 -11   5   3        100.00         93.03         3.70 o                         
 -10   5   3        228.68        170.38         5.92 o                         
  -9   5   3          2.40          5.31         0.71 o                         
  -8   5   3         32.03         25.60         1.18 o                         
  -7   5   3       1383.73       1405.19        11.01 o                         
  -6   5   3         51.41         45.31         1.40 o                         
  -5   5   3         57.04         40.68         1.18 o                         
  -4   5   3        317.54        332.22         5.33 o                         
  -3   5   3        255.76        272.52         3.87 o                         
  -2   5   3       1385.48       1456.25         7.15 o                         
  -1   5   3        363.24        313.17         2.61 o                         
   0   5   3         13.38         14.42         0.66 o                         
   1   5   3        419.67        422.27         3.30 o                         
   2   5   3        289.40        339.16         3.41 o                         
   3   5   3          8.94          5.37         0.72 o                         
   4   5   3        274.43        299.17         4.11 o                         
   5   5   3       1148.51       1192.48         9.35 o                         
   6   5   3          7.62          4.22         0.81 o                         
   7   5   3          0.07         -0.64         0.64 o                         
   8   5   3          6.29          9.01         0.84 o                         
   9   5   3         43.54         33.77         1.61 o                         
  10   5   3        100.07         89.00         4.95 o                         
  11   5   3        253.20        259.12         5.77 o                         
  12   5   3         14.78         17.20         1.96 o                         
  13   5   3         20.97         20.80         3.21 o                         
  14   5   3         20.00         19.96         3.02 o                         
  15   5   3          8.25          7.64         2.47 o                         
  16   5   3          2.10          3.03         2.76 o                         
 -16   6   3          1.64          5.29         3.19 o                         
 -15   6   3         37.52         46.62         7.70 o                         
 -14   6   3         11.53         14.20         3.34 o                         
 -13   6   3          6.19          6.41         1.82 o                         
 -12   6   3        108.28         93.50         4.88 o                         
 -11   6   3         15.57         14.66         2.14 o                         
 -10   6   3        131.83        127.39         4.84 o                         
  -9   6   3        222.04        215.03         9.97 o                         
  -8   6   3         94.97         91.00         2.96 o                         
  -7   6   3        132.90        124.53         2.68 o                         
  -6   6   3        393.00        348.46         4.20 o                         
  -5   6   3        346.11        325.38         6.86 o                         
  -4   6   3        749.72        806.05        10.48 o                         
  -3   6   3         24.93         34.66         1.78 o                         
  -2   6   3        100.52        100.25         2.05 o                         
  -1   6   3        111.14        135.50         1.95 o                         
   0   6   3        169.96        187.53         2.44 o                         
   1   6   3        474.67        488.04         4.11 o                         
   2   6   3       1098.99       1133.64         8.99 o                         
   3   6   3         19.72         20.05         1.32 o                         
   4   6   3        480.09        519.11         5.31 o                         
   5   6   3        218.04        230.31         3.23 o                         
   6   6   3        993.31        987.57         7.72 o                         
   7   6   3        766.21        728.44         9.41 o                         
   8   6   3          4.89          6.37         1.48 o                         
   9   6   3        119.58        119.96         3.87 o                         
  10   6   3        158.99        164.35         4.77 o                         
  11   6   3         26.00         23.28         2.62 o                         
  12   6   3         21.94         20.27         1.83 o                         
  13   6   3         55.95         59.35         4.65 o                         
  14   6   3         17.70         17.92         2.92 o                         
  15   6   3          8.69         13.16         3.19 o                         
  16   6   3         40.84         31.62         5.77 o                         
 -16   7   3          3.31          5.76         3.50 o                         
 -15   7   3         87.20        104.82         7.80 o                         
 -14   7   3         78.44         79.55         6.49 o                         
 -13   7   3         13.41          9.96         2.89 o                         
 -12   7   3          6.34          6.65         1.73 o                         
 -11   7   3         50.11         42.12         4.35 o                         
 -10   7   3        141.46        156.32         7.69 o                         
  -9   7   3          6.16          7.76         1.13 o                         
  -8   7   3         21.18         25.89         1.67 o                         
  -7   7   3         31.00         31.25         1.44 o                         
  -6   7   3          3.27          4.36         0.71 o                         
  -5   7   3         18.01         16.03         1.97 o                         
  -4   7   3         80.75         83.90         3.32 o                         
  -3   7   3         37.36         39.38         2.07 o                         
  -2   7   3        125.82        141.58         1.88 o                         
  -1   7   3          6.52          8.17         0.67 o                         
   0   7   3       1500.20       1585.62        11.02 o                         
   1   7   3        538.43        507.02         4.79 o                         
   2   7   3       1344.84       1321.78         9.38 o                         
   3   7   3         81.49         68.24         2.12 o                         
   4   7   3        324.49        335.25         5.43 o                         
   5   7   3         27.47         22.89         1.40 o                         
   6   7   3        491.97        449.38         6.91 o                         
   7   7   3        108.23        121.96         2.99 o                         
   8   7   3        372.31        370.70         8.84 o                         
   9   7   3          8.24          6.94         1.73 o                         
  10   7   3         35.84         40.42         3.19 o                         
  11   7   3          0.25          1.71         1.68 o                         
  12   7   3         26.37         26.70         2.45 o                         
  13   7   3         33.66         35.87         3.99 o                         
  14   7   3         39.51         37.58         4.13 o                         
  15   7   3         21.10         14.29         3.16 o                         
 -15   8   3          7.34          4.20         3.80 o                         
 -14   8   3         43.25         47.19         5.44 o                         
 -13   8   3         15.74         13.01         3.18 o                         
 -12   8   3          6.93          8.69         2.38 o                         
 -11   8   3         54.02         58.06         5.20 o                         
 -10   8   3          9.44          5.39         1.47 o                         
  -9   8   3        407.30        378.67         6.58 o                         
  -8   8   3          0.02          1.30         0.70 o                         
  -7   8   3         30.86         28.23         1.28 o                         
  -6   8   3       1017.99       1029.53        17.12 o                         
  -5   8   3         58.76         47.97         3.67 o                         
  -4   8   3        478.71        452.61         7.99 o                         
  -3   8   3         37.28         23.75         2.13 o                         
  -2   8   3        271.60        283.64         3.92 o                         
  -1   8   3         30.78         26.37         1.15 o                         
   0   8   3        292.61        268.05         3.76 o                         
   1   8   3        238.19        210.22         3.57 o                         
   2   8   3         21.89         18.49         1.14 o                         
   3   8   3        228.24        246.07         5.97 o                         
   4   8   3         64.35         54.56         2.39 o                         
   5   8   3        423.89        400.65         5.95 o                         
   6   8   3         25.74         28.18         1.63 o                         
   7   8   3         12.04          8.61         1.76 o                         
   8   8   3         53.85         51.91         3.92 o                         
   9   8   3         44.07         38.92         2.96 o                         
  10   8   3         33.79         37.25         3.13 o                         
  11   8   3         16.98         20.49         2.50 o                         
  12   8   3         75.30         76.49         4.56 o                         
  13   8   3         45.82         34.21         3.53 o                         
  14   8   3          0.27         -0.17         2.19 o                         
 -15   9   3          0.00          3.67         5.01 o                         
 -14   9   3         32.99         40.59         7.42 o                         
 -13   9   3         15.12         16.15         3.19 o                         
 -12   9   3          1.31          6.68         2.67 o                         
 -11   9   3         66.68         63.96         5.68 o                         
 -10   9   3          0.08          0.17         2.07 o                         
  -9   9   3         50.32         53.93         3.39 o                         
  -8   9   3         27.67         19.32         1.44 o                         
  -7   9   3         24.31         26.43         2.69 o                         
  -6   9   3         83.06         82.32         4.48 o                         
  -5   9   3        609.75        604.62        11.41 o                         
  -4   9   3         10.31         10.25         1.49 o                         
  -3   9   3         22.33         11.29         1.90 o                         
  -2   9   3        348.27        345.16         3.75 o                         
  -1   9   3        534.93        491.90         5.05 o                         
   0   9   3         13.71         16.70         1.03 o                         
   1   9   3         57.97         69.73         2.19 o                         
   2   9   3         90.25         71.33         2.31 o                         
   3   9   3       1108.38       1085.98         8.68 o                         
   4   9   3        252.52        258.95         4.77 o                         
   5   9   3        856.98        895.73        10.14 o                         
   6   9   3        201.74        185.40         5.79 o                         
   7   9   3          1.54          0.70         1.24 o                         
   8   9   3          2.83          2.68         1.46 o                         
   9   9   3         55.97         54.21         3.56 o                         
  10   9   3         28.28         31.12         2.99 o                         
  11   9   3        115.61        121.70         5.59 o                         
  12   9   3          6.30          4.92         2.53 o                         
  13   9   3         12.83         27.03         4.22 o                         
  14   9   3          5.05          4.63         5.01 o                         
 -14  10   3         73.06         90.93         7.63 o                         
 -13  10   3         57.87         60.01         6.18 o                         
 -12  10   3          5.20          1.98         2.48 o                         
 -11  10   3         86.04         96.10         7.07 o                         
 -10  10   3         15.00         11.06         2.62 o                         
  -9  10   3        199.27        219.89         7.15 o                         
  -8  10   3          2.52          3.08         1.45 o                         
  -7  10   3         33.33         26.45         3.09 o                         
  -6  10   3         83.87         87.94         4.81 o                         
  -5  10   3        133.79        132.08         5.64 o                         
  -4  10   3         74.52         64.34         3.46 o                         
  -3  10   3        345.85        335.19         3.21 o                         
  -2  10   3        318.54        334.49         4.56 o                         
  -1  10   3        160.37        142.78         3.24 o                         
   0  10   3         25.82         30.78         1.51 o                         
   1  10   3        806.85        801.68         8.07 o                         
   2  10   3         23.95         21.96         1.58 o                         
   3  10   3         27.89         34.29         1.94 o                         
   4  10   3          5.05          5.46         0.96 o                         
   5  10   3          0.05         -0.10         1.14 o                         
   6  10   3        117.52        108.79         4.81 o                         
   7  10   3         60.42         68.52         4.27 o                         
   8  10   3          3.56          3.98         1.48 o                         
   9  10   3         55.72         56.39         3.76 o                         
  10  10   3          3.41          5.60         1.92 o                         
  11  10   3          0.02          1.61         1.74 o                         
  12  10   3          0.76          0.06         3.54 o                         
  13  10   3          6.12          4.25         3.13 o                         
 -13  11   3          6.38          8.67         5.39 o                         
 -12  11   3          0.79         -2.16         3.20 o                         
 -11  11   3          0.12          1.71         2.47 o                         
 -10  11   3          2.45          0.31         2.73 o                         
  -9  11   3         39.79         36.96         3.32 o                         
  -8  11   3         82.23         83.92         4.36 o                         
  -7  11   3         82.70         87.03         6.50 o                         
  -6  11   3          0.15         -0.32         1.66 o                         
  -5  11   3          5.04          5.80         1.79 o                         
  -4  11   3          4.78          3.35         1.30 o                         
  -3  11   3          0.88          0.57         0.45 o                         
  -2  11   3          0.02          0.34         0.54 o                         
  -1  11   3        347.59        333.78         4.65 o                         
   0  11   3        578.94        517.41         6.52 o                         
   1  11   3         14.18         17.05         1.53 o                         
   2  11   3        392.18        390.29         6.65 o                         
   3  11   3        159.67        138.04         4.40 o                         
   4  11   3         18.69         14.48         2.04 o                         
   5  11   3          5.34          4.25         1.67 o                         
   6  11   3         60.73         53.29         3.44 o                         
   7  11   3         37.37         31.95         2.84 o                         
   8  11   3         40.83         53.28         4.40 o                         
   9  11   3         21.28         18.29         3.28 o                         
  10  11   3          0.00          0.11         2.03 o                         
  11  11   3         65.92         61.16         6.15 o                         
  12  11   3          8.70         18.16         4.17 o                         
 -12  12   3        101.48         97.57         8.01 o                         
 -11  12   3          4.32          9.77         2.51 o                         
 -10  12   3         49.71         45.39         4.45 o                         
  -9  12   3          0.77          1.94         1.91 o                         
  -8  12   3         69.60         71.03         4.10 o                         
  -7  12   3         13.34         11.76         2.49 o                         
  -6  12   3          7.58          9.66         2.25 o                         
  -5  12   3         48.50         50.15         3.89 o                         
  -4  12   3          3.66          4.90         1.34 o                         
  -3  12   3          0.53          3.10         1.43 o                         
  -2  12   3         28.61         35.60         2.52 o                         
  -1  12   3         58.46         50.67         2.35 o                         
   0  12   3        155.08        155.18         4.19 o                         
   1  12   3         21.20         25.76         1.92 o                         
   2  12   3          0.81          0.78         1.03 o                         
   3  12   3        112.23        119.79         4.28 o                         
   4  12   3        279.96        292.60         7.54 o                         
   5  12   3         33.37         34.45         2.57 o                         
   6  12   3        144.52        154.99         5.51 o                         
   7  12   3         16.22         11.99         2.39 o                         
   8  12   3         33.42         37.62         3.21 o                         
   9  12   3         32.21         34.84         4.02 o                         
  10  12   3         10.32         10.95         2.62 o                         
  11  12   3          0.57          2.94         2.65 o                         
  12  12   3          8.83          9.06         5.31 o                         
 -12  13   3          0.36          1.57         5.16 o                         
 -11  13   3         11.39          6.34         2.51 o                         
 -10  13   3          2.01          8.56         2.60 o                         
  -9  13   3         21.34         32.24         3.91 o                         
  -8  13   3          5.74          8.88         2.05 o                         
  -7  13   3          2.65          6.51         2.33 o                         
  -6  13   3          4.36          5.43         1.68 o                         
  -5  13   3        108.70        115.92         5.72 o                         
  -4  13   3        105.72        113.85         5.14 o                         
  -3  13   3         16.68         17.65         1.96 o                         
  -2  13   3          0.30         -0.13         1.43 o                         
  -1  13   3        122.96        106.60         4.13 o                         
   0  13   3         77.05         61.62         2.81 o                         
   1  13   3          3.06          3.64         1.62 o                         
   2  13   3          0.90          1.64         1.05 o                         
   3  13   3         28.93         28.69         2.35 o                         
   4  13   3         67.08         68.74         3.85 o                         
   5  13   3         12.53         12.35         2.23 o                         
   6  13   3         17.20         18.61         2.39 o                         
   7  13   3         38.36         41.36         3.60 o                         
   8  13   3        135.74        152.43         7.54 o                         
   9  13   3         11.79         16.41         2.92 o                         
  10  13   3          0.28          4.65         2.93 o                         
  11  13   3          4.13          7.19         4.78 o                         
 -11  14   3          5.06          7.19         4.09 o                         
 -10  14   3          5.78          2.94         2.56 o                         
  -9  14   3         75.80         88.92         6.28 o                         
  -8  14   3          1.15          2.27         4.38 o                         
  -7  14   3          0.01          0.41         1.70 o                         
  -6  14   3         15.86         11.80         2.17 o                         
  -5  14   3         30.70         39.01         3.37 o                         
  -4  14   3          0.03          1.53         1.55 o                         
  -3  14   3          0.03          0.77         1.47 o                         
  -2  14   3          0.47          0.51         1.30 o                         
  -1  14   3         18.90         29.79         2.99 o                         
   0  14   3         16.92         18.92         2.07 o                         
   1  14   3        144.46        148.09         5.23 o                         
   2  14   3         21.37         17.01         1.67 o                         
   3  14   3        173.74        195.80         5.89 o                         
   4  14   3          1.39          1.30         1.54 o                         
   5  14   3         34.30         33.07         3.56 o                         
   6  14   3          5.70          1.15         1.74 o                         
   7  14   3         53.14         51.68         4.15 o                         
   8  14   3         22.67         21.12         2.74 o                         
   9  14   3          9.72          8.37         2.04 o                         
  10  14   3          1.56          0.21         2.58 o                         
  -9  15   3          5.25          9.13         2.88 o                         
  -8  15   3          6.53          7.29         2.54 o                         
  -7  15   3          5.69          3.61         1.84 o                         
  -6  15   3          3.28          5.04         3.02 o                         
  -5  15   3         10.03          6.72         1.82 o                         
  -4  15   3         11.28         12.86         2.38 o                         
  -3  15   3         52.74         53.52         3.91 o                         
  -2  15   3          0.42          2.42         1.81 o                         
  -1  15   3         31.46         28.90         2.92 o                         
   0  15   3          0.39         -0.42         1.69 o                         
   1  15   3          1.04          0.86         1.49 o                         
   2  15   3         62.94         59.26         3.83 o                         
   3  15   3          0.92          0.13         2.15 o                         
   4  15   3          0.06         -2.89         2.89 o                         
   5  15   3         48.21         44.96         4.18 o                         
   6  15   3          4.88          2.69         2.60 o                         
   7  15   3         21.22         21.57         3.23 o                         
   8  15   3         11.75         12.05         2.88 o                         
   9  15   3          8.40          7.14         6.19 o                         
  -8  16   3          1.96          5.86         2.98 o                         
  -7  16   3          0.01          2.15         2.11 o                         
  -6  16   3          8.54          8.07         2.15 o                         
  -5  16   3          5.79          4.50         2.22 o                         
  -4  16   3          2.75          5.11         2.15 o                         
  -3  16   3          0.46          2.02         2.10 o                         
  -2  16   3         44.06         53.32         3.97 o                         
  -1  16   3          1.12          4.25         1.94 o                         
   0  16   3         19.10         17.99         2.54 o                         
   1  16   3          0.03         -0.25         2.13 o                         
   2  16   3          7.78         10.07         2.75 o                         
   3  16   3          4.49          3.24         2.57 o                         
   4  16   3         27.64         29.60         5.84 o                         
   5  16   3          4.28          4.61         2.60 o                         
   6  16   3         17.01         18.34         4.24 o                         
   7  16   3         11.96          3.59         5.35 o                         
   8  16   3         11.14          7.61         4.13 o                         
  -7  17   3          1.98         11.32         5.09 o                         
  -6  17   3          0.28          1.68         3.23 o                         
  -5  17   3          1.16          0.29         5.31 o                         
  -4  17   3         20.51         22.39         4.00 o                         
  -3  17   3         18.48         23.93         3.40 o                         
  -2  17   3          2.79          2.49         2.43 o                         
  -1  17   3          0.58          1.55         1.88 o                         
   0  17   3         18.46         15.92         2.88 o                         
   1  17   3          0.46          2.45         2.15 o                         
   2  17   3         36.67         39.46         5.05 o                         
   3  17   3          6.20         10.28         7.80 o                         
  -3  18   3         14.70         11.32         5.12 o                         
  -2  18   3         11.83          6.04         4.05 o                         
  -1  18   3          1.80          1.91         4.47 o                         
   0  18   3          5.51         11.28         5.05 o                         
   1  18   3          0.59         -4.55         4.55 o                         
   2  18   3          0.71         -3.14         4.78 o                         
 -18   0   4          0.17         -2.41         2.98 o                         
 -16   0   4         49.97         57.14         6.23 o                         
 -14   0   4         20.60         23.49         3.97 o                         
 -12   0   4        421.80        429.49         9.83 o                         
 -10   0   4         44.00         45.72         2.99 o                         
  -8   0   4         12.80          7.42         1.87 o                         
  -6   0   4        261.39        314.40         3.92 o                         
  -4   0   4       4894.41       4735.75        50.41 o                         
  -2   0   4       2316.51       2264.43        15.52 o                         
   0   0   4        690.29        619.87         6.60 o                         
   2   0   4        759.08        640.78         6.67 o                         
   4   0   4        959.15       1143.17        15.27 o                         
   6   0   4       1009.45       1017.12        12.33 o                         
   8   0   4       1709.34       1672.40        21.33 o                         
  10   0   4          9.59          7.49         1.66 o                         
  12   0   4         10.86         10.23         1.84 o                         
  14   0   4          9.87         10.41         5.64 o                         
  16   0   4          0.01         -2.79         3.90 o                         
 -18   1   4          2.74          3.63         6.21 o                         
 -17   1   4          0.36          0.72         1.82 o                         
 -16   1   4          6.81          3.86         2.06 o                         
 -15   1   4          5.19          1.88         1.53 o                         
 -14   1   4         40.37         38.31         3.39 o                         
 -13   1   4         10.62         11.58         1.36 o                         
 -12   1   4         40.97         42.35         2.23 o                         
 -11   1   4        944.82        919.50         9.68 o                         
 -10   1   4       2863.60       2762.26        13.48 o                         
  -9   1   4         77.61         73.43         2.57 o                         
  -8   1   4          2.98          2.76         0.57 o                         
  -7   1   4         45.17         46.03         2.29 o                         
  -6   1   4       1141.31       1150.30         6.81 o                         
  -5   1   4       1372.07       1333.90         6.38 o                         
  -4   1   4         89.66        104.84         1.69 o                         
  -3   1   4         67.57         62.99         1.35 o                         
  -2   1   4       5628.94       5738.88        36.18 o                         
  -1   1   4         32.36         45.04         0.99 o                         
   0   1   4        257.91        332.04         2.83 o                         
   1   1   4         16.16         16.85         0.85 o                         
   2   1   4       5091.80       5394.07        25.14 o                         
   3   1   4        818.84        875.06         5.80 o                         
   4   1   4         64.19         62.76         1.39 o                         
   5   1   4        758.96        806.97         5.97 o                         
   6   1   4        121.07        107.75         2.86 o                         
   7   1   4         68.15         72.00         2.87 o                         
   8   1   4         79.65         78.26         3.01 o                         
   9   1   4        359.98        344.69         6.48 o                         
  10   1   4        648.16        671.49         8.53 o                         
  11   1   4         14.22         19.47         1.63 o                         
  12   1   4         27.27         29.45         2.05 o                         
  13   1   4        112.34        114.97         5.55 o                         
  14   1   4         46.79         42.24         4.50 o                         
  15   1   4          2.05          3.73         2.63 o                         
  16   1   4         34.73         31.81         4.93 o                         
 -17   2   4         21.87         12.88         3.38 o                         
 -16   2   4          0.52          2.63         2.84 o                         
 -15   2   4         31.47         38.62         4.12 o                         
 -14   2   4          0.90          2.61         1.53 o                         
 -13   2   4         61.89         62.98         2.82 o                         
 -12   2   4         11.05         13.57         1.33 o                         
 -11   2   4         12.30          9.42         1.33 o                         
 -10   2   4          3.12          6.80         1.27 o                         
  -9   2   4        880.35        885.91        14.60 o                         
  -8   2   4        525.79        553.98         4.22 o                         
  -7   2   4         99.56         97.72         2.07 o                         
  -6   2   4          6.13         11.78         0.67 o                         
  -5   2   4        176.72        164.18         2.40 o                         
  -4   2   4       2720.09       2931.70         8.50 o                         
  -3   2   4        886.96        803.55         5.40 o                         
  -2   2   4        568.67        535.63         3.67 o                         
  -1   2   4        445.57        357.08         2.55 o                         
   0   2   4        212.80        224.43         2.13 o                         
   1   2   4        285.63        312.29         3.35 o                         
   2   2   4       2994.48       3127.17        27.67 o                         
   3   2   4       8406.38       8794.86        42.76 o                         
   4   2   4        354.00        356.89         3.38 o                         
   5   2   4        577.68        536.84        10.87 o                         
   6   2   4         63.80         53.08         1.71 o                         
   7   2   4        264.89        249.11         4.09 o                         
   8   2   4        404.00        372.52         5.22 o                         
   9   2   4        158.31        158.97         4.57 o                         
  10   2   4          5.92          5.24         1.29 o                         
  11   2   4        223.61        225.27         5.20 o                         
  12   2   4          2.06          1.71         1.09 o                         
  13   2   4          7.98          4.29         1.91 o                         
  14   2   4          7.59          9.38         2.32 o                         
  15   2   4         57.31         56.15         5.36 o                         
  16   2   4          6.20          5.47         3.98 o                         
 -18   3   4         15.33         16.94         6.35 o                         
 -17   3   4         19.61         22.80         3.77 o                         
 -16   3   4         22.75         26.09         3.19 o                         
 -15   3   4          5.63          1.80         2.42 o                         
 -14   3   4          9.20         11.08         1.93 o                         
 -13   3   4        126.38        129.55         4.00 o                         
 -12   3   4          5.24          5.38         1.76 o                         
 -11   3   4        212.43        214.66         6.31 o                         
 -10   3   4          0.44         -0.61         1.02 o                         
  -9   3   4         10.25         10.75         0.86 o                         
  -8   3   4        477.81        451.33         4.23 o                         
  -7   3   4         27.03         20.40         0.96 o                         
  -6   3   4        481.48        500.36         5.11 o                         
  -5   3   4       1092.69       1166.97         7.04 o                         
  -4   3   4         22.72         20.09         0.89 o                         
  -3   3   4        238.65        209.95         2.18 o                         
  -2   3   4        569.03        654.92         3.98 o                         
  -1   3   4        362.43        413.64         2.99 o                         
   0   3   4         74.77         71.84         1.23 o                         
   1   3   4        752.26        657.28         4.38 o                         
   2   3   4        101.92         92.68         1.66 o                         
   3   3   4        111.52        132.58         2.01 o                         
   4   3   4        699.99        735.92         6.28 o                         
   5   3   4       2543.79       2651.43        40.88 o                         
   6   3   4          3.78          5.40         0.74 o                         
   7   3   4        964.19        915.07         8.17 o                         
   8   3   4         19.35         11.13         1.04 o                         
   9   3   4          9.39         10.00         1.22 o                         
  10   3   4          5.64          3.19         1.02 o                         
  11   3   4         38.85         41.01         2.65 o                         
  12   3   4         10.33          8.15         1.36 o                         
  13   3   4         51.95         53.31         6.81 o                         
  14   3   4          5.05         11.35         3.79 o                         
  15   3   4          2.12         -2.19         2.19 o                         
  16   3   4         14.76         15.84         4.18 o                         
 -17   4   4          1.44         -2.57         2.57 o                         
 -16   4   4          0.01          2.18         2.49 o                         
 -15   4   4          0.64          3.15         1.57 o                         
 -14   4   4          0.51         -0.81         1.62 o                         
 -13   4   4          3.32          3.10         1.82 o                         
 -12   4   4         92.91         86.74         5.17 o                         
 -11   4   4         60.06         45.69         2.55 o                         
 -10   4   4        693.01        610.44        18.93 o                         
  -9   4   4          8.71          8.86         0.90 o                         
  -8   4   4         84.90         84.47         1.99 o                         
  -7   4   4        463.88        527.63         5.30 o                         
  -6   4   4       1415.95       1408.63        13.34 o                         
  -5   4   4         49.98         78.06         1.59 o                         
  -4   4   4        141.24        163.77         2.23 o                         
  -3   4   4        201.68        220.86         3.07 o                         
  -2   4   4        177.38        177.77         1.72 o                         
  -1   4   4        958.67       1080.83         6.79 o                         
   0   4   4       2260.11       2384.02        14.21 o                         
   1   4   4        102.00        106.52         1.52 o                         
   2   4   4       1726.17       1796.79        14.74 o                         
   3   4   4         71.22         73.75         1.87 o                         
   4   4   4        819.55        856.59         7.84 o                         
   5   4   4        290.54        249.46         4.19 o                         
   6   4   4       1629.43       1621.47        13.88 o                         
   7   4   4          0.00          0.70         0.65 o                         
   8   4   4        322.10        318.25         4.99 o                         
   9   4   4        235.85        206.21         4.22 o                         
  10   4   4        122.59        111.14         3.29 o                         
  11   4   4         36.37         35.91         2.27 o                         
  12   4   4         89.25         85.58         4.03 o                         
  13   4   4         13.43         14.43         3.53 o                         
  14   4   4         83.34         80.36         6.21 o                         
  15   4   4         19.91         23.93         3.96 o                         
  16   4   4          5.55          8.88         3.40 o                         
 -17   5   4          0.83         -5.93         5.93 o                         
 -16   5   4          0.40          3.06         2.59 o                         
 -15   5   4          1.41          1.50         2.00 o                         
 -14   5   4          1.91          3.28         1.64 o                         
 -13   5   4         37.99         31.15         3.22 o                         
 -12   5   4          3.89          0.76         2.02 o                         
 -11   5   4          0.03          1.78         1.05 o                         
 -10   5   4         17.40         14.80         1.58 o                         
  -9   5   4          9.58          9.69         0.87 o                         
  -8   5   4       1282.10       1248.99        21.17 o                         
  -7   5   4         34.85         34.05         1.68 o                         
  -6   5   4        299.33        295.13         3.35 o                         
  -5   5   4         14.78         18.47         1.44 o                         
  -4   5   4        590.59        590.38         7.08 o                         
  -3   5   4        296.05        280.20         5.16 o                         
  -2   5   4         14.58         24.81         1.10 o                         
  -1   5   4       1980.88       2209.30        12.40 o                         
   0   5   4          0.05          1.13         0.33 o                         
   1   5   4         19.90         29.66         0.94 o                         
   2   5   4        206.44        223.62         3.53 o                         
   3   5   4        163.82        146.93         3.76 o                         
   4   5   4        640.25        659.99         7.09 o                         
   5   5   4        221.71        223.19         4.25 o                         
   6   5   4        226.25        218.77         4.31 o                         
   7   5   4         36.25         35.17         1.37 o                         
   8   5   4        486.80        454.04         6.02 o                         
   9   5   4          2.70          0.90         0.77 o                         
  10   5   4         20.83         25.74         2.19 o                         
  11   5   4        110.54         99.17         3.78 o                         
  12   5   4          2.64          1.10         1.32 o                         
  13   5   4         12.71         12.50         2.84 o                         
  14   5   4         97.66         92.84         6.60 o                         
  15   5   4          1.22          2.93         2.14 o                         
  16   5   4          9.83          8.35         3.26 o                         
 -16   6   4          0.30          2.25         3.73 o                         
 -15   6   4         69.93         76.94         6.59 o                         
 -14   6   4          6.26          3.10         2.41 o                         
 -13   6   4          1.20         -2.18         2.18 o                         
 -12   6   4         81.07         81.43         4.53 o                         
 -11   6   4          4.80         10.58         2.65 o                         
 -10   6   4          6.56          5.71         2.02 o                         
  -9   6   4         46.73         36.99         2.60 o                         
  -8   6   4         20.66         17.43         1.29 o                         
  -7   6   4        316.45        299.09         3.77 o                         
  -6   6   4        912.68        930.34        11.95 o                         
  -5   6   4          2.85          1.39         0.86 o                         
  -4   6   4        409.20        421.83         5.68 o                         
  -3   6   4        637.26        610.80         6.89 o                         
  -2   6   4         42.05         52.37         2.14 o                         
  -1   6   4        373.89        426.62         3.71 o                         
   0   6   4        752.91        818.50         5.32 o                         
   1   6   4        177.66        148.59         2.24 o                         
   2   6   4         10.58         16.32         1.02 o                         
   3   6   4        697.18        671.31         9.11 o                         
   4   6   4         10.46         11.85         1.13 o                         
   5   6   4       2368.56       2384.07        14.91 o                         
   6   6   4       1186.60       1152.03        14.42 o                         
   7   6   4         15.76         16.03         1.57 o                         
   8   6   4        393.38        370.39        10.05 o                         
   9   6   4         14.06         19.09         2.38 o                         
  10   6   4          5.62          4.94         1.30 o                         
  11   6   4          0.57          1.54         1.13 o                         
  12   6   4         17.72         16.62         2.96 o                         
  13   6   4          0.12          0.03         2.59 o                         
  14   6   4          6.27          7.34         2.18 o                         
  15   6   4          6.90         11.16         3.65 o                         
 -16   7   4          3.45          7.76         4.41 o                         
 -15   7   4          0.15          2.20         2.92 o                         
 -14   7   4          2.05          4.88         2.77 o                         
 -13   7   4         11.63         12.07         2.99 o                         
 -12   7   4          0.14         -2.07         2.07 o                         
 -11   7   4        152.27        152.47         7.97 o                         
 -10   7   4         26.55         23.57         2.58 o                         
  -9   7   4        212.14        221.11         5.76 o                         
  -8   7   4         73.89         76.03         2.39 o                         
  -7   7   4         62.07         64.19         3.47 o                         
  -6   7   4         57.66         63.28         3.38 o                         
  -5   7   4        449.55        437.28         8.42 o                         
  -4   7   4          0.17         -0.22         0.86 o                         
  -3   7   4         13.90         15.78         0.97 o                         
  -2   7   4         22.92         23.00         1.33 o                         
  -1   7   4        487.23        489.79         5.39 o                         
   0   7   4        883.32        963.11         9.84 o                         
   1   7   4        219.46        227.67         3.34 o                         
   2   7   4         52.99         50.91         1.97 o                         
   3   7   4         24.71         19.73         1.69 o                         
   4   7   4        347.79        362.72         7.50 o                         
   5   7   4        394.35        379.91         8.26 o                         
   6   7   4         10.16          8.03         1.68 o                         
   7   7   4       1332.16       1324.16        16.63 o                         
   8   7   4         15.85         13.98         2.08 o                         
   9   7   4         10.99          9.77         1.96 o                         
  10   7   4         17.78         16.99         2.66 o                         
  11   7   4         63.05         61.28         3.62 o                         
  12   7   4         23.13         16.48         1.89 o                         
  13   7   4         68.87         73.91         5.78 o                         
  14   7   4          2.27          2.05         1.92 o                         
  15   7   4          0.03         -3.52         3.52 o                         
 -15   8   4         22.39         30.61         5.08 o                         
 -14   8   4         18.80         17.50         3.52 o                         
 -13   8   4         48.22         55.35         5.57 o                         
 -12   8   4          2.05          4.44         2.42 o                         
 -11   8   4          0.69          2.18         1.96 o                         
 -10   8   4         79.39         70.95         5.73 o                         
  -9   8   4         12.34         14.27         2.72 o                         
  -8   8   4         68.96         62.73         3.64 o                         
  -7   8   4        329.40        318.18         7.82 o                         
  -6   8   4         88.41         88.33         4.14 o                         
  -5   8   4        254.07        263.70         8.16 o                         
  -4   8   4        271.16        262.97         6.17 o                         
  -3   8   4        230.14        227.55         3.76 o                         
  -2   8   4        297.98        263.97         4.54 o                         
  -1   8   4        273.67        243.35         3.29 o                         
   0   8   4        225.92        222.10         3.66 o                         
   1   8   4         18.94         16.86         1.14 o                         
   2   8   4        367.76        380.17         5.75 o                         
   3   8   4         90.74         77.72         3.09 o                         
   4   8   4        661.70        690.75        11.39 o                         
   5   8   4        270.42        288.64         7.54 o                         
   6   8   4         20.88         19.99         2.75 o                         
   7   8   4         34.97         32.45         2.84 o                         
   8   8   4         85.40         90.26         4.76 o                         
   9   8   4         65.66         57.73         4.09 o                         
  10   8   4          3.28          3.47         1.94 o                         
  11   8   4         27.64         29.65         2.55 o                         
  12   8   4         12.58         13.18         1.96 o                         
  13   8   4          8.03          8.87         2.48 o                         
  14   8   4         28.86         32.78         3.98 o                         
 -15   9   4          0.07          0.15         4.78 o                         
 -14   9   4         16.65         15.89         3.56 o                         
 -13   9   4         10.37          9.58         2.75 o                         
 -12   9   4          0.47         -2.29         2.29 o                         
 -11   9   4         19.20         21.24         3.36 o                         
 -10   9   4         46.78         53.84         5.11 o                         
  -9   9   4         12.42          8.64         1.63 o                         
  -8   9   4        180.71        185.19         6.37 o                         
  -7   9   4         10.13          8.50         1.76 o                         
  -6   9   4         21.82         21.75         2.08 o                         
  -5   9   4        499.37        522.27        10.65 o                         
  -4   9   4        635.22        621.06        10.02 o                         
  -3   9   4          7.49         10.84         1.03 o                         
  -2   9   4         84.18         86.15         1.56 o                         
  -1   9   4          7.24          4.69         0.61 o                         
   0   9   4         38.54         44.81         1.59 o                         
   1   9   4        100.17        106.25         2.71 o                         
   2   9   4        695.15        642.65         6.86 o                         
   3   9   4        156.50        153.90         4.86 o                         
   4   9   4       1491.96       1523.19        15.69 o                         
   5   9   4         72.00         82.90         4.77 o                         
   6   9   4         16.19         16.62         2.22 o                         
   7   9   4        203.14        202.43         7.01 o                         
   8   9   4        225.16        240.39         7.19 o                         
   9   9   4          2.34          1.34         1.30 o                         
  10   9   4         72.71         72.33         4.35 o                         
  11   9   4          6.63         10.20         1.90 o                         
  12   9   4          4.10          6.94         2.01 o                         
  13   9   4          2.36         -1.86         2.33 o                         
 -14  10   4         86.28        106.40         8.13 o                         
 -13  10   4          2.00          1.39         3.36 o                         
 -12  10   4         58.87         62.52         6.09 o                         
 -11  10   4          8.69          0.40         2.20 o                         
 -10  10   4         76.42         81.77         6.39 o                         
  -9  10   4         36.23         33.97         3.10 o                         
  -8  10   4         10.21          9.77         2.46 o                         
  -7  10   4         21.51         18.36         2.07 o                         
  -6  10   4         21.28         19.74         2.50 o                         
  -5  10   4         73.22         60.10         3.95 o                         
  -4  10   4          1.82          0.35         1.19 o                         
  -3  10   4        443.30        439.82         7.72 o                         
  -2  10   4        115.13         97.43         1.93 o                         
  -1  10   4          2.53          1.71         0.59 o                         
   0  10   4        114.84        113.59         2.62 o                         
   1  10   4         25.02         22.40         1.38 o                         
   2  10   4        170.67        169.50         3.99 o                         
   3  10   4         11.44         10.68         1.43 o                         
   4  10   4        200.29        186.08         4.98 o                         
   5  10   4         84.90         83.39         3.76 o                         
   6  10   4        122.09        136.97         5.47 o                         
   7  10   4        110.98        115.91         4.67 o                         
   8  10   4         41.68         36.91         3.03 o                         
   9  10   4          1.43          3.22         1.64 o                         
  10  10   4          2.06          3.09         2.11 o                         
  11  10   4          0.20          0.37         1.72 o                         
  12  10   4         17.28         22.15         2.71 o                         
  13  10   4         40.81         53.87         7.19 o                         
 -13  11   4          0.96          1.52         4.00 o                         
 -12  11   4          0.04          2.76         2.86 o                         
 -11  11   4        129.03        144.40         8.86 o                         
 -10  11   4         10.65         12.81         4.48 o                         
  -9  11   4         21.34         24.90         2.51 o                         
  -8  11   4         45.14         44.77         3.19 o                         
  -7  11   4         34.06         34.90         2.86 o                         
  -6  11   4          0.41          1.51         1.64 o                         
  -5  11   4        136.76        143.67         6.14 o                         
  -4  11   4        694.13        710.12        11.59 o                         
  -3  11   4         10.94         10.76         1.80 o                         
  -2  11   4         47.46         45.68         1.59 o                         
  -1  11   4        389.16        360.60         5.25 o                         
   0  11   4        171.84        175.98         3.89 o                         
   1  11   4        580.09        586.42         7.57 o                         
   2  11   4         66.64         50.85         2.38 o                         
   3  11   4         82.16         90.14         3.71 o                         
   4  11   4         22.40         24.72         2.19 o                         
   5  11   4         87.23         84.85         3.67 o                         
   6  11   4          1.09          1.58         1.56 o                         
   7  11   4         60.53         65.02         3.72 o                         
   8  11   4         32.58         36.10         3.36 o                         
   9  11   4         52.33         59.65         4.34 o                         
  10  11   4          0.02         -0.32         2.19 o                         
  11  11   4         16.25         17.14         3.56 o                         
  12  11   4         10.29         12.94         3.34 o                         
 -12  12   4         12.02         12.17         3.15 o                         
 -11  12   4          1.42          1.82         2.39 o                         
 -10  12   4          4.58          0.90         2.17 o                         
  -9  12   4          6.94          2.80         1.51 o                         
  -8  12   4          9.06          7.96         2.04 o                         
  -7  12   4         16.98         17.92         2.70 o                         
  -6  12   4         34.43         34.49         3.50 o                         
  -5  12   4         12.54          8.75         1.82 o                         
  -4  12   4         39.92         38.90         2.89 o                         
  -3  12   4        186.90        184.10         5.57 o                         
  -2  12   4         53.56         44.55         2.36 o                         
  -1  12   4         93.78         99.41         2.92 o                         
   0  12   4         30.16         28.74         1.87 o                         
   1  12   4          8.96         10.20         1.26 o                         
   2  12   4         38.34         43.44         2.42 o                         
   3  12   4        149.50        153.58         5.44 o                         
   4  12   4          0.40          2.09         1.46 o                         
   5  12   4         67.11         67.89         3.94 o                         
   6  12   4          0.77          1.38         1.35 o                         
   7  12   4          3.68          2.95         1.76 o                         
   8  12   4          7.15          5.27         1.66 o                         
   9  12   4         72.83         69.94         4.56 o                         
  10  12   4          2.60          1.51         2.15 o                         
  11  12   4         12.39          7.14         3.23 o                         
 -11  13   4         23.55         20.93         4.95 o                         
 -10  13   4         73.62         85.56         6.00 o                         
  -9  13   4          7.84         15.41         2.77 o                         
  -8  13   4          0.26          0.48         1.57 o                         
  -7  13   4          0.01          1.44         1.41 o                         
  -6  13   4         18.81         16.02         2.30 o                         
  -5  13   4         21.89         22.83         2.85 o                         
  -4  13   4          3.82          2.20         1.53 o                         
  -3  13   4          7.21          5.00         1.35 o                         
  -2  13   4        175.32        175.67         5.63 o                         
  -1  13   4         43.60         40.91         2.73 o                         
   0  13   4         19.72         24.06         2.15 o                         
   1  13   4        104.81         95.32         3.56 o                         
   2  13   4        206.21        205.95         5.96 o                         
   3  13   4          5.81          5.18         1.55 o                         
   4  13   4        106.28        115.21         5.07 o                         
   5  13   4         14.25         15.93         2.05 o                         
   6  13   4          1.65          1.74         1.63 o                         
   7  13   4         60.14         59.74         3.81 o                         
   8  13   4         36.06         42.59         3.84 o                         
   9  13   4          2.28          0.87         2.59 o                         
  10  13   4         23.22         32.63         3.88 o                         
  11  13   4         10.65          8.53         5.09 o                         
 -10  14   4         38.73         47.27         6.21 o                         
  -9  14   4         13.66         19.05         3.18 o                         
  -8  14   4          0.35         -0.11         1.71 o                         
  -7  14   4          3.33          4.96         1.74 o                         
  -6  14   4         91.98        103.37         6.06 o                         
  -5  14   4         46.77         43.25         3.88 o                         
  -4  14   4         43.49         43.99         3.45 o                         
  -3  14   4         54.61         57.29         3.55 o                         
  -2  14   4         25.91         23.98         2.43 o                         
  -1  14   4          7.40          8.46         1.89 o                         
   0  14   4        128.97        123.37         5.47 o                         
   1  14   4          0.62         -0.16         1.38 o                         
   2  14   4        124.14        123.01         5.33 o                         
   3  14   4          2.76          5.46         1.58 o                         
   4  14   4          0.11          0.49         1.73 o                         
   5  14   4         13.51         17.61         2.51 o                         
   6  14   4         70.00         70.88         5.08 o                         
   7  14   4          2.07          2.62         2.41 o                         
   8  14   4         13.93         16.19         3.00 o                         
   9  14   4          1.78          2.49         3.62 o                         
  10  14   4          0.11          1.38         4.36 o                         
  -9  15   4          0.00          1.66         1.90 o                         
  -8  15   4          0.01          0.84         2.89 o                         
  -7  15   4         11.85         16.29         2.52 o                         
  -6  15   4          0.93         -1.12         2.08 o                         
  -5  15   4          2.03         -1.34         2.91 o                         
  -4  15   4         15.47         21.59         2.59 o                         
  -3  15   4          4.31          4.43         1.58 o                         
  -2  15   4         58.75         60.05         4.11 o                         
  -1  15   4         63.33         70.99         4.47 o                         
   0  15   4          2.06          2.76         2.62 o                         
   1  15   4         85.20         91.17         5.01 o                         
   2  15   4         15.58         13.69         2.19 o                         
   3  15   4          4.03          1.92         2.38 o                         
   4  15   4          6.10          3.50         2.68 o                         
   5  15   4         33.46         31.51         4.55 o                         
   6  15   4          9.25         12.09         3.35 o                         
   7  15   4          1.30          1.52         2.94 o                         
   8  15   4         23.19         20.85         4.83 o                         
   9  15   4          9.23         12.01         4.44 o                         
  -8  16   4          1.29          0.13         2.91 o                         
  -7  16   4         13.94          8.96         1.98 o                         
  -6  16   4         16.86          8.94         2.47 o                         
  -5  16   4          8.35          9.67         2.47 o                         
  -4  16   4          0.49          0.85         1.70 o                         
  -3  16   4         12.65         14.96         2.72 o                         
  -2  16   4         13.18         11.22         2.33 o                         
  -1  16   4        107.81        116.17         5.80 o                         
   0  16   4         26.08         25.78         3.36 o                         
   1  16   4          0.50         -1.79         1.79 o                         
   2  16   4          8.21          4.52         2.52 o                         
   3  16   4         49.42         36.65         5.89 o                         
   4  16   4          3.49          9.41         4.27 o                         
   5  16   4         15.83          8.89         3.14 o                         
   6  16   4         16.49         16.63         6.65 o                         
   7  16   4          0.19         22.02         7.72 o                         
  -6  17   4          0.79          0.38         2.19 o                         
  -5  17   4         27.41         23.31         4.07 o                         
  -4  17   4          8.99         11.38         2.82 o                         
  -3  17   4          1.07          1.87         2.14 o                         
  -2  17   4         12.29         11.42         2.48 o                         
  -1  17   4         39.05         41.01         5.08 o                         
   0  17   4         58.40         59.08         4.94 o                         
   1  17   4         35.79         35.10         4.47 o                         
   2  17   4          9.90         11.84         3.78 o                         
  -3  18   4         11.09          9.06         5.47 o                         
  -2  18   4          1.53          5.28         4.01 o                         
  -1  18   4          9.76          6.04         4.01 o                         
   0  18   4         12.42          2.71         3.10 o                         
 -17   0   5          3.07          3.21         2.91 o                         
 -15   0   5          0.95         -0.16         3.25 o                         
 -13   0   5        265.61        253.31         8.05 o                         
 -11   0   5        375.20        355.71         8.81 o                         
  -9   0   5       1017.88        942.68        18.76 o                         
  -7   0   5         50.28         41.46         1.77 o                         
  -5   0   5       1453.39       1607.96        14.62 o                         
  -3   0   5       6865.55       7536.22       103.51 o                         
  -1   0   5         14.97          3.54         0.80 o                         
   1   0   5       2147.32       2208.76        10.57 o                         
   3   0   5       6441.25       6787.56        66.33 o                         
   5   0   5       1343.09       1219.40        17.48 o                         
   7   0   5        331.65        295.31         9.26 o                         
   9   0   5         74.78         58.97         3.66 o                         
  11   0   5         69.15         61.89         4.07 o                         
  13   0   5         62.56         67.33         6.12 o                         
  15   0   5         18.46         18.85         6.04 o                         
 -18   1   5          3.83          5.77         4.09 o                         
 -17   1   5          3.40          3.90         2.11 o                         
 -16   1   5         11.49          9.15         2.41 o                         
 -15   1   5          0.03          2.08         1.97 o                         
 -14   1   5         63.45         66.76         4.22 o                         
 -13   1   5          7.98          7.52         1.15 o                         
 -12   1   5        106.39         96.92         3.41 o                         
 -11   1   5        547.37        521.38         8.03 o                         
 -10   1   5         12.34         14.51         1.36 o                         
  -9   1   5        692.30        714.52         8.47 o                         
  -8   1   5        597.71        573.98         7.73 o                         
  -7   1   5         12.76          9.18         0.67 o                         
  -6   1   5        948.47       1009.91         7.58 o                         
  -5   1   5         50.63         47.05         1.34 o                         
  -4   1   5        890.02        935.85        12.66 o                         
  -3   1   5       1406.16       1382.45         8.41 o                         
  -2   1   5         69.74         79.98         1.52 o                         
  -1   1   5        270.16        280.51         2.52 o                         
   0   1   5        129.00        162.91         2.16 o                         
   1   1   5       9569.63      10125.30        45.80 o                         
   2   1   5        166.34        138.65         2.26 o                         
   3   1   5       1715.35       1769.86         9.82 o                         
   4   1   5        665.53        680.86        11.48 o                         
   5   1   5        109.69         87.42         1.90 o                         
   6   1   5        629.41        597.07         5.91 o                         
   7   1   5          2.57          4.24         0.92 o                         
   8   1   5         12.45          9.89         1.37 o                         
   9   1   5        759.04        752.63        10.07 o                         
  10   1   5        118.14        110.63         3.66 o                         
  11   1   5          0.01          1.81         0.94 o                         
  12   1   5         17.56         18.38         1.88 o                         
  13   1   5         23.15         17.89         2.95 o                         
  14   1   5          0.68          1.38         2.56 o                         
  15   1   5         25.53         22.70         4.95 o                         
 -17   2   5          1.90         -2.00         3.18 o                         
 -16   2   5         30.04         25.26         3.66 o                         
 -15   2   5         22.74         26.91         3.60 o                         
 -14   2   5         26.40         22.36         2.60 o                         
 -13   2   5         88.28         94.83         3.55 o                         
 -12   2   5         10.09         10.80         1.32 o                         
 -11   2   5         32.31         34.66         2.35 o                         
 -10   2   5       1543.93       1470.09        15.60 o                         
  -9   2   5         14.14         13.21         1.47 o                         
  -8   2   5        600.40        623.20         4.87 o                         
  -7   2   5         52.79         54.13         1.74 o                         
  -6   2   5        102.92        141.19         2.45 o                         
  -5   2   5       1088.80       1105.91         8.27 o                         
  -4   2   5         70.55         59.84         1.44 o                         
  -3   2   5        276.30        318.42         3.07 o                         
  -2   2   5          9.79         11.21         0.74 o                         
  -1   2   5        932.68       1043.68         5.34 o                         
   0   2   5        565.89        654.21         4.59 o                         
   1   2   5       1199.53       1277.06         7.02 o                         
   2   2   5       5770.78       6163.17        43.74 o                         
   3   2   5          6.05          6.10         0.59 o                         
   4   2   5        823.26        849.58        10.44 o                         
   5   2   5        881.24        899.69         8.72 o                         
   6   2   5          1.39          1.67         0.57 o                         
   7   2   5        229.06        215.44         4.41 o                         
   8   2   5        134.32        140.37         3.81 o                         
   9   2   5        110.23        107.24         3.48 o                         
  10   2   5         29.91         30.53         2.26 o                         
  11   2   5          1.73          1.26         0.97 o                         
  12   2   5          0.81          3.55         1.38 o                         
  13   2   5          2.57          5.03         2.33 o                         
  14   2   5         36.55         43.26         4.65 o                         
  15   2   5         15.01         18.16         5.85 o                         
 -17   3   5          0.23         -2.45         2.45 o                         
 -16   3   5          3.42          3.04         2.74 o                         
 -15   3   5         24.05         23.09         3.39 o                         
 -14   3   5         15.04         19.18         2.97 o                         
 -13   3   5          8.67          8.93         1.20 o                         
 -12   3   5         18.60         20.86         1.97 o                         
 -11   3   5         39.10         40.50         2.86 o                         
 -10   3   5         36.17         34.11         2.92 o                         
  -9   3   5         23.14         25.11         1.38 o                         
  -8   3   5        306.92        306.87         4.01 o                         
  -7   3   5         38.93         35.17         1.40 o                         
  -6   3   5       3325.53       3383.76        20.16 o                         
  -5   3   5        221.02        249.29         3.17 o                         
  -4   3   5          2.65          3.63         0.42 o                         
  -3   3   5        652.48        643.16         4.70 o                         
  -2   3   5        576.43        526.87         3.98 o                         
  -1   3   5        158.27        168.62         2.14 o                         
   0   3   5        201.07        189.99         1.90 o                         
   1   3   5          9.02          5.50         0.56 o                         
   2   3   5         21.31         26.09         0.84 o                         
   3   3   5        862.85        856.06         7.39 o                         
   4   3   5       3611.39       3677.12        35.76 o                         
   5   3   5         73.40         89.31         4.09 o                         
   6   3   5       1655.68       1665.27        18.97 o                         
   7   3   5          3.80          2.98         0.79 o                         
   8   3   5        224.79        205.76         4.98 o                         
   9   3   5         40.39         38.48         1.91 o                         
  10   3   5          6.24          6.98         1.17 o                         
  11   3   5          5.06          4.42         1.42 o                         
  12   3   5         23.33         22.16         2.21 o                         
  13   3   5         20.54         31.40         3.89 o                         
  14   3   5         63.40         68.81         6.15 o                         
  15   3   5          8.86          4.81         5.77 o                         
 -17   4   5         20.25         14.51         4.17 o                         
 -16   4   5          0.73          1.85         2.84 o                         
 -15   4   5         87.35         83.24         8.15 o                         
 -14   4   5         11.44         10.31         2.32 o                         
 -13   4   5         75.70         70.57         4.13 o                         
 -12   4   5          3.78          5.16         1.30 o                         
 -11   4   5        384.07        361.22         7.05 o                         
 -10   4   5        143.70        135.58         3.88 o                         
  -9   4   5          8.39         11.14         0.95 o                         
  -8   4   5        497.27        501.29         7.71 o                         
  -7   4   5       1647.71       1625.98        15.93 o                         
  -6   4   5        300.19        336.16         4.00 o                         
  -5   4   5       3254.17       3364.63        11.29 o                         
  -4   4   5        638.23        662.61         4.01 o                         
  -3   4   5        138.44        128.75         1.81 o                         
  -2   4   5         73.55         64.30         1.35 o                         
  -1   4   5        595.95        703.04         4.47 o                         
   0   4   5        128.78        131.69         2.07 o                         
   1   4   5          3.71         17.16         0.86 o                         
   2   4   5        357.86        329.16         3.81 o                         
   3   4   5        148.15        163.40         2.81 o                         
   4   4   5        164.65        157.17         4.39 o                         
   5   4   5        543.54        575.28         7.52 o                         
   6   4   5         51.83         52.17         2.62 o                         
   7   4   5        645.75        640.38         7.69 o                         
   8   4   5          0.40          1.32         0.75 o                         
   9   4   5         20.06         20.53         1.43 o                         
  10   4   5          0.03         -0.05         1.00 o                         
  11   4   5        145.67        150.51         4.59 o                         
  12   4   5          0.02         -1.30         1.30 o                         
  13   4   5          0.86          1.89         2.32 o                         
  14   4   5         16.81         15.64         4.11 o                         
  15   4   5         24.16         19.65         3.71 o                         
 -17   5   5          0.08         -6.73         6.73 o                         
 -16   5   5          0.04          2.83         2.49 o                         
 -15   5   5          0.58          1.80         2.32 o                         
 -14   5   5         10.45          9.40         4.08 o                         
 -13   5   5         10.36         12.14         2.38 o                         
 -12   5   5         30.14         26.86         3.01 o                         
 -11   5   5         85.13         81.47         5.27 o                         
 -10   5   5         59.94         51.41         4.21 o                         
  -9   5   5        397.28        350.25         8.63 o                         
  -8   5   5        126.83        113.55         2.64 o                         
  -7   5   5         23.95         22.87         1.13 o                         
  -6   5   5         87.34        106.14         2.41 o                         
  -5   5   5       1447.06       1465.44        11.40 o                         
  -4   5   5        291.99        300.58         4.07 o                         
  -3   5   5        122.67        114.58         2.90 o                         
  -2   5   5        253.86        241.62         2.51 o                         
  -1   5   5        587.39        563.09         4.59 o                         
   0   5   5       3113.75       3279.20        18.87 o                         
   1   5   5        400.76        390.03         5.08 o                         
   2   5   5        149.73        159.92         2.76 o                         
   3   5   5       2393.86       2496.91        16.95 o                         
   4   5   5         15.14         20.25         1.28 o                         
   5   5   5        229.92        227.13         4.10 o                         
   6   5   5         11.71         10.12         1.03 o                         
   7   5   5         30.79         32.27         2.35 o                         
   8   5   5        191.19        182.48         4.35 o                         
   9   5   5        390.50        405.11         8.17 o                         
  10   5   5          0.00          0.70         1.06 o                         
  11   5   5          0.00          1.66         0.97 o                         
  12   5   5         12.94         13.90         2.10 o                         
  13   5   5          0.10         -0.67         1.97 o                         
  14   5   5         13.84         13.60         3.14 o                         
  15   5   5          5.37         -6.11         9.39 o                         
 -16   6   5         56.37         49.66         6.00 o                         
 -15   6   5         37.86         39.53         4.88 o                         
 -14   6   5          2.15         -2.00         2.24 o                         
 -13   6   5         47.93         59.99         5.49 o                         
 -12   6   5          0.79         -0.05         2.14 o                         
 -11   6   5        177.73        179.22        10.38 o                         
 -10   6   5         35.19         46.26         2.98 o                         
  -9   6   5        168.82        138.09         6.67 o                         
  -8   6   5        688.62        624.30        15.37 o                         
  -7   6   5        478.21        458.54         8.69 o                         
  -6   6   5        467.14        430.46         6.46 o                         
  -5   6   5       1295.56       1412.41        13.21 o                         
  -4   6   5        981.10       1019.96        10.89 o                         
  -3   6   5          4.88          5.11         0.90 o                         
  -2   6   5          2.09          1.80         0.68 o                         
  -1   6   5        154.91        177.88         2.43 o                         
   0   6   5        245.76        246.46         3.10 o                         
   1   6   5        378.17        389.50         4.00 o                         
   2   6   5         66.78         54.22         2.23 o                         
   3   6   5        178.40        181.13         4.37 o                         
   4   6   5          0.03          0.08         0.69 o                         
   5   6   5        375.75        339.68         5.72 o                         
   6   6   5        119.03        124.40         3.99 o                         
   7   6   5        121.47        116.58         3.60 o                         
   8   6   5        198.38        204.18         5.88 o                         
   9   6   5         12.03          7.60         1.88 o                         
  10   6   5          3.24          3.82         1.46 o                         
  11   6   5         26.37         26.53         2.21 o                         
  12   6   5         24.71         25.38         2.67 o                         
  13   6   5          0.05         -0.70         2.03 o                         
  14   6   5         14.50         11.54         3.62 o                         
  15   6   5          0.07          3.68         3.80 o                         
 -16   7   5          0.01          1.38         5.09 o                         
 -15   7   5          0.95          4.24         3.10 o                         
 -14   7   5         15.37         15.09         3.52 o                         
 -13   7   5         19.45         19.17         3.41 o                         
 -12   7   5        113.35        124.32         8.27 o                         
 -11   7   5         29.96         29.41         3.80 o                         
 -10   7   5          0.15          0.82         1.83 o                         
  -9   7   5          9.00          7.20         1.25 o                         
  -8   7   5        479.23        474.72        12.43 o                         
  -7   7   5        169.83        161.93         5.53 o                         
  -6   7   5        785.15        801.49        10.77 o                         
  -5   7   5       1301.18       1233.12        11.86 o                         
  -4   7   5        152.49        153.37         3.73 o                         
  -3   7   5         55.44         46.54         2.05 o                         
  -2   7   5        604.74        589.69         7.74 o                         
  -1   7   5         24.89         13.77         0.80 o                         
   0   7   5        187.82        183.11         2.96 o                         
   1   7   5          2.87          4.88         0.60 o                         
   2   7   5         34.72         32.32         1.82 o                         
   3   7   5         20.13         20.09         1.63 o                         
   4   7   5        417.03        411.98         6.72 o                         
   5   7   5       1034.94       1061.74        17.90 o                         
   6   7   5        341.86        356.48         8.60 o                         
   7   7   5         10.58         15.00         2.16 o                         
   8   7   5        191.53        200.08         6.06 o                         
   9   7   5         29.22         30.40         2.70 o                         
  10   7   5        245.76        237.75         7.03 o                         
  11   7   5          5.52          8.77         1.91 o                         
  12   7   5         17.90         19.90         2.56 o                         
  13   7   5          0.08          4.46         2.34 o                         
  14   7   5          0.75         -0.21         2.14 o                         
  15   7   5          1.73         -3.67         3.88 o                         
 -15   8   5         15.82         23.88         4.41 o                         
 -14   8   5          0.07         -0.02         2.49 o                         
 -13   8   5         19.86         26.36         4.25 o                         
 -12   8   5         11.27         18.42         4.38 o                         
 -11   8   5          0.08          3.76         2.55 o                         
 -10   8   5        190.99        207.66         9.26 o                         
  -9   8   5         93.20         79.32         5.68 o                         
  -8   8   5         62.56         71.36         4.03 o                         
  -7   8   5         38.75         41.07         3.08 o                         
  -6   8   5          0.98          0.45         1.33 o                         
  -5   8   5        142.23        135.42         4.58 o                         
  -4   8   5       1127.18       1140.74        16.15 o                         
  -3   8   5        117.02        119.25         2.95 o                         
  -2   8   5        221.45        233.12         4.38 o                         
  -1   8   5          4.04          5.94         0.65 o                         
   0   8   5         24.39         20.07         1.19 o                         
   1   8   5          0.11          1.89         0.63 o                         
   2   8   5         45.20         35.84         2.03 o                         
   3   8   5         14.39         15.38         1.89 o                         
   4   8   5        965.25        926.89        15.50 o                         
   5   8   5          0.04          1.84         1.10 o                         
   6   8   5         78.95         80.28         4.29 o                         
   7   8   5        162.08        153.96         6.09 o                         
   8   8   5         92.63         93.11         5.01 o                         
   9   8   5         41.73         45.98         3.28 o                         
  10   8   5          8.43          4.72         1.48 o                         
  11   8   5          0.17         -1.45         1.45 o                         
  12   8   5         36.40         40.67         4.07 o                         
  13   8   5          0.08         -0.93         2.19 o                         
  14   8   5         20.62         18.94         4.90 o                         
 -14   9   5          0.25          1.37         2.54 o                         
 -13   9   5         17.53         28.30         4.31 o                         
 -12   9   5         10.31          7.63         3.01 o                         
 -11   9   5         69.22         69.41         5.91 o                         
 -10   9   5         13.96         15.77         3.10 o                         
  -9   9   5         81.78         84.91         4.80 o                         
  -8   9   5         60.46         52.14         3.60 o                         
  -7   9   5        113.51        100.74         4.84 o                         
  -6   9   5        398.23        379.77         8.12 o                         
  -5   9   5        459.23        478.36         8.87 o                         
  -4   9   5        327.12        303.23         7.76 o                         
  -3   9   5        580.65        592.26         7.83 o                         
  -2   9   5          6.58          9.83         1.06 o                         
  -1   9   5          1.80          3.41         0.56 o                         
   0   9   5          1.11          4.71         0.70 o                         
   1   9   5        143.76        142.30         3.61 o                         
   2   9   5         45.19         34.88         2.10 o                         
   3   9   5        845.37        817.77        11.39 o                         
   4   9   5        544.16        538.86         9.54 o                         
   5   9   5          2.52          4.49         1.74 o                         
   6   9   5          5.01          4.02         1.88 o                         
   7   9   5        295.59        298.48         8.75 o                         
   8   9   5         12.75         13.96         2.28 o                         
   9   9   5         46.07         47.00         3.90 o                         
  10   9   5         25.06         25.56         2.70 o                         
  11   9   5         10.28         12.06         2.04 o                         
  12   9   5         27.82         24.97         3.07 o                         
  13   9   5          2.44          0.58         2.19 o                         
 -14  10   5         71.99         85.98         7.51 o                         
 -13  10   5         44.27         51.21         5.64 o                         
 -12  10   5         18.01         18.50         3.65 o                         
 -11  10   5         12.48         11.53         3.20 o                         
 -10  10   5          4.97          7.43         2.91 o                         
  -9  10   5         10.04         12.92         2.19 o                         
  -8  10   5          1.96          1.44         1.17 o                         
  -7  10   5        179.67        190.77         6.17 o                         
  -6  10   5         26.52         29.34         2.50 o                         
  -5  10   5        583.00        582.49        11.23 o                         
  -4  10   5          4.29          4.50         1.49 o                         
  -3  10   5         11.87         14.67         1.26 o                         
  -2  10   5         14.45         17.25         1.34 o                         
  -1  10   5        236.78        235.05         3.40 o                         
   0  10   5         47.32         49.03         1.74 o                         
   1  10   5        164.12        137.47         3.25 o                         
   2  10   5        182.00        194.56         4.65 o                         
   3  10   5         87.52         87.87         3.59 o                         
   4  10   5          6.84          7.48         1.46 o                         
   5  10   5         62.62         62.60         3.61 o                         
   6  10   5         27.98         19.70         2.83 o                         
   7  10   5         19.94         18.02         2.10 o                         
   8  10   5         53.32         61.36         4.06 o                         
   9  10   5          0.07          1.28         1.66 o                         
  10  10   5          3.57          2.99         1.40 o                         
  11  10   5         11.28         11.86         2.11 o                         
  12  10   5          0.09         -0.39         2.27 o                         
 -13  11   5          8.54         15.32         6.24 o                         
 -12  11   5         35.02         36.63         4.90 o                         
 -11  11   5          6.37          2.97         2.31 o                         
 -10  11   5          0.47          1.72         2.69 o                         
  -9  11   5          1.16          2.93         1.37 o                         
  -8  11   5         91.61        105.62         4.94 o                         
  -7  11   5          1.44          2.37         1.15 o                         
  -6  11   5         33.16         31.15         2.68 o                         
  -5  11   5         78.27         91.06         5.68 o                         
  -4  11   5          0.55         -1.18         1.18 o                         
  -3  11   5        331.46        330.67         7.09 o                         
  -2  11   5         19.97         20.38         1.57 o                         
  -1  11   5        312.15        304.57         4.64 o                         
   0  11   5        343.79        349.23         5.20 o                         
   1  11   5         35.53         38.24         2.05 o                         
   2  11   5         20.85         24.67         1.86 o                         
   3  11   5        141.65        142.79         4.79 o                         
   4  11   5        165.66        161.54         5.24 o                         
   5  11   5         43.88         50.10         3.07 o                         
   6  11   5         87.72         96.11         4.36 o                         
   7  11   5         50.83         55.36         3.49 o                         
   8  11   5          1.34          2.64         1.84 o                         
   9  11   5        107.37        121.68         5.34 o                         
  10  11   5         31.27         38.02         3.28 o                         
  11  11   5          0.28         -0.58         1.99 o                         
  12  11   5         16.67         20.61         6.58 o                         
 -12  12   5          1.02          0.13         2.91 o                         
 -11  12   5          6.73          4.38         2.38 o                         
 -10  12   5        154.43        178.01         9.87 o                         
  -9  12   5         15.04         20.55         2.46 o                         
  -8  12   5         21.14         21.81         2.49 o                         
  -7  12   5          3.94          4.63         1.60 o                         
  -6  12   5         24.70         30.84         3.07 o                         
  -5  12   5          7.96          8.27         2.25 o                         
  -4  12   5         60.50         59.83         3.71 o                         
  -3  12   5          0.07          0.73         1.30 o                         
  -2  12   5        697.35        724.11         9.09 o                         
  -1  12   5        157.31        148.96         4.27 o                         
   0  12   5         31.16         31.83         1.93 o                         
   1  12   5         50.49         47.96         2.36 o                         
   2  12   5        267.22        252.72         5.73 o                         
   3  12   5         19.63         22.60         2.10 o                         
   4  12   5         54.24         58.61         3.33 o                         
   5  12   5         36.18         36.27         2.79 o                         
   6  12   5          4.79          3.89         1.46 o                         
   7  12   5          6.32          6.77         1.64 o                         
   8  12   5          0.21          0.82         1.51 o                         
   9  12   5          2.94          1.83         1.89 o                         
  10  12   5          0.92         -0.76         2.08 o                         
  11  12   5          0.00         -0.39         2.24 o                         
 -11  13   5          1.59          0.77         2.31 o                         
 -10  13   5          6.26          7.49         3.02 o                         
  -9  13   5         33.27         22.98         3.79 o                         
  -8  13   5         14.53         13.08         2.83 o                         
  -7  13   5         10.28         10.80         2.06 o                         
  -6  13   5         29.95         30.55         2.96 o                         
  -5  13   5          9.30         13.50         2.35 o                         
  -4  13   5          4.55          4.76         1.57 o                         
  -3  13   5         11.46         16.32         2.00 o                         
  -2  13   5        172.69        172.03         5.54 o                         
  -1  13   5         45.02         44.09         2.96 o                         
   0  13   5        100.99         92.32         4.52 o                         
   1  13   5        107.17        105.42         4.29 o                         
   2  13   5          8.38          8.53         1.43 o                         
   3  13   5         35.73         40.28         3.10 o                         
   4  13   5          7.53          7.55         1.80 o                         
   5  13   5          0.52          0.98         1.54 o                         
   6  13   5         28.88         36.78         3.32 o                         
   7  13   5          0.36         -0.25         1.62 o                         
   8  13   5         15.35         18.21         2.60 o                         
   9  13   5         14.62         17.99         3.12 o                         
  10  13   5         27.38         22.12         3.83 o                         
  11  13   5          6.24         -1.76         3.33 o                         
 -10  14   5          0.44         -0.26         2.37 o                         
  -9  14   5          7.50          7.00         2.92 o                         
  -8  14   5          0.03         -1.11         1.81 o                         
  -7  14   5        165.00        172.79         8.42 o                         
  -6  14   5          1.21          0.11         1.68 o                         
  -5  14   5         10.39         15.59         2.81 o                         
  -4  14   5         29.23         29.89         2.88 o                         
  -3  14   5          0.03         -1.31         1.31 o                         
  -2  14   5          0.77         -0.92         1.39 o                         
  -1  14   5        131.12        127.28         5.59 o                         
   0  14   5          0.05         -1.44         1.44 o                         
   1  14   5        219.92        219.51         6.41 o                         
   2  14   5          2.73         -0.15         1.45 o                         
   3  14   5          0.93          6.65         2.26 o                         
   4  14   5          0.68          1.33         1.64 o                         
   5  14   5         45.91         49.58         3.73 o                         
   6  14   5         11.17         10.71         2.19 o                         
   7  14   5          2.40          1.58         2.59 o                         
   8  14   5          1.30          0.49         1.89 o                         
   9  14   5          1.15         -1.43         2.55 o                         
  10  14   5          5.22          1.76         3.59 o                         
  -9  15   5         16.67         17.74         3.63 o                         
  -8  15   5          2.32          0.69         2.03 o                         
  -7  15   5          3.80          6.98         2.01 o                         
  -6  15   5         39.44         38.49         3.39 o                         
  -5  15   5         43.30         48.89         4.46 o                         
  -4  15   5          0.00          2.06         1.62 o                         
  -3  15   5         37.06         29.82         3.02 o                         
  -2  15   5         27.48         38.17         3.41 o                         
  -1  15   5         15.45         13.37         2.19 o                         
   0  15   5         43.97         43.23         3.54 o                         
   1  15   5         21.83         23.46         2.97 o                         
   2  15   5          3.97          1.95         2.10 o                         
   3  15   5         29.67         34.60         3.77 o                         
   4  15   5         15.19         19.58         2.88 o                         
   5  15   5          0.45          2.69         2.43 o                         
   6  15   5         10.39          4.83         5.68 o                         
   7  15   5          4.19          2.66         8.53 o                         
   8  15   5          0.06          4.32         4.51 o                         
  -8  16   5         33.80         34.89         6.14 o                         
  -7  16   5          6.31          5.23         2.06 o                         
  -6  16   5         18.22         16.41         2.60 o                         
  -5  16   5         14.08          9.73         2.46 o                         
  -4  16   5         52.45         55.81         4.21 o                         
  -3  16   5          6.39          6.09         2.24 o                         
  -2  16   5         19.62         16.21         2.44 o                         
  -1  16   5          8.73          8.61         1.95 o                         
   0  16   5          0.10         -0.53         1.54 o                         
   1  16   5         34.09         31.68         3.66 o                         
   2  16   5         18.31         15.77         6.06 o                         
   3  16   5          0.08          6.29         3.45 o                         
   4  16   5         21.39         31.15         8.39 o                         
   5  16   5          1.45         -4.24         5.31 o                         
   6  16   5          0.08          1.11         4.13 o                         
  -6  17   5         24.25         25.11         4.43 o                         
  -5  17   5          3.00          3.01         2.31 o                         
  -4  17   5          0.81          4.17         2.62 o                         
  -3  17   5         15.18         12.30         2.68 o                         
  -2  17   5         40.77         36.11         3.94 o                         
  -1  17   5          4.53         -0.86         2.07 o                         
   0  17   5         27.63         29.44         4.14 o                         
   1  17   5         18.74         24.47         7.15 o                         
 -18   0   6         12.23         10.06         4.63 o                         
 -16   0   6          0.83         -0.92         3.33 o                         
 -14   0   6         84.47         80.84         5.52 o                         
 -12   0   6         25.55         26.79         2.73 o                         
 -10   0   6        629.41        604.28        11.41 o                         
  -8   0   6       3251.59       3223.53        60.74 o                         
  -6   0   6       1778.86       1812.60        29.60 o                         
  -4   0   6       2681.94       3059.53        49.06 o                         
  -2   0   6        455.36        557.14         6.41 o                         
   0   0   6       2982.09       3145.52        38.37 o                         
   2   0   6          1.08          6.30         1.59 o                         
   4   0   6        509.15        497.69         7.44 o                         
   6   0   6         28.02         27.46         1.62 o                         
   8   0   6        372.27        370.91        11.49 o                         
  10   0   6          3.13          0.36         1.57 o                         
  12   0   6          1.14          4.87         2.35 o                         
  14   0   6         24.85         25.47         6.54 o                         
 -18   1   6         10.67         14.99         5.09 o                         
 -17   1   6         13.28         17.49         3.90 o                         
 -16   1   6         43.58         41.60         6.13 o                         
 -15   1   6          7.82          8.67         1.77 o                         
 -14   1   6         27.41         29.92         2.24 o                         
 -13   1   6         70.78         70.32         3.18 o                         
 -12   1   6         91.20         83.07         3.32 o                         
 -11   1   6        381.89        365.91         6.53 o                         
 -10   1   6       1246.54       1224.90        22.25 o                         
  -9   1   6        601.77        603.48         8.71 o                         
  -8   1   6         12.06         19.45         0.96 o                         
  -7   1   6        127.49        133.42         2.59 o                         
  -6   1   6        726.05        728.43         7.70 o                         
  -5   1   6        151.32        163.90         2.66 o                         
  -4   1   6         83.55         78.30         1.73 o                         
  -3   1   6         68.00         92.76         2.16 o                         
  -2   1   6        596.76        677.66         6.47 o                         
  -1   1   6       5066.17       5130.08        34.11 o                         
   0   1   6       3623.96       3836.78        19.45 o                         
   1   1   6        351.87        329.51         3.12 o                         
   2   1   6       1567.73       1586.48        10.15 o                         
   3   1   6        877.52        897.50         6.58 o                         
   4   1   6         59.12         52.74         1.64 o                         
   5   1   6        721.41        729.76         6.79 o                         
   6   1   6        551.26        556.35         6.35 o                         
   7   1   6          3.42          3.18         0.78 o                         
   8   1   6         39.16         41.99         2.53 o                         
   9   1   6         33.45         34.47         2.36 o                         
  10   1   6        307.55        308.71         6.25 o                         
  11   1   6         22.85         22.26         2.35 o                         
  12   1   6         47.84         46.43         2.96 o                         
  13   1   6          0.01          0.05         2.46 o                         
  14   1   6          0.77          3.77         2.89 o                         
  15   1   6         11.12          9.14         3.53 o                         
 -17   2   6         24.37         31.77         5.37 o                         
 -16   2   6          2.23          2.46         2.16 o                         
 -15   2   6        164.90        173.71         8.37 o                         
 -14   2   6         17.01         20.52         1.86 o                         
 -13   2   6         26.98         26.98         2.00 o                         
 -12   2   6         22.49         18.34         1.67 o                         
 -11   2   6        206.52        209.06         5.58 o                         
 -10   2   6          0.41          0.95         1.36 o                         
  -9   2   6       1667.46       1661.41        15.80 o                         
  -8   2   6        150.35        167.34         2.99 o                         
  -7   2   6         10.71          9.88         0.77 o                         
  -6   2   6        131.12        125.88         2.67 o                         
  -5   2   6         51.51         73.32         1.96 o                         
  -4   2   6          4.84          2.66         0.41 o                         
  -3   2   6       1124.61       1220.79        13.73 o                         
  -2   2   6          8.17          6.62         0.60 o                         
  -1   2   6         84.03         80.41         1.38 o                         
   0   2   6        696.84        777.26        11.46 o                         
   1   2   6          9.45          7.79         0.54 o                         
   2   2   6        588.31        595.29         4.00 o                         
   3   2   6        235.24        232.93         3.98 o                         
   4   2   6        406.55        394.04         5.59 o                         
   5   2   6        890.79        923.83         8.44 o                         
   6   2   6        106.56         79.98         2.38 o                         
   7   2   6        256.66        250.84         5.01 o                         
   8   2   6         33.33         34.39         1.46 o                         
   9   2   6          1.48          1.67         0.90 o                         
  10   2   6          9.75          8.74         1.38 o                         
  11   2   6          1.94          2.51         1.18 o                         
  12   2   6         58.12         56.68         3.36 o                         
  13   2   6         18.61         19.10         3.04 o                         
  14   2   6          0.57          5.40         2.83 o                         
  15   2   6          6.19          9.41         5.39 o                         
 -17   3   6          5.41          1.36         2.31 o                         
 -16   3   6          1.06          2.49         2.32 o                         
 -15   3   6        141.60        153.29         7.86 o                         
 -14   3   6         12.99         11.36         1.56 o                         
 -13   3   6         46.61         47.29         2.95 o                         
 -12   3   6         52.50         49.91         3.35 o                         
 -11   3   6         18.06         15.66         1.89 o                         
 -10   3   6        104.27         96.72         3.64 o                         
  -9   3   6        387.31        358.63        14.22 o                         
  -8   3   6          2.83          3.22         0.64 o                         
  -7   3   6       2371.46       2432.26        10.44 o                         
  -6   3   6        303.11        274.28         3.56 o                         
  -5   3   6       1302.04       1448.83        11.78 o                         
  -4   3   6        151.25        173.35         2.84 o                         
  -3   3   6        806.63        727.59         5.71 o                         
  -2   3   6         34.47         42.44         1.27 o                         
  -1   3   6        182.42        207.64         2.64 o                         
   0   3   6       1583.05       1640.56        11.02 o                         
   1   3   6        418.07        475.51         4.87 o                         
   2   3   6          0.11          1.25         0.46 o                         
   3   3   6         27.17         24.96         0.91 o                         
   4   3   6         23.03         22.85         1.59 o                         
   5   3   6       1699.79       1787.30        19.87 o                         
   6   3   6         22.79         19.48         1.39 o                         
   7   3   6         14.97         16.03         1.35 o                         
   8   3   6         28.37         28.30         2.20 o                         
   9   3   6         97.99        102.00         4.18 o                         
  10   3   6          4.40          4.59         1.30 o                         
  11   3   6         19.09         15.66         2.33 o                         
  12   3   6          0.17          0.13         1.82 o                         
  13   3   6         25.10         27.30         3.83 o                         
  14   3   6          3.62          0.85         2.69 o                         
  15   3   6         10.84          1.22         3.44 o                         
 -17   4   6          7.79         11.52         4.11 o                         
 -16   4   6         18.13         25.57         5.26 o                         
 -15   4   6          7.23         11.32         6.21 o                         
 -14   4   6        158.74        171.61         8.34 o                         
 -13   4   6          0.13          0.84         1.24 o                         
 -12   4   6         64.60         61.28         3.78 o                         
 -11   4   6          2.85          3.25         1.10 o                         
 -10   4   6        267.12        258.31         8.80 o                         
  -9   4   6        361.49        320.03         5.01 o                         
  -8   4   6       1481.69       1401.90        15.57 o                         
  -7   4   6          1.68          1.65         0.54 o                         
  -6   4   6        341.33        351.84         4.35 o                         
  -5   4   6         93.96         80.09         1.77 o                         
  -4   4   6        979.01       1052.90         6.66 o                         
  -3   4   6         80.55         83.37         1.79 o                         
  -2   4   6        128.20        131.07         2.06 o                         
  -1   4   6       2554.25       2569.59        18.25 o                         
   0   4   6        857.87        904.45         6.05 o                         
   1   4   6        110.71        145.55         2.70 o                         
   2   4   6         99.18        105.11         2.47 o                         
   3   4   6        825.63        815.30         7.40 o                         
   4   4   6        607.10        606.26         6.85 o                         
   5   4   6          9.68          7.93         1.03 o                         
   6   4   6         25.39         20.61         1.52 o                         
   7   4   6        183.71        167.61         4.21 o                         
   8   4   6          0.02         -0.02         1.00 o                         
   9   4   6        129.57        122.59         4.10 o                         
  10   4   6        126.26        128.54         4.96 o                         
  11   4   6         15.13         18.16         2.09 o                         
  12   4   6         13.81         13.12         2.03 o                         
  13   4   6          0.35          0.58         2.38 o                         
  14   4   6         45.58         54.19         5.58 o                         
  15   4   6          3.78          8.79         6.12 o                         
 -17   5   6          1.49         -0.88         5.01 o                         
 -16   5   6         58.43         67.74         6.43 o                         
 -15   5   6         13.75         14.78         3.84 o                         
 -14   5   6          1.43          4.59         2.64 o                         
 -13   5   6          0.30         -1.37         1.68 o                         
 -12   5   6         96.42         98.96         4.75 o                         
 -11   5   6         28.65         29.89         3.46 o                         
 -10   5   6        710.36        748.81        13.48 o                         
  -9   5   6          1.67          2.53         0.62 o                         
  -8   5   6         74.24         70.25         2.38 o                         
  -7   5   6         93.58         90.23         2.52 o                         
  -6   5   6        148.80        145.71         2.09 o                         
  -5   5   6        261.10        240.25         4.03 o                         
  -4   5   6        107.95        112.72         3.57 o                         
  -3   5   6         32.65         34.31         1.05 o                         
  -2   5   6          0.96          0.32         0.53 o                         
  -1   5   6         62.82         75.35         1.73 o                         
   0   5   6          0.18          2.68         0.55 o                         
   1   5   6        202.29        210.57         3.14 o                         
   2   5   6        407.20        405.95         5.44 o                         
   3   5   6        321.38        318.94         4.56 o                         
   4   5   6         69.77         66.07         2.35 o                         
   5   5   6          2.33          3.04         0.95 o                         
   6   5   6        353.01        363.06         6.27 o                         
   7   5   6         47.14         46.43         2.78 o                         
   8   5   6         94.93         90.14         3.96 o                         
   9   5   6         15.46         17.77         1.90 o                         
  10   5   6         22.76         21.96         1.95 o                         
  11   5   6         48.35         50.84         3.04 o                         
  12   5   6         33.88         32.10         2.78 o                         
  13   5   6          0.73          2.36         2.29 o                         
  14   5   6         17.43         23.69         3.95 o                         
 -16   6   6          0.02          2.09         2.45 o                         
 -15   6   6         28.58         32.98         5.41 o                         
 -14   6   6         64.25         72.09         6.16 o                         
 -13   6   6         13.47         17.45         6.77 o                         
 -12   6   6         33.63         28.31         4.58 o                         
 -11   6   6         48.47         42.99         4.20 o                         
 -10   6   6         10.64          4.13         1.83 o                         
  -9   6   6         62.23         61.77         2.93 o                         
  -8   6   6        229.90        218.36         8.91 o                         
  -7   6   6         16.64         16.82         2.00 o                         
  -6   6   6        151.45        158.57         4.70 o                         
  -5   6   6        847.42        817.79         7.24 o                         
  -4   6   6        103.04        102.46         3.56 o                         
  -3   6   6        717.68        698.55         8.31 o                         
  -2   6   6        255.33        229.51         2.91 o                         
  -1   6   6        114.21        102.34         2.01 o                         
   0   6   6         39.77         41.23         1.28 o                         
   1   6   6          0.56         -0.04         0.47 o                         
   2   6   6        311.64        293.60         4.85 o                         
   3   6   6         25.01         22.24         1.50 o                         
   4   6   6        434.27        410.52         6.88 o                         
   5   6   6         30.64         26.63         1.94 o                         
   6   6   6         17.66         17.94         1.42 o                         
   7   6   6         92.94        106.30         4.32 o                         
   8   6   6          0.01         -0.04         1.28 o                         
   9   6   6        151.81        143.17         5.27 o                         
  10   6   6        153.14        158.03         5.15 o                         
  11   6   6         65.09         71.59         3.65 o                         
  12   6   6         17.31         18.63         2.36 o                         
  13   6   6         17.20         15.61         3.55 o                         
  14   6   6          2.06          3.28         2.53 o                         
 -16   7   6         24.19         15.18         5.89 o                         
 -15   7   6         34.64         44.94         5.65 o                         
 -14   7   6         19.79         23.98         3.96 o                         
 -13   7   6         25.62         18.55         3.31 o                         
 -12   7   6          9.06         12.04         2.78 o                         
 -11   7   6          6.96          8.36         2.40 o                         
 -10   7   6         27.34         27.02         5.05 o                         
  -9   7   6        724.87        774.93        16.61 o                         
  -8   7   6         56.85         56.46         4.64 o                         
  -7   7   6        899.80        891.97        13.42 o                         
  -6   7   6          5.55          4.16         1.11 o                         
  -5   7   6         52.43         53.86         2.87 o                         
  -4   7   6        121.47        123.14         3.77 o                         
  -3   7   6         39.16         33.18         1.83 o                         
  -2   7   6         11.92         10.20         0.68 o                         
  -1   7   6        583.25        542.05         4.62 o                         
   0   7   6         15.32          9.54         0.75 o                         
   1   7   6        122.75        131.72         2.58 o                         
   2   7   6         66.77         63.21         2.60 o                         
   3   7   6        164.99        164.99         4.37 o                         
   4   7   6         61.05         64.89         2.70 o                         
   5   7   6        133.36        133.28         4.35 o                         
   6   7   6        109.18        122.00         5.98 o                         
   7   7   6         27.74         34.63         2.73 o                         
   8   7   6         95.55         87.91         4.25 o                         
   9   7   6         81.76         79.68         4.13 o                         
  10   7   6          4.38          3.09         1.87 o                         
  11   7   6         53.56         51.24         3.20 o                         
  12   7   6          9.13          5.61         2.00 o                         
  13   7   6         44.43         39.87         4.82 o                         
  14   7   6          0.92          5.59         6.71 o                         
 -15   8   6        158.14        179.06        10.41 o                         
 -14   8   6          9.02         13.33         3.38 o                         
 -13   8   6         20.78         20.61         5.34 o                         
 -12   8   6          3.84         -1.19         2.50 o                         
 -11   8   6        100.61        115.15         7.40 o                         
 -10   8   6          1.13         -1.65         2.07 o                         
  -9   8   6         23.00         24.45         3.76 o                         
  -8   8   6          2.85          2.51         1.94 o                         
  -7   8   6         96.54         80.03         4.23 o                         
  -6   8   6        332.16        310.15         7.73 o                         
  -5   8   6        132.47        112.34         4.14 o                         
  -4   8   6          8.09          7.42         1.11 o                         
  -3   8   6        246.13        263.93         5.11 o                         
  -2   8   6        196.04        189.28         4.29 o                         
  -1   8   6         95.94         81.65         2.03 o                         
   0   8   6        260.75        271.36         3.86 o                         
   1   8   6        582.49        580.50         5.67 o                         
   2   8   6         36.25         37.09         2.43 o                         
   3   8   6          6.50          2.42         1.92 o                         
   4   8   6          3.91          3.18         1.06 o                         
   5   8   6         59.99         56.57         3.58 o                         
   6   8   6         31.04         29.32         2.52 o                         
   7   8   6         47.11         45.59         3.12 o                         
   8   8   6         49.39         57.80         3.56 o                         
   9   8   6         22.96         24.91         2.92 o                         
  10   8   6         45.50         45.74         3.44 o                         
  11   8   6         12.00         11.05         3.85 o                         
  12   8   6          2.06         -0.87         1.71 o                         
  13   8   6          4.61          4.75         2.37 o                         
  14   8   6          6.77          5.43         5.31 o                         
 -14   9   6          1.94          8.08         2.79 o                         
 -13   9   6          9.87         16.98         3.75 o                         
 -12   9   6        109.37        109.67         7.61 o                         
 -11   9   6          2.10         -0.37         2.62 o                         
 -10   9   6         31.53         29.87         3.94 o                         
  -9   9   6          7.85          8.74         2.63 o                         
  -8   9   6         10.92          6.19         1.84 o                         
  -7   9   6        117.48        120.54         4.85 o                         
  -6   9   6        334.25        317.82         8.16 o                         
  -5   9   6         16.68         17.53         1.93 o                         
  -4   9   6       2001.41       1966.09        19.50 o                         
  -3   9   6         23.16         21.78         1.37 o                         
  -2   9   6          0.15          0.94         0.82 o                         
  -1   9   6        113.40        102.65         2.40 o                         
   0   9   6        391.84        386.21         5.14 o                         
   1   9   6          7.46          7.69         0.92 o                         
   2   9   6         77.29         86.77         3.70 o                         
   3   9   6         74.13         69.74         3.54 o                         
   4   9   6        251.55        253.86         7.50 o                         
   5   9   6         35.79         36.15         3.44 o                         
   6   9   6        134.50        145.90         6.01 o                         
   7   9   6          4.65          6.07         1.62 o                         
   8   9   6        101.82        109.55         5.05 o                         
   9   9   6          4.59          6.32         1.56 o                         
  10   9   6          0.70         -0.10         1.58 o                         
  11   9   6          0.42          1.27         1.87 o                         
  12   9   6          8.54          6.93         2.51 o                         
  13   9   6          0.05         -3.63         3.63 o                         
 -13  10   6          0.47          3.77         3.17 o                         
 -12  10   6         35.68         36.49         6.37 o                         
 -11  10   6         12.57         14.58         3.35 o                         
 -10  10   6          1.97          3.17         2.07 o                         
  -9  10   6         14.62          9.82         2.78 o                         
  -8  10   6         15.27         19.07         2.32 o                         
  -7  10   6         15.27         18.87         2.48 o                         
  -6  10   6         78.95         75.31         4.29 o                         
  -5  10   6         11.61         12.91         2.06 o                         
  -4  10   6         71.51         73.68         3.36 o                         
  -3  10   6        141.48        150.93         3.37 o                         
  -2  10   6        263.30        278.30         5.00 o                         
  -1  10   6         97.34        105.44         2.56 o                         
   0  10   6         11.12         22.82         1.33 o                         
   1  10   6         18.46         15.65         1.37 o                         
   2  10   6         38.94         35.91         2.65 o                         
   3  10   6          0.05         -0.23         1.22 o                         
   4  10   6          0.11          0.59         1.26 o                         
   5  10   6         51.66         56.01         3.55 o                         
   6  10   6          2.84          3.06         1.91 o                         
   7  10   6         26.42         27.56         3.35 o                         
   8  10   6         26.59         30.32         2.64 o                         
   9  10   6          4.15          3.55         1.54 o                         
  10  10   6         19.39         17.37         2.26 o                         
  11  10   6          0.20         -1.37         1.37 o                         
  12  10   6          0.05          1.90         2.33 o                         
 -13  11   6          8.48          6.78         3.31 o                         
 -12  11   6        111.10        130.91         8.89 o                         
 -11  11   6          1.29          4.00         2.54 o                         
 -10  11   6         39.89         42.35         4.24 o                         
  -9  11   6        120.31        129.99         5.61 o                         
  -8  11   6         13.79         14.55         2.21 o                         
  -7  11   6         82.86         73.40         4.47 o                         
  -6  11   6         21.28         21.36         2.52 o                         
  -5  11   6          0.05         -0.37         1.28 o                         
  -4  11   6        216.21        216.48         5.89 o                         
  -3  11   6         63.08         61.77         3.01 o                         
  -2  11   6          1.58          0.90         1.07 o                         
  -1  11   6        363.96        356.54         6.02 o                         
   0  11   6         75.51         68.48         2.36 o                         
   1  11   6         37.85         32.00         1.85 o                         
   2  11   6         22.03         22.06         2.10 o                         
   3  11   6        150.94        169.52         5.28 o                         
   4  11   6         18.85         12.77         1.63 o                         
   5  11   6         88.66         88.70         4.32 o                         
   6  11   6          5.39          5.69         1.42 o                         
   7  11   6         47.66         41.81         3.77 o                         
   8  11   6         24.78         22.68         2.69 o                         
   9  11   6          4.31          3.04         1.55 o                         
  10  11   6         12.72          9.99         1.69 o                         
  11  11   6         13.69         14.58         2.16 o                         
 -12  12   6          3.50          4.92         2.52 o                         
 -11  12   6         26.03         30.20         3.85 o                         
 -10  12   6          0.29          1.84         2.15 o                         
  -9  12   6        104.96        103.83         5.27 o                         
  -8  12   6         50.77         50.93         4.01 o                         
  -7  12   6         44.08         50.85         4.57 o                         
  -6  12   6         20.62         20.54         3.77 o                         
  -5  12   6        125.09        145.89         5.60 o                         
  -4  12   6          5.48          5.49         1.29 o                         
  -3  12   6         63.39         65.10         3.39 o                         
  -2  12   6          1.14         -0.06         1.26 o                         
  -1  12   6          0.42          2.20         0.90 o                         
   0  12   6         48.12         53.38         2.83 o                         
   1  12   6         83.30         88.81         3.13 o                         
   2  12   6          3.62          0.02         1.13 o                         
   3  12   6         73.32         83.74         3.89 o                         
   4  12   6          0.34          1.76         1.26 o                         
   5  12   6         16.19         10.21         2.01 o                         
   6  12   6          4.90          6.56         1.79 o                         
   7  12   6         19.92         20.43         2.27 o                         
   8  12   6          0.15          2.49         2.23 o                         
   9  12   6          3.79          7.88         1.80 o                         
  10  12   6          3.57          2.77         1.60 o                         
  11  12   6          5.65          4.06         2.65 o                         
 -11  13   6         13.58         18.96         2.91 o                         
 -10  13   6         33.28         30.57         4.13 o                         
  -9  13   6         79.70         93.22         7.12 o                         
  -8  13   6         18.90         15.09         2.52 o                         
  -7  13   6         27.78         29.27         3.15 o                         
  -6  13   6         66.68         69.51         4.18 o                         
  -5  13   6         23.72         22.04         2.43 o                         
  -4  13   6          0.02          0.94         1.30 o                         
  -3  13   6         13.46         13.29         1.80 o                         
  -2  13   6         99.54         82.21         3.84 o                         
  -1  13   6        105.69         97.57         4.18 o                         
   0  13   6         13.17         15.06         1.88 o                         
   1  13   6         15.75         18.99         1.84 o                         
   2  13   6         89.37         99.89         5.08 o                         
   3  13   6          2.97         -0.66         1.81 o                         
   4  13   6         80.76         82.84         4.21 o                         
   5  13   6         26.19         29.96         2.76 o                         
   6  13   6         24.10         24.42         3.34 o                         
   7  13   6          0.06          1.55         1.65 o                         
   8  13   6          0.26          1.97         1.69 o                         
   9  13   6          7.31          2.01         1.81 o                         
  10  13   6          2.03         -1.35         5.96 o                         
 -10  14   6          0.10          1.03         2.52 o                         
  -9  14   6          1.88          0.33         2.62 o                         
  -8  14   6        118.09        121.91         6.61 o                         
  -7  14   6          0.06         -0.41         1.58 o                         
  -6  14   6         21.76         21.17         2.46 o                         
  -5  14   6         14.73         13.07         2.12 o                         
  -4  14   6         46.77         54.56         3.45 o                         
  -3  14   6          5.03          3.97         1.49 o                         
  -2  14   6         40.64         47.04         3.16 o                         
  -1  14   6         23.36         27.11         2.61 o                         
   0  14   6        108.84        120.58         5.37 o                         
   1  14   6          0.16         -0.08         1.69 o                         
   2  14   6         12.04         11.39         2.18 o                         
   3  14   6         16.70         12.76         3.09 o                         
   4  14   6         83.64         83.74         5.56 o                         
   5  14   6          5.81          6.55         3.96 o                         
   6  14   6          7.87          7.82         2.27 o                         
   7  14   6          0.21          3.74         3.04 o                         
   8  14   6         32.43         22.17         7.36 o                         
   9  14   6          3.93          3.44         3.59 o                         
  -9  15   6          0.97          1.00         2.45 o                         
  -8  15   6          0.02         -1.95         1.95 o                         
  -7  15   6         20.36         18.44         2.51 o                         
  -6  15   6         20.23         19.21         2.61 o                         
  -5  15   6          4.79          3.27         1.62 o                         
  -4  15   6         56.09         58.54         4.12 o                         
  -3  15   6         43.04         40.49         5.02 o                         
  -2  15   6          2.81          1.94         1.54 o                         
  -1  15   6          6.81          6.84         2.02 o                         
   0  15   6          1.70          1.25         1.71 o                         
   1  15   6          0.53         -1.04         1.59 o                         
   2  15   6         12.44         11.39         3.04 o                         
   3  15   6          4.40          3.49         2.48 o                         
   4  15   6          0.00         -2.36         2.36 o                         
   5  15   6          5.26          1.33         2.53 o                         
   6  15   6          0.18         -3.30         3.51 o                         
   7  15   6          4.20          2.41         4.89 o                         
  -8  16   6          3.37          5.39         2.79 o                         
  -7  16   6          4.09          3.64         1.72 o                         
  -6  16   6          6.99          7.72         2.10 o                         
  -5  16   6         48.24         59.95         4.95 o                         
  -4  16   6          2.67          3.85         1.91 o                         
  -3  16   6          3.73          5.53         2.07 o                         
  -2  16   6         24.86         28.95         3.18 o                         
  -1  16   6          2.29          0.60         1.72 o                         
   0  16   6          0.35         -1.95         1.95 o                         
   1  16   6         14.47         19.16         3.82 o                         
   2  16   6          7.89          8.34         4.31 o                         
   3  16   6          9.64          4.21         3.05 o                         
   4  16   6          2.24          4.21         4.17 o                         
  -5  17   6          2.09          3.46         3.26 o                         
  -4  17   6         21.25         19.20         4.53 o                         
  -3  17   6         52.10         50.29         6.61 o                         
  -2  17   6          0.01         -2.72         2.72 o                         
  -1  17   6         12.58         20.93         4.55 o                         
 -17   0   7          0.65         -4.74         4.74 o                         
 -15   0   7         15.97         18.85         3.54 o                         
 -13   0   7         85.13         86.35         5.05 o                         
 -11   0   7        452.39        433.32        10.43 o                         
  -9   0   7         66.99         72.16         2.63 o                         
  -7   0   7        601.72        540.00       126.87 o                         
  -5   0   7        562.56        472.65        13.40 o                         
  -3   0   7        178.06        162.69         3.87 o                         
  -1   0   7         13.37         34.74         2.32 o                         
   1   0   7        110.18         73.09         2.55 o                         
   3   0   7        109.39        113.55         4.38 o                         
   5   0   7          0.62          1.42         0.91 o                         
   7   0   7         40.55         34.69         2.15 o                         
   9   0   7        261.36        257.41         8.05 o                         
  11   0   7         95.41        103.26         5.61 o                         
  13   0   7         69.47         86.68        11.28 o                         
 -17   1   7         57.26         66.19        10.25 o                         
 -16   1   7         12.52         13.07         2.68 o                         
 -15   1   7          0.10          0.02         1.78 o                         
 -14   1   7         66.53         73.28         3.43 o                         
 -13   1   7         40.79         43.54         2.62 o                         
 -12   1   7         16.98         18.42         1.84 o                         
 -11   1   7        294.34        282.62         6.51 o                         
 -10   1   7        123.33        124.87         4.77 o                         
  -9   1   7        588.41        581.00         8.15 o                         
  -8   1   7          2.03          0.24         1.24 o                         
  -7   1   7        215.13        215.27         3.84 o                         
  -6   1   7        260.05        271.80         6.92 o                         
  -5   1   7        427.86        447.11         5.56 o                         
  -4   1   7          2.53          0.49         0.49 o                         
  -3   1   7        851.90        881.66         7.63 o                         
  -2   1   7         45.55         31.17         1.29 o                         
  -1   1   7        338.42        379.37         6.02 o                         
   0   1   7          3.39          5.40         0.81 o                         
   1   1   7        238.97        225.57         3.03 o                         
   2   1   7        743.78        750.43         6.10 o                         
   3   1   7        100.47        116.68         2.79 o                         
   4   1   7         13.81         16.68         1.14 o                         
   5   1   7       1192.64       1169.39         8.96 o                         
   6   1   7         39.07         34.23         1.98 o                         
   7   1   7        409.79        403.51         5.21 o                         
   8   1   7         74.04         76.27         2.23 o                         
   9   1   7          1.94          2.65         1.12 o                         
  10   1   7         15.33         16.03         1.91 o                         
  11   1   7         20.51         19.01         2.00 o                         
  12   1   7          3.88          5.64         1.51 o                         
  13   1   7          5.38          2.20         2.43 o                         
  14   1   7          9.13         10.52         4.33 o                         
 -17   2   7          3.99          1.79         2.55 o                         
 -16   2   7          6.92          2.11         4.24 o                         
 -15   2   7         30.55         30.17         3.70 o                         
 -14   2   7          0.12          0.64         1.18 o                         
 -13   2   7         42.14         42.81         2.89 o                         
 -12   2   7        293.74        299.12         6.96 o                         
 -11   2   7          0.31          1.78         1.27 o                         
 -10   2   7         30.84         27.62         0.96 o                         
  -9   2   7        314.94        293.05         4.63 o                         
  -8   2   7          4.52          3.29         0.72 o                         
  -7   2   7        594.35        570.07         5.93 o                         
  -6   2   7        597.01        586.81         6.50 o                         
  -5   2   7         25.44         26.79         1.32 o                         
  -4   2   7        264.24        227.54         3.63 o                         
  -3   2   7        172.40        156.66         3.00 o                         
  -2   2   7          0.56          1.24         0.42 o                         
  -1   2   7        155.26        172.02         3.90 o                         
   0   2   7        229.52        215.85         3.42 o                         
   1   2   7        115.87        117.31         2.20 o                         
   2   2   7         34.43         32.55         1.37 o                         
   3   2   7         43.84         61.25         2.01 o                         
   4   2   7        615.62        623.18         6.76 o                         
   5   2   7         85.19         79.17         3.03 o                         
   6   2   7        257.21        245.26         5.31 o                         
   7   2   7         34.23         25.07         2.31 o                         
   8   2   7         79.28         69.84         2.42 o                         
   9   2   7          2.28          2.79         1.30 o                         
  10   2   7         12.53         15.51         1.84 o                         
  11   2   7        107.61        106.45         4.62 o                         
  12   2   7          4.54          3.53         1.45 o                         
  13   2   7          1.39          3.12         2.46 o                         
  14   2   7          4.70          3.44         2.42 o                         
 -17   3   7          5.06          0.83         6.65 o                         
 -16   3   7          0.01         -1.01         3.31 o                         
 -15   3   7         54.39         62.31         6.98 o                         
 -14   3   7        170.09        187.84         5.99 o                         
 -13   3   7         19.60         15.92         2.15 o                         
 -12   3   7          1.02          4.51         1.42 o                         
 -11   3   7        152.36        149.15         5.54 o                         
 -10   3   7        134.91        137.61         3.79 o                         
  -9   3   7        451.43        426.88         8.75 o                         
  -8   3   7        191.96        206.37         4.05 o                         
  -7   3   7         25.72         31.17         1.45 o                         
  -6   3   7        144.09        163.59         2.91 o                         
  -5   3   7          7.03          6.73         0.69 o                         
  -4   3   7        140.76        149.52         2.74 o                         
  -3   3   7        766.24        800.20         5.92 o                         
  -2   3   7        177.92        136.33         2.42 o                         
  -1   3   7         37.43         26.79         1.24 o                         
   0   3   7        871.44        964.37        13.48 o                         
   1   3   7         35.17         40.12         1.52 o                         
   2   3   7        117.17         98.41         2.32 o                         
   3   3   7        810.19        803.17         5.67 o                         
   4   3   7         45.25         37.62         1.75 o                         
   5   3   7         14.55         19.41         1.70 o                         
   6   3   7          3.18          1.39         1.19 o                         
   7   3   7          1.52          0.58         1.03 o                         
   8   3   7        595.57        583.72         9.94 o                         
   9   3   7         29.53         28.99         2.45 o                         
  10   3   7         71.20         63.82         3.57 o                         
  11   3   7         57.84         60.43         3.61 o                         
  12   3   7         72.74         72.14         4.03 o                         
  13   3   7          3.02          6.48         2.35 o                         
  14   3   7         44.92         32.74         5.22 o                         
 -17   4   7          5.58         11.16         4.23 o                         
 -16   4   7          2.05          2.03         3.33 o                         
 -15   4   7         17.07         19.90         4.38 o                         
 -14   4   7         25.04         26.94         3.58 o                         
 -13   4   7         35.60         44.61         3.51 o                         
 -12   4   7        157.73        150.61         5.84 o                         
 -11   4   7          1.64          1.49         1.24 o                         
 -10   4   7         91.75         93.65         5.44 o                         
  -9   4   7        634.82        588.23        17.25 o                         
  -8   4   7        379.51        356.22         7.86 o                         
  -7   4   7        127.99        120.37         3.06 o                         
  -6   4   7         41.65         42.55         1.55 o                         
  -5   4   7         28.23         24.66         1.13 o                         
  -4   4   7         19.14         20.41         1.20 o                         
  -3   4   7        512.51        448.62         4.82 o                         
  -2   4   7        116.69        103.57         2.04 o                         
  -1   4   7        869.32        879.54         8.23 o                         
   0   4   7        321.57        358.70         4.71 o                         
   1   4   7          0.15          1.32         0.53 o                         
   2   4   7        186.75        191.71         2.97 o                         
   3   4   7        505.21        546.85         5.95 o                         
   4   4   7        147.53        139.55         3.65 o                         
   5   4   7         25.72         25.18         2.29 o                         
   6   4   7        118.36         99.81         3.54 o                         
   7   4   7         92.28         84.99         3.43 o                         
   8   4   7         10.10          5.99         1.18 o                         
   9   4   7          3.03          2.05         1.29 o                         
  10   4   7          2.45          2.30         1.46 o                         
  11   4   7         17.80         13.26         1.96 o                         
  12   4   7          0.12          0.39         1.32 o                         
  13   4   7         23.99         18.54         5.79 o                         
  14   4   7         52.31         39.69         8.34 o                         
 -17   5   7         19.47         20.42         8.03 o                         
 -16   5   7          3.77          8.24         3.51 o                         
 -15   5   7          2.53          6.21         3.00 o                         
 -14   5   7          0.00         -1.47         2.79 o                         
 -13   5   7         44.37         45.23         4.59 o                         
 -12   5   7          1.95          5.75         1.86 o                         
 -11   5   7         13.88         16.47         2.73 o                         
 -10   5   7         95.91         76.74         3.77 o                         
  -9   5   7        137.57        122.19         4.39 o                         
  -8   5   7         45.53         42.64         1.93 o                         
  -7   5   7         80.83         80.94         2.68 o                         
  -6   5   7          2.58          2.26         0.46 o                         
  -5   5   7          7.81          5.62         0.71 o                         
  -4   5   7        106.97        110.67         2.18 o                         
  -3   5   7          0.78         -0.04         0.50 o                         
  -2   5   7         11.82         12.02         0.82 o                         
  -1   5   7        920.30        956.14         6.00 o                         
   0   5   7        100.06        108.32         2.62 o                         
   1   5   7         26.02         30.78         1.56 o                         
   2   5   7         27.81         30.28         1.62 o                         
   3   5   7        468.76        485.66         6.44 o                         
   4   5   7        112.00        102.31         3.33 o                         
   5   5   7       1168.50       1124.29        11.53 o                         
   6   5   7        200.87        198.32         5.19 o                         
   7   5   7        149.55        135.04         4.81 o                         
   8   5   7         34.86         32.22         2.62 o                         
   9   5   7         22.23         23.81         2.11 o                         
  10   5   7        151.02        144.38         5.64 o                         
  11   5   7         99.76         93.89         5.42 o                         
  12   5   7          2.74          0.71         1.43 o                         
  13   5   7         10.39          9.98         2.59 o                         
  14   5   7         18.54         12.01         5.62 o                         
 -16   6   7         40.19         34.62         6.10 o                         
 -15   6   7         29.99         28.57         4.53 o                         
 -14   6   7          0.21          0.50         3.01 o                         
 -13   6   7         68.47         77.49         6.74 o                         
 -12   6   7          8.27          9.54         2.69 o                         
 -11   6   7         11.19         15.46         2.90 o                         
 -10   6   7         93.79         93.21         5.95 o                         
  -9   6   7        249.92        266.25         5.69 o                         
  -8   6   7        195.83        187.83         3.28 o                         
  -7   6   7        429.92        424.06        10.40 o                         
  -6   6   7        540.97        542.02         8.85 o                         
  -5   6   7          0.86         -0.01         0.63 o                         
  -4   6   7        279.50        282.32         6.04 o                         
  -3   6   7         16.22         17.44         0.99 o                         
  -2   6   7         13.82         15.51         0.83 o                         
  -1   6   7        500.90        525.34         5.02 o                         
   0   6   7          0.65          1.68         0.44 o                         
   1   6   7        145.89        146.64         2.73 o                         
   2   6   7          5.25          7.03         0.86 o                         
   3   6   7         16.65         16.04         1.48 o                         
   4   6   7         36.77         33.64         2.11 o                         
   5   6   7         59.28         57.06         2.78 o                         
   6   6   7        146.82        140.84         5.41 o                         
   7   6   7         35.63         33.43         2.88 o                         
   8   6   7          0.02          0.28         1.19 o                         
   9   6   7          0.15          2.94         1.38 o                         
  10   6   7          6.24          8.67         1.56 o                         
  11   6   7          3.00         -0.72         1.34 o                         
  12   6   7         16.40         21.86         2.83 o                         
  13   6   7         81.89         79.55         9.59 o                         
  14   6   7         14.02          8.74         4.20 o                         
 -15   7   7          1.79          9.65         3.40 o                         
 -14   7   7         18.97         17.73         4.11 o                         
 -13   7   7          9.68          4.67         2.17 o                         
 -12   7   7          3.57          4.91         2.67 o                         
 -11   7   7         22.75         24.06         3.24 o                         
 -10   7   7          0.29         -2.69         2.69 o                         
  -9   7   7         62.03         56.09         4.90 o                         
  -8   7   7        474.65        479.96        15.61 o                         
  -7   7   7          9.50          5.87         1.78 o                         
  -6   7   7         96.53        104.82         4.61 o                         
  -5   7   7        527.33        497.30         5.96 o                         
  -4   7   7        222.57        198.72         5.39 o                         
  -3   7   7        179.83        185.76         4.72 o                         
  -2   7   7        129.94        138.94         2.24 o                         
  -1   7   7          3.64          1.89         0.48 o                         
   0   7   7          9.10          6.19         0.62 o                         
   1   7   7        119.15        110.07         2.59 o                         
   2   7   7        304.99        308.86         6.45 o                         
   3   7   7          2.63          0.48         1.11 o                         
   4   7   7        376.12        367.76         6.04 o                         
   5   7   7          6.14          7.56         1.63 o                         
   6   7   7        189.95        190.13         6.54 o                         
   7   7   7         12.45         12.58         1.87 o                         
   8   7   7        234.46        247.71         7.17 o                         
   9   7   7          0.28          0.99         1.25 o                         
  10   7   7         76.92         79.41         4.36 o                         
  11   7   7          7.57          4.55         1.36 o                         
  12   7   7          3.19          3.70         1.60 o                         
  13   7   7          0.18          0.92         2.47 o                         
  14   7   7         50.41         56.82        11.39 o                         
 -15   8   7          6.86         12.97         4.82 o                         
 -14   8   7          1.24          0.30         2.55 o                         
 -13   8   7          0.61          7.89         3.12 o                         
 -12   8   7        140.78        151.50         8.75 o                         
 -11   8   7         15.41         17.24         3.35 o                         
 -10   8   7         68.21         66.33         5.52 o                         
  -9   8   7         14.66          9.48         2.30 o                         
  -8   8   7         18.07         16.48         2.64 o                         
  -7   8   7         25.53         28.80         3.07 o                         
  -6   8   7         97.56        101.24         3.81 o                         
  -5   8   7         38.49         39.73         2.44 o                         
  -4   8   7          0.57          1.06         0.90 o                         
  -3   8   7        341.48        340.77         6.03 o                         
  -2   8   7         33.61         23.14         1.42 o                         
  -1   8   7         13.92         20.16         1.05 o                         
   0   8   7        275.80        265.18         3.71 o                         
   1   8   7          6.06          6.44         0.77 o                         
   2   8   7         19.68         19.07         1.81 o                         
   3   8   7         51.79         44.06         2.80 o                         
   4   8   7         36.85         35.31         2.39 o                         
   5   8   7         97.54         99.32         4.26 o                         
   6   8   7        166.41        172.05         5.76 o                         
   7   8   7         36.69         37.16         3.19 o                         
   8   8   7         28.35         30.44         3.02 o                         
   9   8   7         58.34         60.20         3.92 o                         
  10   8   7          7.33          5.93         1.76 o                         
  11   8   7          1.77          2.85         1.67 o                         
  12   8   7         16.72         14.97         2.50 o                         
  13   8   7         19.41         14.45         4.60 o                         
 -14   9   7         62.50         75.16         7.10 o                         
 -13   9   7         42.94         57.16         5.95 o                         
 -12   9   7          0.01          3.86         2.71 o                         
 -11   9   7        114.28        123.83         7.91 o                         
 -10   9   7          4.84          8.11         2.61 o                         
  -9   9   7         12.08         12.27         2.61 o                         
  -8   9   7          4.27          5.89         2.08 o                         
  -7   9   7        101.66        110.54         5.08 o                         
  -6   9   7          0.82         -1.23         1.23 o                         
  -5   9   7        422.66        427.01         8.53 o                         
  -4   9   7         82.65         76.13         2.58 o                         
  -3   9   7          9.50         11.82         1.29 o                         
  -2   9   7        136.08        139.06         3.95 o                         
  -1   9   7        234.43        224.13         3.53 o                         
   0   9   7          8.12         11.03         0.97 o                         
   1   9   7         63.77         62.35         2.37 o                         
   2   9   7        146.55        130.00         4.28 o                         
   3   9   7          0.44          1.67         1.15 o                         
   4   9   7         48.67         50.53         3.15 o                         
   5   9   7        148.01        161.36         5.62 o                         
   6   9   7          7.35          4.57         1.44 o                         
   7   9   7        248.39        260.12         7.51 o                         
   8   9   7         33.70         39.50         3.54 o                         
   9   9   7          1.47          3.12         1.73 o                         
  10   9   7          0.18         -0.26         1.59 o                         
  11   9   7         49.37         53.54         4.04 o                         
  12   9   7          0.05          2.81         2.65 o                         
  13   9   7          7.42          4.32         4.97 o                         
 -13  10   7         67.97         63.12         6.47 o                         
 -12  10   7          3.82          3.20         3.48 o                         
 -11  10   7         33.83         36.25         4.60 o                         
 -10  10   7         15.49         14.47         3.06 o                         
  -9  10   7         21.37         23.74         3.39 o                         
  -8  10   7          8.85          9.51         1.92 o                         
  -7  10   7          0.97          1.16         1.26 o                         
  -6  10   7        108.32        112.94         5.22 o                         
  -5  10   7         65.55         73.28         3.78 o                         
  -4  10   7        257.29        262.38         6.15 o                         
  -3  10   7          0.44          0.22         0.75 o                         
  -2  10   7          0.90          2.03         0.81 o                         
  -1  10   7         62.67         61.00         2.03 o                         
   0  10   7         40.45         34.22         1.65 o                         
   1  10   7         48.06         42.57         2.23 o                         
   2  10   7          1.07          1.68         1.03 o                         
   3  10   7         25.82         30.71         2.33 o                         
   4  10   7         82.19         87.87         3.95 o                         
   5  10   7         10.68         10.92         1.71 o                         
   6  10   7          1.44          3.06         1.54 o                         
   7  10   7        131.19        143.23         5.83 o                         
   8  10   7          0.49         -0.16         1.37 o                         
   9  10   7         17.21         23.83         2.61 o                         
  10  10   7         50.08         54.07         4.46 o                         
  11  10   7          0.00          6.34         2.29 o                         
  12  10   7          5.45          2.33         3.52 o                         
 -12  11   7          1.39          2.97         2.76 o                         
 -11  11   7         36.96         45.83         4.45 o                         
 -10  11   7         94.38         90.42         6.68 o                         
  -9  11   7          9.14          9.42         3.28 o                         
  -8  11   7         54.98         56.20         4.09 o                         
  -7  11   7         16.58         11.50         2.27 o                         
  -6  11   7         12.33         12.49         2.02 o                         
  -5  11   7          4.62          6.92         1.50 o                         
  -4  11   7        218.63        218.25         5.53 o                         
  -3  11   7         45.10         44.58         2.43 o                         
  -2  11   7         56.70         53.77         2.31 o                         
  -1  11   7        165.62        161.39         3.91 o                         
   0  11   7         90.87         98.31         2.70 o                         
   1  11   7         29.55         27.68         1.75 o                         
   2  11   7         54.21         56.59         3.17 o                         
   3  11   7          5.47          4.13         1.42 o                         
   4  11   7         12.61         12.25         1.85 o                         
   5  11   7          2.84          1.64         1.38 o                         
   6  11   7         42.43         44.17         3.14 o                         
   7  11   7         10.53          7.87         1.82 o                         
   8  11   7         39.17         35.41         3.31 o                         
   9  11   7          6.52          5.02         1.72 o                         
  10  11   7         14.35         15.76         2.37 o                         
  11  11   7          5.18          1.33         1.95 o                         
 -12  12   7         54.29         59.49         7.45 o                         
 -11  12   7          0.64          2.03         2.37 o                         
 -10  12   7          1.50          4.97         2.84 o                         
  -9  12   7          0.57         -1.54         1.82 o                         
  -8  12   7          0.84          1.27         1.84 o                         
  -7  12   7          0.12         -0.90         1.77 o                         
  -6  12   7         47.70         49.43         3.88 o                         
  -5  12   7          0.20          1.46         1.44 o                         
  -4  12   7          2.09         -0.49         1.13 o                         
  -3  12   7         25.85         25.53         2.21 o                         
  -2  12   7          0.11          0.67         1.11 o                         
  -1  12   7          9.97         10.53         1.22 o                         
   0  12   7         60.28         63.35         2.86 o                         
   1  12   7          7.13          5.86         1.73 o                         
   2  12   7          1.03          1.68         1.51 o                         
   3  12   7         18.94         20.30         2.14 o                         
   4  12   7         74.58         79.98         3.77 o                         
   5  12   7          0.75          2.16         1.42 o                         
   6  12   7         15.35         14.12         2.43 o                         
   7  12   7          0.01          1.06         1.51 o                         
   8  12   7          0.04          0.59         1.78 o                         
   9  12   7         61.01         67.28         4.03 o                         
  10  12   7          7.38          2.86         2.32 o                         
 -11  13   7          9.15         12.47         3.81 o                         
 -10  13   7          0.19          0.20         2.56 o                         
  -9  13   7         13.55         21.04         3.78 o                         
  -8  13   7         46.70         53.71         4.45 o                         
  -7  13   7         94.62        102.97         5.21 o                         
  -6  13   7         28.28         30.72         2.93 o                         
  -5  13   7         87.07         81.47         4.43 o                         
  -4  13   7         35.12         39.63         2.85 o                         
  -3  13   7          0.00          2.39         1.38 o                         
  -2  13   7          3.08          0.56         1.18 o                         
  -1  13   7         19.70         18.43         2.02 o                         
   0  13   7          4.48          5.12         1.34 o                         
   1  13   7         52.30         55.79         3.28 o                         
   2  13   7         20.34         16.96         2.40 o                         
   3  13   7          7.11          8.48         1.93 o                         
   4  13   7          8.37         12.02         2.30 o                         
   5  13   7         58.86         61.26         4.09 o                         
   6  13   7         28.64         35.49         2.83 o                         
   7  13   7          4.97          4.46         1.62 o                         
   8  13   7         23.60         20.85         2.35 o                         
   9  13   7          2.34          1.23         2.35 o                         
 -10  14   7          7.70         11.55         3.73 o                         
  -9  14   7         11.44         13.77         3.34 o                         
  -8  14   7         21.19         19.04         2.30 o                         
  -7  14   7         48.94         47.39         3.97 o                         
  -6  14   7         14.94         12.11         2.02 o                         
  -5  14   7          0.07         -1.57         1.57 o                         
  -4  14   7          3.15          2.47         1.40 o                         
  -3  14   7         73.22         76.92         4.93 o                         
  -2  14   7          2.89          2.63         1.42 o                         
  -1  14   7         28.21         25.27         2.47 o                         
   0  14   7          3.43          2.82         1.81 o                         
   1  14   7          1.35          3.90         2.12 o                         
   2  14   7          4.11          4.92         2.95 o                         
   3  14   7          2.17          1.51         1.68 o                         
   4  14   7         10.61         10.83         2.18 o                         
   5  14   7          0.58          3.44         2.04 o                         
   6  14   7          2.17          4.11         1.77 o                         
   7  14   7         18.33         11.18         2.66 o                         
   8  14   7         12.17          5.58         4.89 o                         
  -9  15   7          2.24         -0.62         2.94 o                         
  -8  15   7          0.05          1.42         2.08 o                         
  -7  15   7         14.70         12.94         3.54 o                         
  -6  15   7          1.94         -0.21         1.62 o                         
  -5  15   7          0.45         -0.57         1.60 o                         
  -4  15   7         20.65         27.33         2.93 o                         
  -3  15   7          3.89          6.29         1.71 o                         
  -2  15   7         45.91         49.40         3.85 o                         
  -1  15   7         43.73         47.99         4.24 o                         
   0  15   7          2.81          1.46         1.55 o                         
   1  15   7          3.08          7.07         2.40 o                         
   2  15   7          3.65          8.61         3.34 o                         
   3  15   7         15.11         11.75         2.81 o                         
   4  15   7          4.12         12.49         2.97 o                         
   5  15   7         12.76          7.51         2.02 o                         
   6  15   7          0.28         -1.67         6.35 o                         
   7  15   7          2.74          1.41         3.82 o                         
  -7  16   7         12.90          6.00         3.52 o                         
  -6  16   7         41.58         36.23         4.75 o                         
  -5  16   7          1.98         -2.13         2.13 o                         
  -4  16   7          9.01          7.46         2.74 o                         
  -3  16   7         17.44         16.66         3.76 o                         
  -2  16   7          1.03         -0.41         2.07 o                         
  -1  16   7         16.27         15.24         3.02 o                         
   0  16   7          1.82          2.81         1.94 o                         
   1  16   7          0.31         -2.36         2.36 o                         
   2  16   7          0.11          0.63         2.71 o                         
   3  16   7          2.18          1.05         4.05 o                         
  -3  17   7          1.44          2.87         4.47 o                         
  -2  17   7         36.25         25.58         7.49 o                         
  -1  17   7         18.33         13.23         4.04 o                         
   0  17   7          8.37          4.36         4.86 o                         
 -16   0   8         69.13         59.11         8.68 o                         
 -14   0   8         78.24         75.98         6.05 o                         
 -12   0   8          2.96          3.45         1.67 o                         
 -10   0   8          3.01          3.33         0.69 o                         
  -8   0   8        161.22        141.48         5.33 o                         
  -6   0   8        644.15        541.28        87.24 o                         
  -4   0   8        236.64        225.24         5.53 o                         
  -2   0   8          4.09          9.95         2.03 o                         
   0   0   8         30.69         26.09         2.82 o                         
   2   0   8        478.37        441.80         6.35 o                         
   4   0   8         67.67         52.45         3.26 o                         
   6   0   8        679.65        646.12        13.69 o                         
   8   0   8        191.37        187.08         9.13 o                         
  10   0   8        227.06        233.62        10.71 o                         
  12   0   8         54.72         54.32         5.67 o                         
 -17   1   8          4.65          3.79         4.01 o                         
 -16   1   8          0.43          8.11         4.55 o                         
 -15   1   8         35.76         45.22         5.26 o                         
 -14   1   8        217.08        228.18         7.27 o                         
 -13   1   8         13.23         13.45         1.83 o                         
 -12   1   8         15.62         14.29         1.91 o                         
 -11   1   8         61.18         51.87         3.19 o                         
 -10   1   8          0.00          0.76         0.43 o                         
  -9   1   8         48.20         46.72         1.97 o                         
  -8   1   8          0.05          0.05         0.59 o                         
  -7   1   8         27.55         21.09         1.60 o                         
  -6   1   8       1004.11       1029.69         9.84 o                         
  -5   1   8          4.07          3.71         0.67 o                         
  -4   1   8         77.06         77.72         2.24 o                         
  -3   1   8        744.75        772.10         9.95 o                         
  -2   1   8        410.25        437.53         7.72 o                         
  -1   1   8          0.32          0.64         0.76 o                         
   0   1   8        331.35        334.71         4.85 o                         
   1   1   8       1344.38       1427.11        21.18 o                         
   2   1   8         39.99         47.39         1.87 o                         
   3   1   8         28.51         30.20         1.80 o                         
   4   1   8        181.27        162.70         4.01 o                         
   5   1   8        186.86        193.68         4.22 o                         
   6   1   8        493.19        474.09         6.48 o                         
   7   1   8         98.49         91.92         2.78 o                         
   8   1   8         29.13         34.70         2.88 o                         
   9   1   8         45.79         46.16         3.41 o                         
  10   1   8          8.18          8.39         1.82 o                         
  11   1   8          0.71          0.64         1.60 o                         
  12   1   8         43.79         45.49         3.79 o                         
  13   1   8         56.77         64.19         7.21 o                         
 -17   2   8         18.27         18.28         5.74 o                         
 -16   2   8          1.31          0.61         3.21 o                         
 -15   2   8          0.62          1.37         3.71 o                         
 -14   2   8         26.67         26.54         2.43 o                         
 -13   2   8         67.78         68.08         3.93 o                         
 -12   2   8          1.18          1.27         1.23 o                         
 -11   2   8        112.27        111.37         5.48 o                         
 -10   2   8        221.95        200.28         4.52 o                         
  -9   2   8         11.63         10.15         1.04 o                         
  -8   2   8         41.67         38.37         2.18 o                         
  -7   2   8         29.04         24.93         1.67 o                         
  -6   2   8         21.99         23.67         1.35 o                         
  -5   2   8          9.81          7.69         0.81 o                         
  -4   2   8        126.58        122.22         2.58 o                         
  -3   2   8         74.56         58.94         1.51 o                         
  -2   2   8        658.95        660.98        10.51 o                         
  -1   2   8         92.82         79.51         2.62 o                         
   0   2   8       1234.29       1317.56        11.64 o                         
   1   2   8         17.43         16.32         0.88 o                         
   2   2   8        257.16        246.49         3.83 o                         
   3   2   8       1400.02       1390.84        12.68 o                         
   4   2   8         35.64         35.20         2.11 o                         
   5   2   8        313.85        278.85         7.26 o                         
   6   2   8          1.11          1.35         0.85 o                         
   7   2   8          0.89         -0.36         1.26 o                         
   8   2   8        125.70        126.83         5.35 o                         
   9   2   8        157.50        171.73         6.42 o                         
  10   2   8         32.06         32.83         3.13 o                         
  11   2   8         49.00         64.91         4.38 o                         
  12   2   8         31.21         34.67         3.36 o                         
  13   2   8          6.55          9.93         3.56 o                         
 -17   3   8         20.65         14.30         5.91 o                         
 -16   3   8          0.01         -0.08         2.65 o                         
 -15   3   8         13.97         16.16         3.92 o                         
 -14   3   8         36.03         39.24         3.72 o                         
 -13   3   8          4.98         11.99         2.02 o                         
 -12   3   8         82.10         87.69         5.80 o                         
 -11   3   8        275.04        281.00        11.53 o                         
 -10   3   8        189.24        172.70         4.64 o                         
  -9   3   8          6.75         11.56         1.71 o                         
  -8   3   8        282.03        254.30         5.22 o                         
  -7   3   8        100.40        101.63         2.93 o                         
  -6   3   8        210.45        214.56         3.53 o                         
  -5   3   8       1693.86       1732.21        15.58 o                         
  -4   3   8         41.97         36.88         1.70 o                         
  -3   3   8        663.00        704.48         5.79 o                         
  -2   3   8         83.64         83.64         2.20 o                         
  -1   3   8        127.87        144.35         3.40 o                         
   0   3   8        390.40        398.20         6.40 o                         
   1   3   8       1076.17       1092.86         8.20 o                         
   2   3   8        285.96        295.65         3.91 o                         
   3   3   8         30.02         27.59         1.45 o                         
   4   3   8        584.20        623.38         8.93 o                         
   5   3   8        348.14        347.61         9.20 o                         
   6   3   8         22.42         24.76         1.94 o                         
   7   3   8        102.91        104.83         4.82 o                         
   8   3   8         43.19         48.04         3.51 o                         
   9   3   8         28.75         27.16         2.81 o                         
  10   3   8         60.38         61.73         4.15 o                         
  11   3   8         75.28         88.72         5.06 o                         
  12   3   8          8.79          5.75         1.61 o                         
  13   3   8         47.78         44.14         6.11 o                         
 -17   4   8          1.12          0.84         4.66 o                         
 -16   4   8         34.04         35.59         5.74 o                         
 -15   4   8          1.01          0.45         3.84 o                         
 -14   4   8        114.30        123.40         7.36 o                         
 -13   4   8         56.06         64.98         5.36 o                         
 -12   4   8         38.80         35.82         3.01 o                         
 -11   4   8         93.67         98.49         5.09 o                         
 -10   4   8          0.58         -1.03         1.03 o                         
  -9   4   8         68.87         66.02         3.15 o                         
  -8   4   8          7.06          6.78         0.80 o                         
  -7   4   8         14.19          7.11         0.77 o                         
  -6   4   8          9.60          6.56         1.03 o                         
  -5   4   8        107.26        114.42         2.66 o                         
  -4   4   8        300.59        283.24         4.11 o                         
  -3   4   8         17.21         26.58         1.30 o                         
  -2   4   8          0.53          0.10         0.52 o                         
  -1   4   8          1.43          1.79         0.55 o                         
   0   4   8        215.11        199.69         3.91 o                         
   1   4   8         60.06         66.09         2.06 o                         
   2   4   8        270.82        283.70         3.71 o                         
   3   4   8        393.90        369.64         5.55 o                         
   4   4   8        419.86        402.14         5.47 o                         
   5   4   8          7.71          5.30         1.04 o                         
   6   4   8         77.40         90.76         4.48 o                         
   7   4   8         29.40         22.91         2.52 o                         
   8   4   8        333.61        343.44         9.11 o                         
   9   4   8         91.05         96.16         5.03 o                         
  10   4   8         18.93         15.48         2.07 o                         
  11   4   8         19.98         19.48         3.13 o                         
  12   4   8         33.72         40.48         3.63 o                         
  13   4   8          1.25         -1.42         2.83 o                         
 -16   5   8         37.55         32.37         5.61 o                         
 -15   5   8         10.93         12.99         7.48 o                         
 -14   5   8          2.74         10.72         2.61 o                         
 -13   5   8          0.03          2.15         1.94 o                         
 -12   5   8        128.36        136.85        10.89 o                         
 -11   5   8          0.05          1.09         2.47 o                         
 -10   5   8         63.82         65.46         3.80 o                         
  -9   5   8         96.08         87.76         3.47 o                         
  -8   5   8        232.72        249.82         5.59 o                         
  -7   5   8         52.97         54.38         1.81 o                         
  -6   5   8        927.78        966.84        12.84 o                         
  -5   5   8        510.36        485.84         5.27 o                         
  -4   5   8        618.02        622.44         5.90 o                         
  -3   5   8          8.27         11.38         0.93 o                         
  -2   5   8        439.98        434.64         4.41 o                         
  -1   5   8        559.41        602.91         4.39 o                         
   0   5   8        279.78        274.45         4.34 o                         
   1   5   8        271.17        272.47         4.57 o                         
   2   5   8        226.74        219.54         4.37 o                         
   3   5   8         67.22         71.08         2.61 o                         
   4   5   8         92.59         88.86         2.84 o                         
   5   5   8         88.44         91.13         3.34 o                         
   6   5   8        163.32        147.26         5.64 o                         
   7   5   8        100.07        108.39         5.01 o                         
   8   5   8          0.02          0.48         1.29 o                         
   9   5   8          0.86         -0.34         1.65 o                         
  10   5   8        118.62        127.14         6.11 o                         
  11   5   8         23.66         21.81         2.85 o                         
  12   5   8          2.11          0.07         1.79 o                         
  13   5   8          0.28         -3.10         3.10 o                         
 -16   6   8         21.56         17.44         6.61 o                         
 -15   6   8          8.89          7.30         3.44 o                         
 -14   6   8         59.27         73.17         6.15 o                         
 -13   6   8          9.93         16.89         3.68 o                         
 -12   6   8          3.57          3.72         1.83 o                         
 -11   6   8          2.20          0.23         2.38 o                         
 -10   6   8         40.99         49.43         5.50 o                         
  -9   6   8          5.37          6.82         2.55 o                         
  -8   6   8          2.46          6.11         1.48 o                         
  -7   6   8        120.82        110.96         3.95 o                         
  -6   6   8          0.88          1.09         1.34 o                         
  -5   6   8          4.60          3.63         0.91 o                         
  -4   6   8        190.79        198.12         2.86 o                         
  -3   6   8        342.55        337.13         4.22 o                         
  -2   6   8          1.36          0.85         0.55 o                         
  -1   6   8         68.05         60.98         1.75 o                         
   0   6   8          0.73          0.71         0.62 o                         
   1   6   8        149.38        146.19         3.02 o                         
   2   6   8        325.47        293.23         8.81 o                         
   3   6   8        282.19        279.24         5.39 o                         
   4   6   8          0.07         -0.03         0.99 o                         
   5   6   8        161.47        169.24         6.07 o                         
   6   6   8         20.76         20.69         2.40 o                         
   7   6   8         37.02         35.32         3.14 o                         
   8   6   8         22.33         17.66         2.40 o                         
   9   6   8        297.96        313.54         9.50 o                         
  10   6   8         18.12         17.34         2.61 o                         
  11   6   8         44.20         50.89         4.12 o                         
  12   6   8         38.53         39.27         3.79 o                         
  13   6   8          6.40          6.88         3.82 o                         
 -15   7   8          2.23          2.83         2.63 o                         
 -14   7   8          2.82          2.20         4.03 o                         
 -13   7   8          6.39          5.17         9.44 o                         
 -12   7   8         15.30         16.04         3.35 o                         
 -11   7   8         35.59         41.10         5.28 o                         
 -10   7   8          1.56          2.46         2.38 o                         
  -9   7   8         55.20         60.76         6.04 o                         
  -8   7   8         89.48         85.07         5.27 o                         
  -7   7   8          1.03          1.47         1.69 o                         
  -6   7   8        364.10        337.91         5.34 o                         
  -5   7   8       1375.98       1425.79        18.68 o                         
  -4   7   8        157.43        155.75         4.96 o                         
  -3   7   8         13.61         12.59         0.82 o                         
  -2   7   8          0.36          0.73         0.55 o                         
  -1   7   8          1.00          0.68         0.46 o                         
   0   7   8         15.51         16.09         1.11 o                         
   1   7   8        105.32         93.89         2.51 o                         
   2   7   8          0.05          1.58         0.90 o                         
   3   7   8        252.02        252.51         5.80 o                         
   4   7   8        425.04        417.59         7.63 o                         
   5   7   8         80.62         79.75         3.49 o                         
   6   7   8          8.14          5.19         1.65 o                         
   7   7   8        277.51        275.57         8.33 o                         
   8   7   8          7.79         11.08         2.13 o                         
   9   7   8         19.30         14.14         2.37 o                         
  10   7   8          2.58          2.93         1.44 o                         
  11   7   8          6.70         10.26         2.82 o                         
  12   7   8          8.15          2.04         2.13 o                         
 -14   8   8          0.34          4.25         2.46 o                         
 -13   8   8         51.76         56.35         5.95 o                         
 -12   8   8          0.06         -0.05         5.68 o                         
 -11   8   8         29.73         36.84         5.44 o                         
 -10   8   8          0.48         -1.61         4.82 o                         
  -9   8   8         16.82         25.31         4.54 o                         
  -8   8   8          2.73          0.31         2.36 o                         
  -7   8   8          0.34         -0.07         1.41 o                         
  -6   8   8        447.66        455.80         8.95 o                         
  -5   8   8        198.47        195.59         5.85 o                         
  -4   8   8         50.32         48.53         2.65 o                         
  -3   8   8        130.01        126.99         3.79 o                         
  -2   8   8          3.03          2.21         0.57 o                         
  -1   8   8         88.06         89.80         2.11 o                         
   0   8   8          6.58          7.22         0.82 o                         
   1   8   8          6.03          4.70         0.85 o                         
   2   8   8          0.09          1.32         1.05 o                         
   3   8   8        186.61        185.55         5.58 o                         
   4   8   8         52.85         49.20         3.05 o                         
   5   8   8          2.35          1.90         1.23 o                         
   6   8   8        175.00        174.54         6.00 o                         
   7   8   8          0.01          0.62         1.60 o                         
   8   8   8        147.07        156.16         6.66 o                         
   9   8   8         43.83         44.59         3.80 o                         
  10   8   8          0.21          3.02         1.79 o                         
  11   8   8         12.99         15.89         2.69 o                         
  12   8   8          0.06          3.39         3.23 o                         
 -14   9   8          4.43          7.59         2.61 o                         
 -13   9   8         22.21         17.98         5.07 o                         
 -12   9   8         40.74         50.91         8.64 o                         
 -11   9   8          0.73          4.69         3.31 o                         
 -10   9   8          2.23          4.12         2.67 o                         
  -9   9   8          6.63          4.59         2.18 o                         
  -8   9   8        196.55        202.63         8.60 o                         
  -7   9   8         58.05         58.97         3.45 o                         
  -6   9   8         53.89         49.99         3.22 o                         
  -5   9   8          3.91          5.47         1.32 o                         
  -4   9   8          1.63          0.59         1.13 o                         
  -3   9   8         40.61         33.57         2.50 o                         
  -2   9   8         31.73         30.61         1.99 o                         
  -1   9   8          8.27          5.37         0.87 o                         
   0   9   8         51.06         51.89         2.00 o                         
   1   9   8         68.28         65.84         3.10 o                         
   2   9   8         14.70         12.69         1.56 o                         
   3   9   8        460.60        448.27         8.37 o                         
   4   9   8        339.31        340.85         8.11 o                         
   5   9   8         46.12         42.42         3.14 o                         
   6   9   8        170.49        154.99         5.35 o                         
   7   9   8         10.60         10.11         1.83 o                         
   8   9   8         46.82         47.42         3.54 o                         
   9   9   8         12.68         14.48         3.56 o                         
  10   9   8         76.44         74.35         5.03 o                         
  11   9   8          5.01         10.56         2.73 o                         
  12   9   8          7.59         10.25         5.54 o                         
 -13  10   8          0.05         -1.32         7.42 o                         
 -12  10   8          1.39         -0.76         3.27 o                         
 -11  10   8         50.30         67.49         7.51 o                         
 -10  10   8         61.28         65.96         8.22 o                         
  -9  10   8         31.21         31.98         3.75 o                         
  -8  10   8          6.55          7.51         2.36 o                         
  -7  10   8        106.72         96.89         5.11 o                         
  -6  10   8         20.77         23.60         2.39 o                         
  -5  10   8         10.36         11.47         1.78 o                         
  -4  10   8         24.88         23.55         1.74 o                         
  -3  10   8          6.02          5.65         0.96 o                         
  -2  10   8          9.30         13.34         1.27 o                         
  -1  10   8        125.92        124.77         3.93 o                         
   0  10   8         16.50         17.65         1.37 o                         
   1  10   8          0.02          1.19         1.06 o                         
   2  10   8        114.68        113.63         4.27 o                         
   3  10   8          7.62          5.95         1.90 o                         
   4  10   8         20.77         15.97         1.97 o                         
   5  10   8          2.26          5.78         1.59 o                         
   6  10   8        182.34        196.16         6.78 o                         
   7  10   8          0.52         -0.41         2.06 o                         
   8  10   8         11.97         14.58         2.15 o                         
   9  10   8          1.28          2.98         1.58 o                         
  10  10   8         14.81         15.46         2.48 o                         
  11  10   8          1.74          1.56         2.14 o                         
 -12  11   8         48.63         48.80         5.33 o                         
 -11  11   8          1.48          2.43         2.04 o                         
 -10  11   8          0.04          0.44         1.94 o                         
  -9  11   8          5.15          2.01         2.47 o                         
  -8  11   8         21.36         21.71         2.69 o                         
  -7  11   8         29.68         30.84         3.07 o                         
  -6  11   8          0.10          0.40         1.37 o                         
  -5  11   8         79.78         77.98         3.74 o                         
  -4  11   8         16.96         17.24         1.97 o                         
  -3  11   8        118.91        130.04         4.25 o                         
  -2  11   8        116.47        119.40         3.38 o                         
  -1  11   8         15.59         15.50         1.34 o                         
   0  11   8        134.30        131.18         4.23 o                         
   1  11   8         59.03         58.13         3.76 o                         
   2  11   8          7.08          6.44         1.44 o                         
   3  11   8          9.08          9.23         1.70 o                         
   4  11   8         32.89         28.10         2.42 o                         
   5  11   8         81.69         83.69         4.22 o                         
   6  11   8          2.67          2.61         1.60 o                         
   7  11   8        149.86        151.85         5.90 o                         
   8  11   8          9.97          7.34         1.77 o                         
   9  11   8         27.96         31.58         3.23 o                         
  10  11   8          0.95         -0.41         2.24 o                         
  11  11   8          0.45          2.69         2.96 o                         
 -12  12   8         41.18         38.58         8.64 o                         
 -11  12   8         28.47         37.53         4.92 o                         
 -10  12   8          0.25         -2.35         2.35 o                         
  -9  12   8          7.33         10.16         3.00 o                         
  -8  12   8          5.38          3.88         1.69 o                         
  -7  12   8         65.55         67.24         4.62 o                         
  -6  12   8          1.89          2.44         1.31 o                         
  -5  12   8          0.02          2.27         1.50 o                         
  -4  12   8         16.01         16.01         1.77 o                         
  -3  12   8          1.56          2.26         1.16 o                         
  -2  12   8        192.13        191.24         4.92 o                         
  -1  12   8          0.57          0.09         1.11 o                         
   0  12   8          1.37         -1.20         1.28 o                         
   1  12   8          0.77          1.12         1.35 o                         
   2  12   8          1.39          1.20         1.37 o                         
   3  12   8         37.56         34.06         2.88 o                         
   4  12   8          0.03         -1.34         1.34 o                         
   5  12   8        114.28        128.61         5.36 o                         
   6  12   8          0.01         -1.20         1.37 o                         
   7  12   8         12.60         15.65         2.18 o                         
   8  12   8          9.32          7.26         1.85 o                         
   9  12   8         53.55         56.42         4.38 o                         
  10  12   8         12.74         13.09         6.42 o                         
 -11  13   8          7.09          1.38         6.06 o                         
 -10  13   8         15.68         12.68         3.84 o                         
  -9  13   8          4.83          4.74         2.26 o                         
  -8  13   8         27.16         28.73         3.34 o                         
  -7  13   8          0.17         -1.48         1.48 o                         
  -6  13   8          3.16          2.90         1.54 o                         
  -5  13   8         70.56         71.72         4.18 o                         
  -4  13   8          1.52          2.63         1.43 o                         
  -3  13   8         37.62         37.80         3.04 o                         
  -2  13   8         83.94         93.45         4.54 o                         
  -1  13   8          9.12          8.22         1.67 o                         
   0  13   8         14.80         16.24         2.42 o                         
   1  13   8         48.80         51.25         4.02 o                         
   2  13   8         48.57         50.46         3.49 o                         
   3  13   8         16.48         21.89         2.52 o                         
   4  13   8         70.84         73.36         4.41 o                         
   5  13   8          0.07          0.32         2.01 o                         
   6  13   8          0.22         -1.62         1.62 o                         
   7  13   8          9.18          5.54         2.42 o                         
   8  13   8          4.44          4.38         2.01 o                         
 -10  14   8         18.59         13.25         5.10 o                         
  -9  14   8          9.14          0.90         2.88 o                         
  -8  14   8          9.65         16.12         2.55 o                         
  -7  14   8          1.62          0.83         1.56 o                         
  -6  14   8         11.27         12.35         2.35 o                         
  -5  14   8          1.12          1.40         1.81 o                         
  -4  14   8         26.02         27.77         3.77 o                         
  -3  14   8          8.45          4.88         3.12 o                         
  -2  14   8         19.97         23.55         2.71 o                         
  -1  14   8          7.48         14.24         2.27 o                         
   0  14   8         19.23         19.67         2.73 o                         
   1  14   8          1.11         -0.37         1.79 o                         
   2  14   8          2.62         -0.87         2.72 o                         
   3  14   8          1.71          1.94         1.87 o                         
   4  14   8          3.68          5.32         1.81 o                         
   5  14   8          0.21          1.32         1.77 o                         
   6  14   8         22.75         22.96         3.07 o                         
   7  14   8          0.59         -0.20         3.06 o                         
  -9  15   8          2.45          0.88         3.71 o                         
  -8  15   8         17.40         17.28         5.30 o                         
  -7  15   8         11.44         11.15         2.22 o                         
  -6  15   8         14.06         13.30         3.14 o                         
  -5  15   8          0.08          1.00         3.94 o                         
  -4  15   8         12.49         13.22         3.04 o                         
  -3  15   8         26.50         31.23         3.63 o                         
  -2  15   8         28.81         27.25         3.32 o                         
  -1  15   8          0.51         -0.40         2.37 o                         
   0  15   8          2.54         -0.60         1.93 o                         
   1  15   8         18.36         20.90         3.22 o                         
   2  15   8         26.15         27.79         3.60 o                         
   3  15   8          0.26         -0.29         2.28 o                         
   4  15   8         15.38         11.78         3.71 o                         
   5  15   8          3.94          1.42         4.03 o                         
  -6  16   8          4.70          6.66         3.17 o                         
  -5  16   8          2.79          6.33         3.21 o                         
  -4  16   8          1.51          3.60         2.09 o                         
  -3  16   8          6.21          5.64         3.16 o                         
  -2  16   8          1.53          4.37         2.36 o                         
  -1  16   8         20.11         13.19         3.05 o                         
   0  16   8          0.00          0.52         4.59 o                         
   1  16   8          2.52          1.59         3.36 o                         
   2  16   8          1.71         -3.80         3.80 o                         
   3  16   8          9.90          1.61         3.75 o                         
 -15   0   9         58.12         57.04         5.77 o                         
 -13   0   9         14.30         13.19         2.68 o                         
 -11   0   9         10.71          7.96         2.20 o                         
  -9   0   9        341.95        334.90         7.50 o                         
  -7   0   9        192.12        195.20         7.09 o                         
  -5   0   9        120.80        101.30         4.91 o                         
  -3   0   9         91.87        103.28         3.98 o                         
  -1   0   9       3461.45       3654.88        33.31 o                         
   1   0   9        374.43        357.71        10.92 o                         
   3   0   9          3.67          3.07         0.91 o                         
   5   0   9        435.36        433.08        22.01 o                         
   7   0   9         24.45         28.05         2.44 o                         
   9   0   9          0.36         -1.26         1.91 o                         
  11   0   9        147.17        157.65        20.13 o                         
  13   0   9         23.11         34.37         7.99 o                         
 -16   1   9          9.77         10.97         5.20 o                         
 -15   1   9         77.76         85.12         4.79 o                         
 -14   1   9          1.64         -0.36         1.43 o                         
 -13   1   9         91.15        100.01         4.84 o                         
 -12   1   9         36.85         33.44         2.84 o                         
 -11   1   9          6.18          6.36         1.53 o                         
 -10   1   9        156.88        163.75         3.74 o                         
  -9   1   9        221.04        225.26         4.69 o                         
  -8   1   9        456.91        433.64         6.69 o                         
  -7   1   9          1.57          0.32         0.71 o                         
  -6   1   9        464.56        459.37        12.79 o                         
  -5   1   9          4.64          9.68         0.99 o                         
  -4   1   9        142.27        157.78         2.97 o                         
  -3   1   9       1100.34       1067.59         9.39 o                         
  -2   1   9        117.95        129.62         3.06 o                         
  -1   1   9        198.82        204.37         5.50 o                         
   0   1   9        705.92        685.38         9.14 o                         
   1   1   9        169.80        152.24         3.52 o                         
   2   1   9        242.35        224.15         3.30 o                         
   3   1   9        286.52        258.53         3.52 o                         
   4   1   9         52.95         53.44         2.73 o                         
   5   1   9         26.74         19.80         1.78 o                         
   6   1   9         15.25         20.63         2.32 o                         
   7   1   9        122.14        136.95         3.67 o                         
   8   1   9          3.91          4.19         1.41 o                         
   9   1   9         10.45         12.53         2.71 o                         
  10   1   9          7.94          7.12         3.15 o                         
  11   1   9         50.62         49.32         3.92 o                         
  12   1   9         39.10         40.89         3.64 o                         
  13   1   9          1.11         -0.73         4.51 o                         
 -17   2   9          1.49          0.08         3.82 o                         
 -16   2   9         10.25         12.27         4.82 o                         
 -15   2   9         18.57         18.56         2.79 o                         
 -14   2   9         29.31         29.69         3.25 o                         
 -13   2   9          0.00          2.01         1.34 o                         
 -12   2   9         10.78         15.83         2.48 o                         
 -11   2   9         85.23         82.08         4.83 o                         
 -10   2   9         10.57         10.30         1.13 o                         
  -9   2   9         98.56         85.04         3.01 o                         
  -8   2   9        242.42        255.71         8.86 o                         
  -7   2   9         31.18         26.86         2.04 o                         
  -6   2   9        217.29        195.62         4.11 o                         
  -5   2   9        191.88        203.39         4.12 o                         
  -4   2   9        342.77        321.93         4.63 o                         
  -3   2   9         31.50         22.69         1.38 o                         
  -2   2   9        591.51        598.32         8.62 o                         
  -1   2   9        358.75        374.16         7.42 o                         
   0   2   9          3.93          4.38         0.85 o                         
   1   2   9          6.61          2.73         0.63 o                         
   2   2   9        108.07        102.84         2.18 o                         
   3   2   9        169.48        154.04         3.08 o                         
   4   2   9        362.74        332.38         7.02 o                         
   5   2   9          0.39         -0.06         1.41 o                         
   6   2   9        165.19        179.88         6.33 o                         
   7   2   9          0.11          0.09         0.75 o                         
   8   2   9        107.68        121.67         5.58 o                         
   9   2   9          3.56          1.58         1.30 o                         
  10   2   9        122.33        130.58         6.08 o                         
  11   2   9         88.28         91.12         5.25 o                         
  12   2   9          6.70          7.37         1.96 o                         
  13   2   9          0.25         -5.24         5.24 o                         
 -17   3   9          3.69         -1.61         4.70 o                         
 -16   3   9         90.21         89.47        11.89 o                         
 -15   3   9         20.82         21.98         3.96 o                         
 -14   3   9          9.33          8.57         2.32 o                         
 -13   3   9          1.89         -1.61         3.10 o                         
 -12   3   9          0.75         -0.53         1.47 o                         
 -11   3   9         93.31         91.41         5.08 o                         
 -10   3   9         72.34         76.66         2.89 o                         
  -9   3   9        123.82        121.14         4.21 o                         
  -8   3   9        542.86        533.92         8.93 o                         
  -7   3   9          5.40          4.39         0.79 o                         
  -6   3   9          9.83         11.30         0.93 o                         
  -5   3   9        125.65        115.07         2.91 o                         
  -4   3   9        261.51        261.99         4.01 o                         
  -3   3   9        152.73        142.15         2.70 o                         
  -2   3   9        271.56        275.19         6.34 o                         
  -1   3   9       1197.13       1180.73        11.36 o                         
   0   3   9        841.00        875.00        11.44 o                         
   1   3   9        367.63        386.98         5.65 o                         
   2   3   9        686.29        660.67         6.00 o                         
   3   3   9         69.82         68.82         2.13 o                         
   4   3   9        108.19        113.33         2.65 o                         
   5   3   9          1.40          2.19         0.73 o                         
   6   3   9         35.96         42.38         3.49 o                         
   7   3   9         12.55         14.47         2.33 o                         
   8   3   9         37.03         40.81         3.39 o                         
   9   3   9         21.25         24.28         2.78 o                         
  10   3   9         39.06         42.04         3.67 o                         
  11   3   9         32.40         31.93         3.32 o                         
  12   3   9        105.00        119.05         6.22 o                         
 -16   4   9         67.45         65.15        10.71 o                         
 -15   4   9          7.26          6.67         2.34 o                         
 -14   4   9          0.58          1.74         2.85 o                         
 -13   4   9          1.17         -2.10         2.39 o                         
 -12   4   9          0.05          3.44         1.99 o                         
 -11   4   9         53.79         60.12         4.08 o                         
 -10   4   9         55.94         58.68         3.04 o                         
  -9   4   9         38.10         42.93         2.79 o                         
  -8   4   9          6.92         11.05         1.48 o                         
  -7   4   9        731.58        712.04        12.58 o                         
  -6   4   9          2.17          3.68         1.38 o                         
  -5   4   9        228.36        240.55         4.04 o                         
  -4   4   9        229.91        210.16         3.74 o                         
  -3   4   9         56.04         67.08         2.07 o                         
  -2   4   9        335.53        328.23         6.06 o                         
  -1   4   9          8.45          7.81         1.01 o                         
   0   4   9         71.69         69.39         2.68 o                         
   1   4   9        100.49         87.58         2.91 o                         
   2   4   9          8.99          9.19         0.87 o                         
   3   4   9         57.00         44.44         1.76 o                         
   4   4   9        173.70        151.58         4.63 o                         
   5   4   9        157.95        164.18         5.20 o                         
   6   4   9          4.73          9.17         1.77 o                         
   7   4   9         48.99         53.20         3.79 o                         
   8   4   9          7.12          3.85         1.60 o                         
   9   4   9          0.00          3.68         1.81 o                         
  10   4   9         45.09         49.38         3.95 o                         
  11   4   9         16.15         18.32         2.68 o                         
  12   4   9          2.48          2.75         1.75 o                         
 -16   5   9          3.92         -3.63         3.63 o                         
 -15   5   9         77.64         74.80         8.32 o                         
 -14   5   9         19.98         26.80         4.59 o                         
 -13   5   9          4.78          7.50         2.55 o                         
 -12   5   9          0.50         -0.90         3.84 o                         
 -11   5   9         18.23         27.07         4.45 o                         
 -10   5   9        130.20        125.68         8.36 o                         
  -9   5   9        190.86        196.25         7.95 o                         
  -8   5   9          5.30          3.65         0.96 o                         
  -7   5   9          0.88          4.09         0.89 o                         
  -6   5   9        255.99        249.87         4.20 o                         
  -5   5   9        100.22        101.71         2.75 o                         
  -4   5   9        124.76        126.37         2.90 o                         
  -3   5   9       1204.37       1221.53         9.04 o                         
  -2   5   9         24.79         26.85         1.11 o                         
  -1   5   9          5.52          5.13         1.38 o                         
   0   5   9         16.48         15.59         1.61 o                         
   1   5   9         66.96         67.59         2.69 o                         
   2   5   9         27.30         29.11         1.64 o                         
   3   5   9        152.83        147.99         3.85 o                         
   4   5   9         36.27         35.47         2.10 o                         
   5   5   9         58.82         65.09         4.71 o                         
   6   5   9        199.72        204.67         7.08 o                         
   7   5   9         57.35         61.69         4.10 o                         
   8   5   9         29.50         29.76         3.11 o                         
   9   5   9        472.34        503.89        15.48 o                         
  10   5   9          1.47          0.32         1.78 o                         
  11   5   9         26.06         28.72         3.23 o                         
  12   5   9          5.00          3.53         2.28 o                         
 -15   6   9          8.37          2.03         3.48 o                         
 -14   6   9         18.11         18.38         3.97 o                         
 -13   6   9          0.02          4.51         2.54 o                         
 -12   6   9          8.80          6.75         2.82 o                         
 -11   6   9          4.98          9.73         2.93 o                         
 -10   6   9        127.73        128.50         8.86 o                         
  -9   6   9         60.93         62.46         4.99 o                         
  -8   6   9         53.44         53.52         4.19 o                         
  -7   6   9         21.46         25.14         2.94 o                         
  -6   6   9         26.14         21.70         2.19 o                         
  -5   6   9         38.53         40.23         2.42 o                         
  -4   6   9         89.77         81.21         2.35 o                         
  -3   6   9         23.86         25.66         1.48 o                         
  -2   6   9        430.22        390.42         4.74 o                         
  -1   6   9        629.59        585.88         7.45 o                         
   0   6   9         13.95         13.10         1.26 o                         
   1   6   9        591.02        553.05         8.73 o                         
   2   6   9          8.07          8.38         1.20 o                         
   3   6   9        142.46        129.40         3.84 o                         
   4   6   9         69.11         65.50         3.13 o                         
   5   6   9         25.89         24.11         2.06 o                         
   6   6   9          0.73          3.28         2.05 o                         
   7   6   9          7.27          6.75         2.20 o                         
   8   6   9        146.94        156.71         6.81 o                         
   9   6   9          5.12          3.81         1.92 o                         
  10   6   9         74.86         80.24         5.22 o                         
  11   6   9         15.32         12.07         3.60 o                         
  12   6   9          0.55          2.27         1.68 o                         
 -15   7   9         30.90         33.04         8.53 o                         
 -14   7   9         36.99         54.98        10.63 o                         
 -13   7   9          3.71          3.76         2.45 o                         
 -12   7   9          0.09         -0.40         2.48 o                         
 -11   7   9         13.74         14.10         3.50 o                         
 -10   7   9         36.42         31.27         4.72 o                         
  -9   7   9          6.68          9.76         2.23 o                         
  -8   7   9          3.51          2.08         1.63 o                         
  -7   7   9          8.83         11.01         1.98 o                         
  -6   7   9        468.00        467.02        10.07 o                         
  -5   7   9         87.38         88.87         4.42 o                         
  -4   7   9        421.87        439.40         9.44 o                         
  -3   7   9          1.78          1.24         0.62 o                         
  -2   7   9        406.56        389.64         5.10 o                         
  -1   7   9         18.30         16.44         0.97 o                         
   0   7   9          8.37          8.19         1.15 o                         
   1   7   9        107.67        106.09         2.91 o                         
   2   7   9         47.90         57.75         2.80 o                         
   3   7   9         10.38         10.35         1.60 o                         
   4   7   9         12.04         14.96         1.77 o                         
   5   7   9         42.24         44.49         2.82 o                         
   6   7   9        303.95        310.75         7.25 o                         
   7   7   9          4.41          4.63         1.77 o                         
   8   7   9         27.04         28.98         3.02 o                         
   9   7   9          0.63         -1.26         1.35 o                         
  10   7   9         61.73         66.19         5.82 o                         
  11   7   9          1.66         -0.45         1.87 o                         
  12   7   9         25.48         23.80         3.75 o                         
 -14   8   9          5.38          1.75         4.61 o                         
 -13   8   9         14.00          8.67         4.02 o                         
 -12   8   9          6.66          3.23         2.86 o                         
 -11   8   9          4.59          8.70         3.23 o                         
 -10   8   9         34.49         34.01         5.04 o                         
  -9   8   9         14.80         19.23         3.87 o                         
  -8   8   9         40.15         40.02         3.38 o                         
  -7   8   9        100.86         95.14         4.95 o                         
  -6   8   9         49.37         45.88         3.50 o                         
  -5   8   9        228.00        223.70         6.45 o                         
  -4   8   9        188.19        181.28         5.73 o                         
  -3   8   9          4.98          4.29         0.87 o                         
  -2   8   9        204.89        196.46         3.84 o                         
  -1   8   9         65.24         64.16         1.94 o                         
   0   8   9          1.51          1.69         0.79 o                         
   1   8   9          5.38          8.12         1.31 o                         
   2   8   9        147.76        149.42         4.70 o                         
   3   8   9          0.07          1.30         1.29 o                         
   4   8   9         96.94         89.77         4.25 o                         
   5   8   9        253.03        266.45         6.81 o                         
   6   8   9          9.23         11.65         1.73 o                         
   7   8   9        135.21        144.54         5.31 o                         
   8   8   9         57.69         62.35         4.42 o                         
   9   8   9          8.20         11.85         2.18 o                         
  10   8   9         10.42          7.12         2.03 o                         
  11   8   9         17.41         12.16         2.99 o                         
  12   8   9          1.14          6.39         5.35 o                         
 -13   9   9          0.58         -0.69         6.19 o                         
 -12   9   9          0.03          0.69         2.81 o                         
 -11   9   9          1.71          4.99         3.23 o                         
 -10   9   9          0.33          1.82         3.46 o                         
  -9   9   9        152.77        172.68         7.34 o                         
  -8   9   9         32.26         33.43         3.36 o                         
  -7   9   9        188.68        169.80         6.09 o                         
  -6   9   9          5.37          1.98         1.11 o                         
  -5   9   9          5.88          4.04         1.21 o                         
  -4   9   9          3.55          2.93         1.05 o                         
  -3   9   9        194.41        201.35         5.11 o                         
  -2   9   9         86.87         83.68         3.14 o                         
  -1   9   9        105.80        116.70         2.79 o                         
   0   9   9         66.85         68.79         2.64 o                         
   1   9   9          5.04          5.52         1.29 o                         
   2   9   9         32.68         27.69         2.24 o                         
   3   9   9         70.28         78.55         5.22 o                         
   4   9   9         15.24         12.07         1.70 o                         
   5   9   9         41.18         42.43         3.20 o                         
   6   9   9          1.45          3.36         1.66 o                         
   7   9   9         33.27         33.03         2.67 o                         
   8   9   9          2.15          4.09         1.55 o                         
   9   9   9         46.05         40.82         3.95 o                         
  10   9   9         18.59         17.69         2.58 o                         
  11   9   9         16.61         15.94         2.71 o                         
 -13  10   9          2.83         -3.56         4.55 o                         
 -12  10   9          1.32          7.83         3.42 o                         
 -11  10   9          3.12          1.60         2.35 o                         
 -10  10   9          0.33          1.36         2.10 o                         
  -9  10   9          0.54          3.12         4.04 o                         
  -8  10   9          0.01          2.03         1.79 o                         
  -7  10   9        165.47        167.11         6.89 o                         
  -6  10   9          0.50          1.59         1.44 o                         
  -5  10   9         82.56         91.75         3.86 o                         
  -4  10   9         12.06          9.01         1.51 o                         
  -3  10   9         64.12         58.77         2.75 o                         
  -2  10   9         20.36         19.28         1.74 o                         
  -1  10   9         98.88         85.70         3.30 o                         
   0  10   9         29.66         29.84         2.73 o                         
   1  10   9        230.41        236.43         7.32 o                         
   2  10   9         12.73         14.22         1.92 o                         
   3  10   9          0.66          2.64         1.19 o                         
   4  10   9         19.34         17.38         2.04 o                         
   5  10   9        166.16        160.88         5.70 o                         
   6  10   9          3.96          1.75         1.60 o                         
   7  10   9         19.56         23.38         2.70 o                         
   8  10   9          3.66          3.23         2.03 o                         
   9  10   9         17.60         15.48         2.12 o                         
  10  10   9         26.88         32.17         3.34 o                         
  11  10   9          1.66          1.97         3.21 o                         
 -13  11   9          9.84          5.12         3.98 o                         
 -12  11   9         61.62         61.36         7.24 o                         
 -11  11   9         29.59         29.70         4.26 o                         
 -10  11   9          9.99         10.30         3.07 o                         
  -9  11   9         24.42         21.08         4.86 o                         
  -8  11   9         64.28         75.03         5.85 o                         
  -7  11   9         22.61         24.73         2.88 o                         
  -6  11   9        132.29        124.32         5.36 o                         
  -5  11   9          6.40          5.75         1.25 o                         
  -4  11   9        141.97        134.21         4.43 o                         
  -3  11   9          0.23          0.30         1.02 o                         
  -2  11   9          0.15          0.24         1.12 o                         
  -1  11   9          1.21         -0.38         1.63 o                         
   0  11   9         93.77        105.21         5.06 o                         
   1  11   9          0.05          0.63         1.38 o                         
   2  11   9         31.68         38.50         3.22 o                         
   3  11   9         64.14         67.52         3.65 o                         
   4  11   9         18.67         18.12         2.10 o                         
   5  11   9          0.36          0.44         1.55 o                         
   6  11   9         89.30        100.26         4.81 o                         
   7  11   9          0.10         -1.74         1.74 o                         
   8  11   9         13.12         11.90         3.61 o                         
   9  11   9          9.32         10.47         3.09 o                         
  10  11   9          3.20         -0.04         2.02 o                         
 -12  12   9          1.05          5.35         4.59 o                         
 -11  12   9          3.72          6.08         3.10 o                         
 -10  12   9         54.76         63.09         5.86 o                         
  -9  12   9          2.55          3.71         2.11 o                         
  -8  12   9         18.21         25.43         4.09 o                         
  -7  12   9          3.23          5.59         1.67 o                         
  -6  12   9         16.85         22.10         2.36 o                         
  -5  12   9         23.39         27.89         3.35 o                         
  -4  12   9         43.05         43.34         3.03 o                         
  -3  12   9        101.69         98.76         4.97 o                         
  -2  12   9         73.87         71.18         3.90 o                         
  -1  12   9          1.22          1.49         2.14 o                         
   0  12   9          1.11          0.35         1.57 o                         
   1  12   9          0.97          5.41         1.89 o                         
   2  12   9         84.53         85.21         4.94 o                         
   3  12   9         84.45         84.81         5.25 o                         
   4  12   9         27.04         19.93         3.07 o                         
   5  12   9          8.47          8.22         1.94 o                         
   6  12   9          0.04         -1.91         1.91 o                         
   7  12   9          0.55         -2.16         2.16 o                         
   8  12   9         33.92         32.59         3.12 o                         
   9  12   9          6.36          4.23         3.23 o                         
 -11  13   9         26.84         30.02         7.53 o                         
 -10  13   9         13.72          6.68         2.68 o                         
  -9  13   9         71.21         74.15         6.52 o                         
  -8  13   9          1.03          1.28         2.01 o                         
  -7  13   9          1.58          0.80         2.52 o                         
  -6  13   9          0.06         -0.98         1.73 o                         
  -5  13   9         34.56         42.72         3.83 o                         
  -4  13   9          8.90          7.07         1.91 o                         
  -3  13   9         40.26         39.58         3.85 o                         
  -2  13   9         23.45         28.24         2.67 o                         
  -1  13   9         65.25         75.16         4.15 o                         
   0  13   9         15.78         14.93         2.37 o                         
   1  13   9         13.71         13.83         2.37 o                         
   2  13   9         21.91         22.34         2.80 o                         
   3  13   9         86.54         92.33         5.42 o                         
   4  13   9         43.27         50.41         3.72 o                         
   5  13   9          8.63         10.45         2.09 o                         
   6  13   9          6.91          7.70         1.91 o                         
   7  13   9         10.01          5.47         4.09 o                         
   8  13   9          1.28         -3.85         3.85 o                         
  -9  14   9          1.50          1.67         4.47 o                         
  -8  14   9          0.14         -0.10         2.38 o                         
  -7  14   9         17.89         13.36         3.51 o                         
  -6  14   9         11.73          3.60         3.65 o                         
  -5  14   9         49.59         61.06         5.63 o                         
  -4  14   9         10.02         11.71         2.84 o                         
  -3  14   9          3.08          4.26         1.93 o                         
  -2  14   9          3.62          1.47         1.80 o                         
  -1  14   9         24.75         21.64         2.72 o                         
   0  14   9          3.37          2.96         2.28 o                         
   1  14   9         30.16         39.15         3.83 o                         
   2  14   9          2.46          5.16         1.94 o                         
   3  14   9          1.42          3.43         1.97 o                         
   4  14   9          5.26          1.70         2.46 o                         
   5  14   9          3.01          2.07         5.28 o                         
   6  14   9          4.13          2.06         2.42 o                         
  -7  15   9          3.23          4.19         2.88 o                         
  -6  15   9         14.26         15.46         4.36 o                         
  -5  15   9          1.85          5.86         2.40 o                         
  -4  15   9          1.19         -0.40         3.46 o                         
  -3  15   9         11.73         12.26         2.51 o                         
  -2  15   9         16.79         12.58         2.63 o                         
  -1  15   9          0.00          1.70         2.69 o                         
   0  15   9         33.74         34.03         5.44 o                         
   1  15   9         20.21         30.43         4.72 o                         
   2  15   9          2.31          0.78         2.20 o                         
   3  15   9         47.50         39.95         6.26 o                         
   4  15   9         12.10          1.80         2.62 o                         
  -4  16   9         36.51         22.02         6.46 o                         
  -3  16   9          6.40          4.05         2.87 o                         
  -2  16   9          4.03          5.60         3.26 o                         
  -1  16   9          1.86          3.11         3.01 o                         
   0  16   9          1.58          3.60         5.91 o                         
   1  16   9          4.69          7.57         4.48 o                         
   2  16   9         22.27         22.22         6.88 o                         
 -14   0  10          0.06          3.43         3.25 o                         
 -12   0  10        365.56        372.54        15.77 o                         
 -10   0  10          2.06          0.30         0.92 o                         
  -8   0  10        562.76        532.94        15.69 o                         
  -6   0  10         43.45         39.13         3.63 o                         
  -4   0  10        211.10        195.19         6.12 o                         
  -2   0  10        128.07        115.81         6.49 o                         
   0   0  10       1762.78       1853.41        25.96 o                         
   2   0  10         72.07         59.96         1.49 o                         
   4   0  10        459.76        464.83         7.74 o                         
   6   0  10          1.83          0.25         1.00 o                         
   8   0  10         14.57         11.62         3.04 o                         
  10   0  10         85.88         92.32         7.42 o                         
  12   0  10         38.02         39.89         5.42 o                         
 -16   1  10          7.64         10.32         5.47 o                         
 -15   1  10          0.74          0.73         1.74 o                         
 -14   1  10         48.75         58.83         4.04 o                         
 -13   1  10         56.41         62.16         3.98 o                         
 -12   1  10          2.76          4.54         1.44 o                         
 -11   1  10         26.01         28.12         2.65 o                         
 -10   1  10          9.67          9.84         1.15 o                         
  -9   1  10         76.39         70.19         2.86 o                         
  -8   1  10         49.60         57.43         2.68 o                         
  -7   1  10        108.14        118.02         3.86 o                         
  -6   1  10        280.47        247.82         4.75 o                         
  -5   1  10          1.59          3.83         0.73 o                         
  -4   1  10        637.90        602.22         5.18 o                         
  -3   1  10         88.13         88.54         2.54 o                         
  -2   1  10        341.52        312.85         6.55 o                         
  -1   1  10         95.05         80.14         3.74 o                         
   0   1  10        111.18        112.82         3.98 o                         
   1   1  10        645.95        615.45         7.22 o                         
   2   1  10         29.06         25.50         1.20 o                         
   3   1  10          1.14          2.61         0.71 o                         
   4   1  10         30.97         27.80         1.44 o                         
   5   1  10          3.33          6.01         1.06 o                         
   6   1  10         30.28         38.16         2.55 o                         
   7   1  10          1.27          2.74         1.95 o                         
   8   1  10         55.81         58.11         4.34 o                         
   9   1  10         15.77         15.18         2.62 o                         
  10   1  10          1.88          3.61         1.98 o                         
  11   1  10         12.39         12.27         2.27 o                         
  12   1  10          2.79          0.67         1.47 o                         
 -16   2  10          5.57          2.06         3.06 o                         
 -15   2  10         77.97         85.91         5.81 o                         
 -14   2  10          1.69         -1.61         1.61 o                         
 -13   2  10         10.77         11.82         2.16 o                         
 -12   2  10         15.83         14.90         2.12 o                         
 -11   2  10         76.67         81.85         5.01 o                         
 -10   2  10          3.84          7.22         1.27 o                         
  -9   2  10         76.80         77.53         3.12 o                         
  -8   2  10         74.53         79.09         3.16 o                         
  -7   2  10         16.57         10.05         1.31 o                         
  -6   2  10          3.14          2.56         0.84 o                         
  -5   2  10        856.11        872.33         9.68 o                         
  -4   2  10         10.90         13.21         0.94 o                         
  -3   2  10        488.26        453.33         5.46 o                         
  -2   2  10          6.21          6.10         1.44 o                         
  -1   2  10        266.47        266.69         6.69 o                         
   0   2  10        180.90        162.65         4.26 o                         
   1   2  10         21.21         19.06         1.06 o                         
   2   2  10          6.42          7.29         0.96 o                         
   3   2  10        106.24        112.00         2.86 o                         
   4   2  10          0.72          0.92         0.92 o                         
   5   2  10        121.44        121.48         4.49 o                         
   6   2  10          0.54         -1.11         1.11 o                         
   7   2  10        175.38        183.55         7.34 o                         
   8   2  10         41.99         39.86         3.55 o                         
   9   2  10         53.05         57.37         4.20 o                         
  10   2  10          9.99         11.50         3.41 o                         
  11   2  10          2.94          0.62         2.59 o                         
  12   2  10          5.14          6.56         2.08 o                         
 -16   3  10          9.90          8.68         4.44 o                         
 -15   3  10          3.40          5.65         3.44 o                         
 -14   3  10         17.44         16.16         2.94 o                         
 -13   3  10         17.90         20.31         3.79 o                         
 -12   3  10          0.10          4.67         2.51 o                         
 -11   3  10         19.48         23.34         2.75 o                         
 -10   3  10        200.78        194.82         5.64 o                         
  -9   3  10          0.02          1.29         1.64 o                         
  -8   3  10         87.65         85.82         3.87 o                         
  -7   3  10        670.64        645.46        10.53 o                         
  -6   3  10         13.72          9.49         1.26 o                         
  -5   3  10         10.34         10.75         0.97 o                         
  -4   3  10         87.77         82.16         2.23 o                         
  -3   3  10        354.14        328.64         5.03 o                         
  -2   3  10        103.50         95.84         4.29 o                         
  -1   3  10       1221.44       1249.95        14.69 o                         
   0   3  10          5.11          4.59         1.01 o                         
   1   3  10        608.31        587.36         6.63 o                         
   2   3  10        309.64        332.13         4.15 o                         
   3   3  10          1.91          5.20         0.70 o                         
   4   3  10         63.03         62.13         2.93 o                         
   5   3  10        168.89        195.04         5.09 o                         
   6   3  10         23.95         24.10         2.29 o                         
   7   3  10          1.55          0.33         1.45 o                         
   8   3  10         10.79         11.89         2.13 o                         
   9   3  10          0.10         -0.80         1.92 o                         
  10   3  10         44.90         44.82         3.85 o                         
  11   3  10         25.99         25.78         3.23 o                         
  12   3  10         10.00         11.35         2.28 o                         
 -16   4  10          8.65          8.03         4.93 o                         
 -15   4  10         43.82         42.88         4.53 o                         
 -14   4  10         63.97         78.29         7.35 o                         
 -13   4  10          0.02         -0.97         3.44 o                         
 -12   4  10         14.14         17.48         5.37 o                         
 -11   4  10         35.66         29.16         4.29 o                         
 -10   4  10          6.87          8.07         1.77 o                         
  -9   4  10         48.20         47.83         3.00 o                         
  -8   4  10         14.78         14.99         2.04 o                         
  -7   4  10         16.06         18.84         1.66 o                         
  -6   4  10        265.58        278.93         5.72 o                         
  -5   4  10        105.48         83.39         2.49 o                         
  -4   4  10        106.06         98.12         3.64 o                         
  -3   4  10         28.28         29.18         1.29 o                         
  -2   4  10        509.86        490.01        11.38 o                         
  -1   4  10         32.50         36.34         2.53 o                         
   0   4  10         23.02         23.13         1.65 o                         
   1   4  10          1.78          2.84         0.83 o                         
   2   4  10         66.41         67.90         2.09 o                         
   3   4  10          8.52         10.22         1.47 o                         
   4   4  10         11.34          9.21         1.56 o                         
   5   4  10         58.05         57.74         2.96 o                         
   6   4  10          0.05          0.94         1.17 o                         
   7   4  10         93.01         93.03         5.13 o                         
   8   4  10          0.84          1.44         1.43 o                         
   9   4  10         24.00         29.59         3.18 o                         
  10   4  10         78.16         72.09         4.99 o                         
  11   4  10          0.30         -1.35         1.73 o                         
  12   4  10          0.62         -0.41         1.99 o                         
 -15   5  10          0.41         -2.89         2.89 o                         
 -14   5  10         14.64         15.15         6.37 o                         
 -13   5  10         10.57         13.48         5.68 o                         
 -12   5  10         87.05         88.27         7.57 o                         
 -11   5  10         21.31         18.86         4.03 o                         
 -10   5  10        126.01        127.87         6.01 o                         
  -9   5  10         53.68         53.15         3.36 o                         
  -8   5  10         13.09         15.40         1.71 o                         
  -7   5  10        101.42        108.22         4.13 o                         
  -6   5  10        409.14        408.59         7.61 o                         
  -5   5  10         40.69         46.03         2.41 o                         
  -4   5  10       1033.68        991.80        17.80 o                         
  -3   5  10          0.77          1.58         0.59 o                         
  -2   5  10        821.42        794.07        13.25 o                         
  -1   5  10          7.32          4.82         1.05 o                         
   0   5  10        269.18        287.55         5.52 o                         
   1   5  10          2.85          1.76         0.92 o                         
   2   5  10        108.34        120.31         4.40 o                         
   3   5  10        117.97        122.73         4.55 o                         
   4   5  10        145.66        132.66         4.28 o                         
   5   5  10         14.91         17.53         1.67 o                         
   6   5  10         44.91         43.19         3.15 o                         
   7   5  10          7.22          7.39         1.92 o                         
   8   5  10        117.99        122.64         9.17 o                         
   9   5  10          0.76          2.11         1.76 o                         
  10   5  10         76.08         76.71         5.19 o                         
  11   5  10          2.92          1.02         2.66 o                         
  12   5  10         22.43         14.55         3.41 o                         
 -15   6  10         15.97         21.87         9.94 o                         
 -14   6  10          2.60          4.79         3.42 o                         
 -13   6  10          0.09         -2.62         7.40 o                         
 -12   6  10         25.88         26.59         4.74 o                         
 -11   6  10          7.80          7.37         3.28 o                         
 -10   6  10         72.37         65.26         6.53 o                         
  -9   6  10         91.78         95.66         5.67 o                         
  -8   6  10          0.01         -0.74         1.57 o                         
  -7   6  10          2.13          1.79         1.19 o                         
  -6   6  10         15.98         17.59         2.14 o                         
  -5   6  10         21.51         20.44         1.97 o                         
  -4   6  10          4.66         10.89         1.36 o                         
  -3   6  10        656.63        675.73         8.60 o                         
  -2   6  10         67.98         63.83         3.07 o                         
  -1   6  10          2.23          2.09         1.23 o                         
   0   6  10        111.90        121.59         4.43 o                         
   1   6  10         16.77         20.48         2.00 o                         
   2   6  10         14.42         16.68         1.63 o                         
   3   6  10         18.34         12.82         1.34 o                         
   4   6  10          1.20          0.98         1.20 o                         
   5   6  10         22.58         19.47         2.07 o                         
   6   6  10          0.10         -1.02         1.27 o                         
   7   6  10         20.60         22.58         2.99 o                         
   8   6  10         21.63         24.55         3.00 o                         
   9   6  10         50.31         43.74         3.96 o                         
  10   6  10         12.39         12.32         2.52 o                         
  11   6  10         11.40          6.28         1.81 o                         
  12   6  10          5.10          2.09         2.47 o                         
 -14   7  10          6.38          5.66         5.51 o                         
 -13   7  10        102.85        107.58         9.11 o                         
 -12   7  10          8.88          8.97         2.89 o                         
 -11   7  10          1.57          6.69         3.23 o                         
 -10   7  10         20.06         26.83         8.39 o                         
  -9   7  10         23.25         20.81         3.12 o                         
  -8   7  10          2.28          4.05         1.83 o                         
  -7   7  10        242.12        241.54         7.53 o                         
  -6   7  10         32.14         25.36         2.75 o                         
  -5   7  10        237.91        235.35         7.16 o                         
  -4   7  10          0.43         -0.09         1.24 o                         
  -3   7  10        185.19        184.96         4.19 o                         
  -2   7  10        123.38        129.78         3.01 o                         
  -1   7  10       1036.22       1044.94        10.51 o                         
   0   7  10          0.63          1.76         0.70 o                         
   1   7  10         17.53         16.07         1.55 o                         
   2   7  10          0.09         -0.35         0.98 o                         
   3   7  10         93.81         81.02         3.82 o                         
   4   7  10          0.12         -1.19         1.19 o                         
   5   7  10         97.08         98.73         4.19 o                         
   6   7  10          9.18          6.66         1.60 o                         
   7   7  10         63.01         70.45         4.17 o                         
   8   7  10          5.84          3.39         1.78 o                         
   9   7  10          5.72          2.79         1.85 o                         
  10   7  10          1.85          0.67         1.84 o                         
  11   7  10         17.94         16.62         2.93 o                         
 -13   8  10          1.47          6.69         3.58 o                         
 -12   8  10          5.65          8.32         5.18 o                         
 -11   8  10         33.44         37.40         5.76 o                         
 -10   8  10          1.62          7.35         3.04 o                         
  -9   8  10         50.21         50.02         3.88 o                         
  -8   8  10         27.96         32.57         3.14 o                         
  -7   8  10          0.09         -0.37         1.46 o                         
  -6   8  10        144.29        148.27         6.18 o                         
  -5   8  10         17.80         21.40         2.54 o                         
  -4   8  10          6.58          7.79         2.06 o                         
  -3   8  10        128.45        130.84         3.76 o                         
  -2   8  10         36.31         32.05         2.13 o                         
  -1   8  10          4.23          6.15         0.95 o                         
   0   8  10          6.20          7.66         0.98 o                         
   1   8  10         78.25         76.28         3.20 o                         
   2   8  10          0.12         -1.01         1.01 o                         
   3   8  10          0.01          2.20         1.52 o                         
   4   8  10        141.59        136.48         5.22 o                         
   5   8  10          0.15          2.11         1.33 o                         
   6   8  10         40.61         42.52         2.97 o                         
   7   8  10         73.41         77.29         4.08 o                         
   8   8  10         12.11         12.21         2.35 o                         
   9   8  10         48.48         55.58         4.03 o                         
  10   8  10         17.76          5.09         2.20 o                         
  11   8  10          4.89          8.96         4.51 o                         
 -13   9  10         19.30         32.22        10.50 o                         
 -12   9  10         16.27         21.66         4.93 o                         
 -11   9  10          1.17          4.68         2.34 o                         
 -10   9  10         33.43         34.58         3.49 o                         
  -9   9  10          7.63          7.40         1.98 o                         
  -8   9  10        136.55        141.66         5.80 o                         
  -7   9  10          0.04          1.99         1.75 o                         
  -6   9  10         36.51         41.12         3.51 o                         
  -5   9  10         19.50         14.67         1.90 o                         
  -4   9  10        235.27        234.02         6.16 o                         
  -3   9  10         12.44         12.02         1.46 o                         
  -2   9  10         91.06         88.75         3.39 o                         
  -1   9  10         72.14         65.88         3.10 o                         
   0   9  10          8.02          7.25         1.32 o                         
   1   9  10         23.53         26.27         2.09 o                         
   2   9  10         45.36         49.67         2.96 o                         
   3   9  10          5.12          6.11         1.37 o                         
   4   9  10         31.35         32.25         2.65 o                         
   5   9  10         16.80         16.39         2.19 o                         
   6   9  10          6.04          4.13         1.73 o                         
   7   9  10         14.39         15.15         2.08 o                         
   8   9  10         12.53         10.48         1.86 o                         
   9   9  10          0.38         -0.18         1.53 o                         
  10   9  10          0.67          0.30         2.35 o                         
 -13  10  10          0.98         -3.52         3.79 o                         
 -12  10  10         15.81         12.67         2.89 o                         
 -11  10  10         37.77         35.30         4.47 o                         
 -10  10  10          0.10         -0.36         2.10 o                         
  -9  10  10          0.00          0.72         1.99 o                         
  -8  10  10         24.48         26.34         3.64 o                         
  -7  10  10          0.04         -0.89         1.69 o                         
  -6  10  10        169.55        164.12         6.77 o                         
  -5  10  10         25.15         27.03         2.58 o                         
  -4  10  10         38.48         43.10         3.00 o                         
  -3  10  10          0.02         -0.85         1.19 o                         
  -2  10  10        162.21        168.84         5.13 o                         
  -1  10  10          3.96          5.10         1.62 o                         
   0  10  10         54.32         51.11         3.48 o                         
   1  10  10         36.87         38.48         3.18 o                         
   2  10  10          2.39          3.50         1.33 o                         
   3  10  10         23.65         27.78         2.52 o                         
   4  10  10         62.39         70.00         3.83 o                         
   5  10  10          1.27          2.42         1.43 o                         
   6  10  10         62.09         58.47         4.27 o                         
   7  10  10          6.35          6.59         2.43 o                         
   8  10  10          2.86         -1.61         2.80 o                         
   9  10  10         16.90         15.70         2.94 o                         
  10  10  10         11.45          4.82         4.70 o                         
 -12  11  10          9.98         12.89         5.16 o                         
 -11  11  10         21.33         26.48         4.19 o                         
 -10  11  10          3.00          4.82         2.43 o                         
  -9  11  10         14.25         12.57         2.80 o                         
  -8  11  10         29.48         31.70         3.95 o                         
  -7  11  10         54.35         53.38         4.78 o                         
  -6  11  10          3.26          4.44         1.42 o                         
  -5  11  10         29.37         29.63         2.79 o                         
  -4  11  10          0.02          0.08         1.55 o                         
  -3  11  10          1.13          1.17         1.44 o                         
  -2  11  10         39.62         39.17         3.14 o                         
  -1  11  10         18.84         21.81         2.56 o                         
   0  11  10          3.22          1.79         1.60 o                         
   1  11  10         70.51         68.21         4.31 o                         
   2  11  10          4.20          5.35         1.55 o                         
   3  11  10         36.10         35.46         3.21 o                         
   4  11  10          4.51          4.74         1.90 o                         
   5  11  10         27.43         24.41         2.94 o                         
   6  11  10          2.56          2.40         1.68 o                         
   7  11  10          7.31          4.23         2.21 o                         
   8  11  10          1.30          2.90         1.68 o                         
   9  11  10          4.34          0.49         3.60 o                         
 -11  12  10         61.66         51.37         6.77 o                         
 -10  12  10         22.09         23.12         4.60 o                         
  -9  12  10         48.08         48.13         5.45 o                         
  -8  12  10          9.82          6.29         2.31 o                         
  -7  12  10          0.32          4.28         4.65 o                         
  -6  12  10          0.17          0.11         1.52 o                         
  -5  12  10         18.33         17.58         2.59 o                         
  -4  12  10          2.62          3.31         1.62 o                         
  -3  12  10         15.76         15.33         2.12 o                         
  -2  12  10          6.31          3.89         1.55 o                         
  -1  12  10         18.53         21.18         2.65 o                         
   0  12  10         26.30         31.98         3.15 o                         
   1  12  10         78.44         79.93         4.76 o                         
   2  12  10          1.21          3.41         2.58 o                         
   3  12  10         38.22         40.25         3.70 o                         
   4  12  10          2.74         -0.44         1.76 o                         
   5  12  10          9.91          9.90         3.36 o                         
   6  12  10          2.17          0.32         2.99 o                         
   7  12  10          7.59          9.83         3.20 o                         
 -10  13  10         43.58         32.04         7.99 o                         
  -9  13  10          0.00          0.53         2.38 o                         
  -8  13  10          3.62          3.90         3.15 o                         
  -7  13  10         45.24         42.51         4.65 o                         
  -6  13  10          0.34          1.19         2.01 o                         
  -5  13  10         13.36         16.78         4.01 o                         
  -4  13  10         45.53         50.82         4.38 o                         
  -3  13  10          1.54          0.90         1.79 o                         
  -2  13  10          0.14         -0.56         1.69 o                         
  -1  13  10        116.68        130.75         6.19 o                         
   0  13  10          2.17          6.44         2.06 o                         
   1  13  10          0.83         -1.68         1.70 o                         
   2  13  10         52.18         54.79         4.31 o                         
   3  13  10          0.47         -2.50         2.73 o                         
   4  13  10          5.16          3.76         2.05 o                         
   5  13  10         12.88         11.68         2.24 o                         
   6  13  10          3.28          1.28         3.28 o                         
  -7  14  10          4.58          4.51         3.29 o                         
  -6  14  10          4.53          8.64         3.58 o                         
  -5  14  10         19.43         29.20         9.43 o                         
  -4  14  10          2.11          4.86         2.27 o                         
  -3  14  10          0.02          3.83         2.27 o                         
  -2  14  10          0.69          0.92         2.70 o                         
  -1  14  10          2.77         -1.00         1.71 o                         
   0  14  10         20.73         16.07         3.07 o                         
   1  14  10          1.94         -0.93         1.79 o                         
   2  14  10          2.60          2.29         1.90 o                         
   3  14  10         16.68         15.22         3.57 o                         
   4  14  10         20.82         18.03         4.41 o                         
   5  14  10          0.38         -4.89         4.89 o                         
  -3  15  10          0.82         -6.08         6.08 o                         
  -2  15  10         14.69         10.13         4.13 o                         
  -1  15  10          0.27          3.40         6.16 o                         
   0  15  10         11.70          4.07        10.90 o                         
   1  15  10         18.54         23.87         4.86 o                         
   2  15  10         24.93         19.67         4.36 o                         
 -15   0  11         67.20         71.81         9.29 o                         
 -13   0  11         20.50         14.21         3.30 o                         
 -11   0  11        137.86        162.09         8.94 o                         
  -9   0  11         81.50         71.35         4.05 o                         
  -7   0  11        380.76        360.78        11.02 o                         
  -5   0  11        331.27        302.36        11.99 o                         
  -3   0  11        292.61        306.31         7.20 o                         
  -1   0  11        428.79        388.06        17.55 o                         
   1   0  11         37.86         30.95         3.95 o                         
   3   0  11         30.00         28.18         4.70 o                         
   5   0  11        123.74        122.69         5.86 o                         
   7   0  11        207.71        217.64        11.09 o                         
   9   0  11         52.41         51.27         5.99 o                         
  11   0  11         23.56         23.83         7.99 o                         
 -15   1  11         35.26         28.52         3.63 o                         
 -14   1  11         35.03         34.41         3.82 o                         
 -13   1  11          3.16          4.61         1.59 o                         
 -12   1  11         49.27         53.04         3.78 o                         
 -11   1  11         25.50         31.04         2.89 o                         
 -10   1  11         18.26         20.29         2.29 o                         
  -9   1  11         34.62         35.17         2.21 o                         
  -8   1  11         18.48         21.04         1.83 o                         
  -7   1  11         80.74         72.69         3.25 o                         
  -6   1  11         69.63         72.88         3.28 o                         
  -5   1  11        157.14        152.19         3.10 o                         
  -4   1  11          5.57          5.27         1.34 o                         
  -3   1  11        194.19        195.76         3.78 o                         
  -2   1  11        177.45        177.89         5.28 o                         
  -1   1  11        110.13        102.54         4.50 o                         
   0   1  11        452.95        466.36         8.56 o                         
   1   1  11          0.10          0.29         1.01 o                         
   2   1  11         40.57         36.91         1.92 o                         
   3   1  11          2.36          3.35         0.72 o                         
   4   1  11        140.81        147.85         4.14 o                         
   5   1  11         31.48         32.21         1.86 o                         
   6   1  11         18.03         16.30         1.58 o                         
   7   1  11         22.07         20.43         2.48 o                         
   8   1  11         38.22         36.96         3.44 o                         
   9   1  11         79.90         86.57         5.44 o                         
  10   1  11          0.02          0.79         1.79 o                         
  11   1  11          8.98         13.79         2.61 o                         
  12   1  11          7.98          1.58         2.70 o                         
 -16   2  11         35.91         36.86         7.46 o                         
 -15   2  11          0.84         -1.93         2.28 o                         
 -14   2  11          6.21          4.37         1.95 o                         
 -13   2  11         16.59         16.62         2.82 o                         
 -12   2  11         28.95         33.98         3.11 o                         
 -11   2  11          4.53          4.22         1.93 o                         
 -10   2  11          0.12          0.20         1.36 o                         
  -9   2  11         39.19         47.08         2.67 o                         
  -8   2  11          4.34          5.50         1.16 o                         
  -7   2  11         54.52         44.16         2.61 o                         
  -6   2  11        567.77        511.73         8.67 o                         
  -5   2  11        402.57        436.95         5.16 o                         
  -4   2  11        348.22        314.45         5.50 o                         
  -3   2  11         65.12         69.29         2.92 o                         
  -2   2  11         38.55         25.60         2.89 o                         
  -1   2  11         83.38         76.79         3.69 o                         
   0   2  11        106.48        103.42         4.52 o                         
   1   2  11          6.99          7.82         1.16 o                         
   2   2  11         13.19         17.92         1.18 o                         
   3   2  11         65.26         60.60         2.31 o                         
   4   2  11          4.90          3.19         1.20 o                         
   5   2  11         94.23        107.64         3.86 o                         
   6   2  11        204.26        210.72         4.86 o                         
   7   2  11          0.10         -1.57         1.57 o                         
   8   2  11          0.11          2.35         1.64 o                         
   9   2  11          2.83          1.19         1.66 o                         
  10   2  11         40.15         40.56         3.89 o                         
  11   2  11         10.73          9.30         2.69 o                         
  12   2  11         22.89         19.68         4.40 o                         
 -16   3  11         21.86         35.52         7.69 o                         
 -15   3  11          3.51          5.52         3.26 o                         
 -14   3  11        150.18        146.85        10.41 o                         
 -13   3  11          2.68          3.96         1.85 o                         
 -12   3  11         97.64         96.52         7.80 o                         
 -11   3  11         63.49         61.63         6.16 o                         
 -10   3  11         54.96         57.02         4.29 o                         
  -9   3  11          0.71          1.09         1.43 o                         
  -8   3  11        113.98        113.42         4.06 o                         
  -7   3  11         38.72         32.33         2.28 o                         
  -6   3  11        414.53        428.10         6.56 o                         
  -5   3  11         53.96         62.65         2.41 o                         
  -4   3  11        147.40        145.21         4.75 o                         
  -3   3  11         51.95         55.83         3.06 o                         
  -2   3  11         57.23         53.03         3.46 o                         
  -1   3  11          1.64          3.10         1.18 o                         
   0   3  11         28.57         26.83         2.04 o                         
   1   3  11        258.22        264.49         4.24 o                         
   2   3  11          0.83          0.87         0.67 o                         
   3   3  11          0.71          1.11         0.73 o                         
   4   3  11         64.66         62.07         3.00 o                         
   5   3  11         17.23         18.88         1.99 o                         
   6   3  11          0.00          0.81         1.44 o                         
   7   3  11         19.97         17.52         2.41 o                         
   8   3  11        137.18        142.82         6.69 o                         
   9   3  11          4.63          2.31         1.85 o                         
  10   3  11         20.80         24.49         3.07 o                         
  11   3  11          1.71          2.00         2.43 o                         
  12   3  11          0.59         -0.54         2.73 o                         
 -15   4  11          0.32         -0.45         3.17 o                         
 -14   4  11          0.01          0.28         2.38 o                         
 -13   4  11        134.44        154.34        10.24 o                         
 -12   4  11          0.77         -0.98         2.41 o                         
 -11   4  11         34.14         35.50         4.85 o                         
 -10   4  11         72.68         79.34         6.90 o                         
  -9   4  11          0.41          1.53         1.10 o                         
  -8   4  11          8.12          7.68         1.68 o                         
  -7   4  11          2.29          4.65         1.45 o                         
  -6   4  11        510.55        501.24         8.23 o                         
  -5   4  11        165.66        178.61         4.68 o                         
  -4   4  11        199.65        212.71         4.26 o                         
  -3   4  11        202.01        185.04        12.76 o                         
  -2   4  11        109.32        111.21         5.81 o                         
  -1   4  11        580.10        583.45         9.79 o                         
   0   4  11          7.08          6.49         1.70 o                         
   1   4  11         24.52         24.38         1.63 o                         
   2   4  11         11.47         12.62         1.29 o                         
   3   4  11         54.41         59.94         3.00 o                         
   4   4  11         49.00         48.82         2.81 o                         
   5   4  11          8.80         11.63         1.38 o                         
   6   4  11         29.66         26.70         2.21 o                         
   7   4  11          0.16          1.59         1.66 o                         
   8   4  11         28.70         31.34         3.43 o                         
   9   4  11         37.37         38.82         3.70 o                         
  10   4  11         18.12         16.45         3.06 o                         
  11   4  11          1.85          0.76         2.06 o                         
  12   4  11          2.26         -0.03         2.41 o                         
 -15   5  11         51.04         49.66         6.53 o                         
 -14   5  11          9.72         10.33         5.60 o                         
 -13   5  11          9.44          8.43         3.14 o
[truncated: 111,619 more chars]
